# Supplementary material for: A transcriptome-wide Mendelian randomization study to uncover tissue-dependent regulatory mechanisms across the human phenome
Source: Nat Commun. 2020 Jan 10;11:185. doi: 10.1038/s41467-019-13921-9 (PMC6954187; doi:10.1038/s41467-019-13921-9)
Supplement: Supplementary file 1 — Dataset 1 [file 41467_2019_13921_MOESM1_ESM.xlsx]

## Sheet: Sheet1
Supplementary Data 1: A list of the 395 complex traits derived from genome-wide association studies
A list of complex traits analysed in this study and their characteristics
Complex trait	Consortium	Author	Subcategory	Source
Multiple sclerosis	IMSGC	Beecham et al	Autoimmune/inflammatory	https://www.immunobase.org/downloads/protected_data/iChip_Data/
Systemic lupus erythematosus	NA	Bentham et al	Autoimmune/inflammatory	https://www.immunobase.org/downloads/protected_data/GWAS_Data/
Primary biliary cholangitis	NA	Cordell et al	Autoimmune/inflammatory	https://www.immunobase.org/downloads/protected_data/GWAS_Data/
Crohn's disease	NA	de Lange et al	Autoimmune/inflammatory	ftp://ftp.sanger.ac.uk/pub/project/humgen/summary_statistics/human/2016-11-07/
Inflammatory bowel disease	NA	de Lange et al	Autoimmune/inflammatory	ftp://ftp.sanger.ac.uk/pub/project/humgen/summary_statistics/human/2016-11-07/
Ulcerative colitis	NA	de Lange et al	Autoimmune/inflammatory	ftp://ftp.sanger.ac.uk/pub/project/humgen/summary_statistics/human/2016-11-07/
Celiac disease	NA	Dubois et al	Autoimmune/inflammatory	https://www.immunobase.org/downloads/protected_data/GWAS_Data/
Alzheimer's disease	UK Biobank	Jansen et al	Psychiatric/neurological	https://ctg.cncr.nl/
Cognitive performance	SSGAC	Lee et al	Psychiatric/neurological	https://www.thessgac.org/data
Educational attainment	SSGAC	Lee et al	Psychiatric/neurological	https://www.thessgac.org/data
Body mass index (BMI)	GIANT	Yengo et al	Anthropometric	https://portals.broadinstitute.org/collaboration/giant/index.php/GIANT_consortium_data_files
Breast cancer	NA	Michailidou et al	Miscellaneous	http://bcac.ccge.medschl.cam.ac.uk/
Frequency of light DIY in last 4 weeks	UK Biobank	Neale lab	Miscellaneous	http://www.nealelab.is/uk-biobank
Pulse rate, automated reading	UK Biobank	Neale lab	Cardiovascular	http://www.nealelab.is/uk-biobank
Duration of light DIY	UK Biobank	Neale lab	Miscellaneous	http://www.nealelab.is/uk-biobank
Time spent watching television (TV)	UK Biobank	Neale lab	Behavioural	http://www.nealelab.is/uk-biobank
Time spent using computer	UK Biobank	Neale lab	Behavioural	http://www.nealelab.is/uk-biobank
Time spent driving	UK Biobank	Neale lab	Behavioural	http://www.nealelab.is/uk-biobank
Drive faster than motorway speed limit	UK Biobank	Neale lab	Miscellaneous	http://www.nealelab.is/uk-biobank
Sleep duration	UK Biobank	Neale lab	Behavioural	http://www.nealelab.is/uk-biobank
Getting up in morning	UK Biobank	Neale lab	Miscellaneous	http://www.nealelab.is/uk-biobank
Morning/evening person (chronotype)	UK Biobank	Neale lab	Behavioural	http://www.nealelab.is/uk-biobank
Nap during day	UK Biobank	Neale lab	Miscellaneous	http://www.nealelab.is/uk-biobank
Sleeplessness / insomnia	UK Biobank	Neale lab	Behavioural	http://www.nealelab.is/uk-biobank
Snoring	UK Biobank	Neale lab	Behavioural	http://www.nealelab.is/uk-biobank
Daytime dozing / sleeping (narcolepsy)	UK Biobank	Neale lab	Miscellaneous	http://www.nealelab.is/uk-biobank
Current tobacco smoking	UK Biobank	Neale lab	Behavioural	http://www.nealelab.is/uk-biobank
Past tobacco smoking	UK Biobank	Neale lab	Behavioural	http://www.nealelab.is/uk-biobank
Exposure to tobacco smoke outside home	UK Biobank	Neale lab	Behavioural	http://www.nealelab.is/uk-biobank
Number of self-reported non-cancer illnesses	UK Biobank	Neale lab	Non-cancer illness	http://www.nealelab.is/uk-biobank
Number of operations, self-reported	UK Biobank	Neale lab	Miscellaneous	http://www.nealelab.is/uk-biobank
Number of treatments/medications taken	UK Biobank	Neale lab	Treatment/medication	http://www.nealelab.is/uk-biobank
Alcohol intake frequency	UK Biobank	Neale lab	Behavioural	http://www.nealelab.is/uk-biobank
Average weekly red wine intake	UK Biobank	Neale lab	Behavioural	http://www.nealelab.is/uk-biobank
Average weekly champagne plus white wine intake	UK Biobank	Neale lab	Behavioural	http://www.nealelab.is/uk-biobank
Average weekly beer plus cider intake	UK Biobank	Neale lab	Behavioural	http://www.nealelab.is/uk-biobank
Average weekly spirits intake	UK Biobank	Neale lab	Behavioural	http://www.nealelab.is/uk-biobank
Alcohol usually taken with meals	UK Biobank	Neale lab	Behavioural	http://www.nealelab.is/uk-biobank
Alcohol intake versus 10 years previously	UK Biobank	Neale lab	Behavioural	http://www.nealelab.is/uk-biobank
Breastfed as a baby	UK Biobank	Neale lab	Miscellaneous	http://www.nealelab.is/uk-biobank
Comparative body size at age 10	UK Biobank	Neale lab	Anthropometric	http://www.nealelab.is/uk-biobank
Comparative height size at age 10	UK Biobank	Neale lab	Anthropometric	http://www.nealelab.is/uk-biobank
Maternal smoking around birth	UK Biobank	Neale lab	Behavioural	http://www.nealelab.is/uk-biobank
Father's age at death	UK Biobank	Neale lab	Miscellaneous	http://www.nealelab.is/uk-biobank
Number of full brothers	UK Biobank	Neale lab	Miscellaneous	http://www.nealelab.is/uk-biobank
Number of full sisters	UK Biobank	Neale lab	Miscellaneous	http://www.nealelab.is/uk-biobank
Townsend deprivation index at recruitment	UK Biobank	Neale lab	Miscellaneous	http://www.nealelab.is/uk-biobank
Mood swings	UK Biobank	Neale lab	Psychiatric/neurological	http://www.nealelab.is/uk-biobank
Miserableness	UK Biobank	Neale lab	Psychiatric/neurological	http://www.nealelab.is/uk-biobank
Irritability	UK Biobank	Neale lab	Psychiatric/neurological	http://www.nealelab.is/uk-biobank
Sensitivity / hurt feelings	UK Biobank	Neale lab	Psychiatric/neurological	http://www.nealelab.is/uk-biobank
Fed-up feelings	UK Biobank	Neale lab	Psychiatric/neurological	http://www.nealelab.is/uk-biobank
Nervous feelings	UK Biobank	Neale lab	Psychiatric/neurological	http://www.nealelab.is/uk-biobank
Worrier / anxious feelings	UK Biobank	Neale lab	Psychiatric/neurological	http://www.nealelab.is/uk-biobank
Tense / 'highly strung'	UK Biobank	Neale lab	Psychiatric/neurological	http://www.nealelab.is/uk-biobank
Worry too long after embarrassment	UK Biobank	Neale lab	Psychiatric/neurological	http://www.nealelab.is/uk-biobank
Cancer code, self-reported: breast cancer	UK Biobank	Neale lab	Non-cancer illness	http://www.nealelab.is/uk-biobank
Non-cancer illness code, self-reported: hypertension	UK Biobank	Neale lab	Non-cancer illness	http://www.nealelab.is/uk-biobank
Non-cancer illness code, self-reported: angina	UK Biobank	Neale lab	Non-cancer illness	http://www.nealelab.is/uk-biobank
Non-cancer illness code, self-reported: heart attack/myocardial infarction	UK Biobank	Neale lab	Non-cancer illness	http://www.nealelab.is/uk-biobank
Non-cancer illness code, self-reported: deep venous thrombosis (dvt)	UK Biobank	Neale lab	Non-cancer illness	http://www.nealelab.is/uk-biobank
Non-cancer illness code, self-reported: asthma	UK Biobank	Neale lab	Non-cancer illness	http://www.nealelab.is/uk-biobank
Non-cancer illness code, self-reported: gastro-oesophageal reflux (gord) / gastric reflux	UK Biobank	Neale lab	Non-cancer illness	http://www.nealelab.is/uk-biobank
Non-cancer illness code, self-reported: diabetes	UK Biobank	Neale lab	Non-cancer illness	http://www.nealelab.is/uk-biobank
Non-cancer illness code, self-reported: hypothyroidism/myxoedema	UK Biobank	Neale lab	Non-cancer illness	http://www.nealelab.is/uk-biobank
Non-cancer illness code, self-reported: migraine	UK Biobank	Neale lab	Non-cancer illness	http://www.nealelab.is/uk-biobank
Non-cancer illness code, self-reported: depression	UK Biobank	Neale lab	Non-cancer illness	http://www.nealelab.is/uk-biobank
Non-cancer illness code, self-reported: osteoporosis	UK Biobank	Neale lab	Non-cancer illness	http://www.nealelab.is/uk-biobank
Non-cancer illness code, self-reported: hayfever/allergic rhinitis	UK Biobank	Neale lab	Non-cancer illness	http://www.nealelab.is/uk-biobank
Non-cancer illness code, self-reported: diverticular disease/diverticulitis	UK Biobank	Neale lab	Non-cancer illness	http://www.nealelab.is/uk-biobank
Non-cancer illness code, self-reported: osteoarthritis	UK Biobank	Neale lab	Non-cancer illness	http://www.nealelab.is/uk-biobank
Non-cancer illness code, self-reported: high cholesterol	UK Biobank	Neale lab	Non-cancer illness	http://www.nealelab.is/uk-biobank
Non-cancer illness code, self-reported: hiatus hernia	UK Biobank	Neale lab	Non-cancer illness	http://www.nealelab.is/uk-biobank
Treatment/medication code: lisinopril	UK Biobank	Neale lab	Treatment/medication	http://www.nealelab.is/uk-biobank
Treatment/medication code: ramipril	UK Biobank	Neale lab	Treatment/medication	http://www.nealelab.is/uk-biobank
Treatment/medication code: simvastatin	UK Biobank	Neale lab	Treatment/medication	http://www.nealelab.is/uk-biobank
Treatment/medication code: ventolin 100micrograms inhaler	UK Biobank	Neale lab	Treatment/medication	http://www.nealelab.is/uk-biobank
Treatment/medication code: lansoprazole	UK Biobank	Neale lab	Treatment/medication	http://www.nealelab.is/uk-biobank
Treatment/medication code: tramadol	UK Biobank	Neale lab	Treatment/medication	http://www.nealelab.is/uk-biobank
Treatment/medication code: omeprazole	UK Biobank	Neale lab	Treatment/medication	http://www.nealelab.is/uk-biobank
Treatment/medication code: atenolol	UK Biobank	Neale lab	Treatment/medication	http://www.nealelab.is/uk-biobank
Treatment/medication code: aspirin	UK Biobank	Neale lab	Treatment/medication	http://www.nealelab.is/uk-biobank
Treatment/medication code: ibuprofen	UK Biobank	Neale lab	Treatment/medication	http://www.nealelab.is/uk-biobank
Treatment/medication code: gliclazide	UK Biobank	Neale lab	Treatment/medication	http://www.nealelab.is/uk-biobank
Treatment/medication code: rhinocort 50micrograms nasal spray	UK Biobank	Neale lab	Treatment/medication	http://www.nealelab.is/uk-biobank
Treatment/medication code: doxazosin	UK Biobank	Neale lab	Treatment/medication	http://www.nealelab.is/uk-biobank
Treatment/medication code: amlodipine	UK Biobank	Neale lab	Treatment/medication	http://www.nealelab.is/uk-biobank
Treatment/medication code: cetirizine	UK Biobank	Neale lab	Treatment/medication	http://www.nealelab.is/uk-biobank
Treatment/medication code: diclofenac	UK Biobank	Neale lab	Treatment/medication	http://www.nealelab.is/uk-biobank
Treatment/medication code: metformin	UK Biobank	Neale lab	Treatment/medication	http://www.nealelab.is/uk-biobank
Treatment/medication code: enalapril	UK Biobank	Neale lab	Treatment/medication	http://www.nealelab.is/uk-biobank
Treatment/medication code: co-codamol	UK Biobank	Neale lab	Treatment/medication	http://www.nealelab.is/uk-biobank
Treatment/medication code: xalatan 0.005% eye drops	UK Biobank	Neale lab	Treatment/medication	http://www.nealelab.is/uk-biobank
Treatment/medication code: atorvastatin	UK Biobank	Neale lab	Treatment/medication	http://www.nealelab.is/uk-biobank
Treatment/medication code: seretide 50 evohaler	UK Biobank	Neale lab	Treatment/medication	http://www.nealelab.is/uk-biobank
Treatment/medication code: levothyroxine sodium	UK Biobank	Neale lab	Treatment/medication	http://www.nealelab.is/uk-biobank
Treatment/medication code: bendroflumethiazide	UK Biobank	Neale lab	Treatment/medication	http://www.nealelab.is/uk-biobank
Treatment/medication code: paracetamol	UK Biobank	Neale lab	Treatment/medication	http://www.nealelab.is/uk-biobank
Sitting height	UK Biobank	Neale lab	Anthropometric	http://www.nealelab.is/uk-biobank
Fluid intelligence score	UK Biobank	Neale lab	Psychiatric/neurological	http://www.nealelab.is/uk-biobank
Prospective memory result	UK Biobank	Neale lab	Psychiatric/neurological	http://www.nealelab.is/uk-biobank
Birth weight	UK Biobank	Neale lab	Anthropometric	http://www.nealelab.is/uk-biobank
Mean time to correctly identify matches	UK Biobank	Neale lab	Psychiatric/neurological	http://www.nealelab.is/uk-biobank
Suffer from 'nerves'	UK Biobank	Neale lab	Psychiatric/neurological	http://www.nealelab.is/uk-biobank
Illnesses of father: Heart disease	UK Biobank	Neale lab	Cardiovascular	http://www.nealelab.is/uk-biobank
Illnesses of father: Prostate cancer	UK Biobank	Neale lab	Miscellaneous	http://www.nealelab.is/uk-biobank
Illnesses of father: Lung cancer	UK Biobank	Neale lab	Miscellaneous	http://www.nealelab.is/uk-biobank
Illnesses of father: High blood pressure	UK Biobank	Neale lab	Cardiovascular	http://www.nealelab.is/uk-biobank
Illnesses of father: Diabetes	UK Biobank	Neale lab	Cardiovascular	http://www.nealelab.is/uk-biobank
Illnesses of mother: Heart disease	UK Biobank	Neale lab	Cardiovascular	http://www.nealelab.is/uk-biobank
Illnesses of mother: Chronic bronchitis/emphysema	UK Biobank	Neale lab	Miscellaneous	http://www.nealelab.is/uk-biobank
Illnesses of mother: High blood pressure	UK Biobank	Neale lab	Cardiovascular	http://www.nealelab.is/uk-biobank
Illnesses of mother: Diabetes	UK Biobank	Neale lab	Cardiovascular	http://www.nealelab.is/uk-biobank
Illnesses of siblings: Heart disease	UK Biobank	Neale lab	Cardiovascular	http://www.nealelab.is/uk-biobank
Illnesses of siblings: Severe depression	UK Biobank	Neale lab	Psychiatric/neurological	http://www.nealelab.is/uk-biobank
Illnesses of siblings: High blood pressure	UK Biobank	Neale lab	Cardiovascular	http://www.nealelab.is/uk-biobank
Illnesses of siblings: Diabetes	UK Biobank	Neale lab	Cardiovascular	http://www.nealelab.is/uk-biobank
Smoking status: Previous	UK Biobank	Neale lab	Behavioural	http://www.nealelab.is/uk-biobank
Smoking status: Current	UK Biobank	Neale lab	Behavioural	http://www.nealelab.is/uk-biobank
Alcohol drinker status: Never	UK Biobank	Neale lab	Behavioural	http://www.nealelab.is/uk-biobank
Alcohol drinker status: Previous	UK Biobank	Neale lab	Behavioural	http://www.nealelab.is/uk-biobank
Neuroticism score	UK Biobank	Neale lab	Psychiatric/neurological	http://www.nealelab.is/uk-biobank
Forced expiratory volume in 1-second (FEV1), Best measure	UK Biobank	Neale lab	Miscellaneous	http://www.nealelab.is/uk-biobank
Forced vital capacity (FVC), Best measure	UK Biobank	Neale lab	Miscellaneous	http://www.nealelab.is/uk-biobank
Forced expiratory volume in 1-second (FEV1), predicted	UK Biobank	Neale lab	Miscellaneous	http://www.nealelab.is/uk-biobank
Forced expiratory volume in 1-second (FEV1), predicted percentage	UK Biobank	Neale lab	Miscellaneous	http://www.nealelab.is/uk-biobank
Ever smoked	UK Biobank	Neale lab	Behavioural	http://www.nealelab.is/uk-biobank
Pack years of smoking PREVIEW ONLY	UK Biobank	Neale lab	Behavioural	http://www.nealelab.is/uk-biobank
Pack years adult smoking as proportion of life span exposed to smoking PREVIEW ONLY	UK Biobank	Neale lab	Behavioural	http://www.nealelab.is/uk-biobank
Loneliness, isolation	UK Biobank	Neale lab	Psychiatric/neurological	http://www.nealelab.is/uk-biobank
Guilty feelings	UK Biobank	Neale lab	Psychiatric/neurological	http://www.nealelab.is/uk-biobank
Risk taking	UK Biobank	Neale lab	Behavioural	http://www.nealelab.is/uk-biobank
Frequency of depressed mood in last 2 weeks	UK Biobank	Neale lab	Psychiatric/neurological	http://www.nealelab.is/uk-biobank
Frequency of unenthusiasm / disinterest in last 2 weeks	UK Biobank	Neale lab	Miscellaneous	http://www.nealelab.is/uk-biobank
Frequency of tenseness / restlessness in last 2 weeks	UK Biobank	Neale lab	Miscellaneous	http://www.nealelab.is/uk-biobank
Frequency of tiredness / lethargy in last 2 weeks	UK Biobank	Neale lab	Miscellaneous	http://www.nealelab.is/uk-biobank
Seen doctor (GP) for nerves, anxiety, tension or depression	UK Biobank	Neale lab	Psychiatric/neurological	http://www.nealelab.is/uk-biobank
Body mass index (BMI)	UK Biobank	Neale lab	Anthropometric	http://www.nealelab.is/uk-biobank
Weight	UK Biobank	Neale lab	Anthropometric	http://www.nealelab.is/uk-biobank
Pulse wave Arterial Stiffness index	UK Biobank	Neale lab	Cardiovascular	http://www.nealelab.is/uk-biobank
Overall health rating	UK Biobank	Neale lab	Miscellaneous	http://www.nealelab.is/uk-biobank
Long-standing illness, disability or infirmity	UK Biobank	Neale lab	Miscellaneous	http://www.nealelab.is/uk-biobank
Wears glasses or contact lenses	UK Biobank	Neale lab	Miscellaneous	http://www.nealelab.is/uk-biobank
Doctor diagnosed hayfever or allergic rhinitis	UK Biobank	Neale lab	Miscellaneous	http://www.nealelab.is/uk-biobank
Doctor diagnosed asthma	UK Biobank	Neale lab	Miscellaneous	http://www.nealelab.is/uk-biobank
Other eye problems	UK Biobank	Neale lab	Miscellaneous	http://www.nealelab.is/uk-biobank
Hearing difficulty/problems: Yes	UK Biobank	Neale lab	Miscellaneous	http://www.nealelab.is/uk-biobank
Cough on most days	UK Biobank	Neale lab	Miscellaneous	http://www.nealelab.is/uk-biobank
Tobacco smoking: Ex-smoker	UK Biobank	Neale lab	Behavioural	http://www.nealelab.is/uk-biobank
Hearing difficulty/problems with background noise	UK Biobank	Neale lab	Miscellaneous	http://www.nealelab.is/uk-biobank
Falls in the last year	UK Biobank	Neale lab	Miscellaneous	http://www.nealelab.is/uk-biobank
Weight change compared with 1 year ago	UK Biobank	Neale lab	Anthropometric	http://www.nealelab.is/uk-biobank
Body fat percentage	UK Biobank	Neale lab	Anthropometric	http://www.nealelab.is/uk-biobank
Whole body fat mass	UK Biobank	Neale lab	Anthropometric	http://www.nealelab.is/uk-biobank
Whole body fat-free mass	UK Biobank	Neale lab	Anthropometric	http://www.nealelab.is/uk-biobank
Whole body water mass	UK Biobank	Neale lab	Anthropometric	http://www.nealelab.is/uk-biobank
Basal metabolic rate	UK Biobank	Neale lab	Anthropometric	http://www.nealelab.is/uk-biobank
Impedance of whole body	UK Biobank	Neale lab	Anthropometric	http://www.nealelab.is/uk-biobank
Impedance of leg (right)	UK Biobank	Neale lab	Anthropometric	http://www.nealelab.is/uk-biobank
Impedance of leg (left)	UK Biobank	Neale lab	Anthropometric	http://www.nealelab.is/uk-biobank
Impedance of arm (right)	UK Biobank	Neale lab	Anthropometric	http://www.nealelab.is/uk-biobank
Impedance of arm (left)	UK Biobank	Neale lab	Anthropometric	http://www.nealelab.is/uk-biobank
Leg fat percentage (right)	UK Biobank	Neale lab	Anthropometric	http://www.nealelab.is/uk-biobank
Leg fat mass (right)	UK Biobank	Neale lab	Anthropometric	http://www.nealelab.is/uk-biobank
Leg fat-free mass (right)	UK Biobank	Neale lab	Anthropometric	http://www.nealelab.is/uk-biobank
Leg predicted mass (right)	UK Biobank	Neale lab	Anthropometric	http://www.nealelab.is/uk-biobank
Leg fat percentage (left)	UK Biobank	Neale lab	Anthropometric	http://www.nealelab.is/uk-biobank
Leg fat mass (left)	UK Biobank	Neale lab	Anthropometric	http://www.nealelab.is/uk-biobank
Leg fat-free mass (left)	UK Biobank	Neale lab	Anthropometric	http://www.nealelab.is/uk-biobank
Leg predicted mass (left)	UK Biobank	Neale lab	Anthropometric	http://www.nealelab.is/uk-biobank
Arm fat percentage (right)	UK Biobank	Neale lab	Anthropometric	http://www.nealelab.is/uk-biobank
Arm fat mass (right)	UK Biobank	Neale lab	Anthropometric	http://www.nealelab.is/uk-biobank
Arm fat-free mass (right)	UK Biobank	Neale lab	Anthropometric	http://www.nealelab.is/uk-biobank
Arm predicted mass (right)	UK Biobank	Neale lab	Anthropometric	http://www.nealelab.is/uk-biobank
Arm fat percentage (left)	UK Biobank	Neale lab	Anthropometric	http://www.nealelab.is/uk-biobank
Arm fat mass (left)	UK Biobank	Neale lab	Anthropometric	http://www.nealelab.is/uk-biobank
Arm fat-free mass (left)	UK Biobank	Neale lab	Anthropometric	http://www.nealelab.is/uk-biobank
Arm predicted mass (left)	UK Biobank	Neale lab	Anthropometric	http://www.nealelab.is/uk-biobank
Trunk fat percentage	UK Biobank	Neale lab	Anthropometric	http://www.nealelab.is/uk-biobank
Trunk fat mass	UK Biobank	Neale lab	Anthropometric	http://www.nealelab.is/uk-biobank
Trunk fat-free mass	UK Biobank	Neale lab	Anthropometric	http://www.nealelab.is/uk-biobank
Trunk predicted mass	UK Biobank	Neale lab	Anthropometric	http://www.nealelab.is/uk-biobank
Wheeze or whistling in the chest in last year	UK Biobank	Neale lab	Miscellaneous	http://www.nealelab.is/uk-biobank
Chest pain or discomfort	UK Biobank	Neale lab	Miscellaneous	http://www.nealelab.is/uk-biobank
Ever had bowel cancer screening	UK Biobank	Neale lab	Miscellaneous	http://www.nealelab.is/uk-biobank
Ever had prostate specific antigen (PSA) test	UK Biobank	Neale lab	Miscellaneous	http://www.nealelab.is/uk-biobank
Relative age of first facial hair	UK Biobank	Neale lab	Miscellaneous	http://www.nealelab.is/uk-biobank
Relative age voice broke	UK Biobank	Neale lab	Miscellaneous	http://www.nealelab.is/uk-biobank
Hair/balding pattern: Pattern 2	UK Biobank	Neale lab	Miscellaneous	http://www.nealelab.is/uk-biobank
Hair/balding pattern: Pattern 3	UK Biobank	Neale lab	Miscellaneous	http://www.nealelab.is/uk-biobank
Hair/balding pattern: Pattern 4	UK Biobank	Neale lab	Miscellaneous	http://www.nealelab.is/uk-biobank
Number of children fathered	UK Biobank	Neale lab	Miscellaneous	http://www.nealelab.is/uk-biobank
Diabetes diagnosed by doctor	UK Biobank	Neale lab	Cardiovascular	http://www.nealelab.is/uk-biobank
Fractured/broken bones in last 5 years	UK Biobank	Neale lab	Miscellaneous	http://www.nealelab.is/uk-biobank
Other serious medical condition/disability diagnosed by doctor	UK Biobank	Neale lab	Miscellaneous	http://www.nealelab.is/uk-biobank
Taking other prescription medications	UK Biobank	Neale lab	Treatment/medication	http://www.nealelab.is/uk-biobank
Frequency of heavy DIY in last 4 weeks	UK Biobank	Neale lab	Miscellaneous	http://www.nealelab.is/uk-biobank
Duration of heavy DIY	UK Biobank	Neale lab	Miscellaneous	http://www.nealelab.is/uk-biobank
Light smokers, at least 100 smokes in lifetime	UK Biobank	Neale lab	Behavioural	http://www.nealelab.is/uk-biobank
Reason for reducing amount of alcohol drunk: Health precaution	UK Biobank	Neale lab	Miscellaneous	http://www.nealelab.is/uk-biobank
Age when periods started (menarche)	UK Biobank	Neale lab	Miscellaneous	http://www.nealelab.is/uk-biobank
Number of live births	UK Biobank	Neale lab	Miscellaneous	http://www.nealelab.is/uk-biobank
Birth weight of first child	UK Biobank	Neale lab	Anthropometric	http://www.nealelab.is/uk-biobank
Age at first live birth	UK Biobank	Neale lab	Miscellaneous	http://www.nealelab.is/uk-biobank
Age at last live birth	UK Biobank	Neale lab	Miscellaneous	http://www.nealelab.is/uk-biobank
Ever had stillbirth, spontaneous miscarriage or termination	UK Biobank	Neale lab	Miscellaneous	http://www.nealelab.is/uk-biobank
Age started oral contraceptive pill	UK Biobank	Neale lab	Miscellaneous	http://www.nealelab.is/uk-biobank
Ever used hormone-replacement therapy (HRT)	UK Biobank	Neale lab	Miscellaneous	http://www.nealelab.is/uk-biobank
Had other major operations	UK Biobank	Neale lab	Miscellaneous	http://www.nealelab.is/uk-biobank
Number of cigarettes previously smoked daily	UK Biobank	Neale lab	Behavioural	http://www.nealelab.is/uk-biobank
Number of unsuccessful stop-smoking attempts	UK Biobank	Neale lab	Behavioural	http://www.nealelab.is/uk-biobank
Creatinine (enzymatic) in urine	UK Biobank	Neale lab	Miscellaneous	http://www.nealelab.is/uk-biobank
Potassium in urine	UK Biobank	Neale lab	Autoimmune/inflammatory	http://www.nealelab.is/uk-biobank
Sodium in urine	UK Biobank	Neale lab	Miscellaneous	http://www.nealelab.is/uk-biobank
Forced vital capacity (FVC)	UK Biobank	Neale lab	Miscellaneous	http://www.nealelab.is/uk-biobank
Forced expiratory volume in 1-second (FEV1)	UK Biobank	Neale lab	Miscellaneous	http://www.nealelab.is/uk-biobank
Peak expiratory flow (PEF)	UK Biobank	Neale lab	Miscellaneous	http://www.nealelab.is/uk-biobank
Hearing aid user	UK Biobank	Neale lab	Miscellaneous	http://www.nealelab.is/uk-biobank
Mother's age at death	UK Biobank	Neale lab	Miscellaneous	http://www.nealelab.is/uk-biobank
Ever had hysterectomy (womb removed)	UK Biobank	Neale lab	Miscellaneous	http://www.nealelab.is/uk-biobank
Chest pain or discomfort walking normally	UK Biobank	Neale lab	Miscellaneous	http://www.nealelab.is/uk-biobank
Frequency of other exercises in last 4 weeks	UK Biobank	Neale lab	Miscellaneous	http://www.nealelab.is/uk-biobank
Headaches for 3+ months	UK Biobank	Neale lab	Miscellaneous	http://www.nealelab.is/uk-biobank
Number of pregnancy terminations	UK Biobank	Neale lab	Miscellaneous	http://www.nealelab.is/uk-biobank
Number of incorrect matches in round	UK Biobank	Neale lab	Psychiatric/neurological	http://www.nealelab.is/uk-biobank
Diastolic blood pressure, automated reading	UK Biobank	Neale lab	Cardiovascular	http://www.nealelab.is/uk-biobank
Systolic blood pressure, automated reading	UK Biobank	Neale lab	Cardiovascular	http://www.nealelab.is/uk-biobank
Heel bone mineral density (BMD) T-score, automated (left)	UK Biobank	Neale lab	Miscellaneous	http://www.nealelab.is/uk-biobank
Heel bone mineral density (BMD) T-score, automated (right)	UK Biobank	Neale lab	Miscellaneous	http://www.nealelab.is/uk-biobank
Pulse rate	UK Biobank	Neale lab	Cardiovascular	http://www.nealelab.is/uk-biobank
Pulse wave reflection index	UK Biobank	Neale lab	Cardiovascular	http://www.nealelab.is/uk-biobank
Pulse wave peak to peak time	UK Biobank	Neale lab	Cardiovascular	http://www.nealelab.is/uk-biobank
Happiness	UK Biobank	Neale lab	Miscellaneous	http://www.nealelab.is/uk-biobank
Work/job satisfaction	UK Biobank	Neale lab	Miscellaneous	http://www.nealelab.is/uk-biobank
Health satisfaction	UK Biobank	Neale lab	Miscellaneous	http://www.nealelab.is/uk-biobank
Family relationship satisfaction	UK Biobank	Neale lab	Miscellaneous	http://www.nealelab.is/uk-biobank
Friendships satisfaction	UK Biobank	Neale lab	Miscellaneous	http://www.nealelab.is/uk-biobank
Financial situation satisfaction	UK Biobank	Neale lab	Miscellaneous	http://www.nealelab.is/uk-biobank
Ever depressed for a whole week	UK Biobank	Neale lab	Psychiatric/neurological	http://www.nealelab.is/uk-biobank
Hand grip strength (left)	UK Biobank	Neale lab	Anthropometric	http://www.nealelab.is/uk-biobank
Ever unenthusiastic/disinterested for a whole week	UK Biobank	Neale lab	Psychiatric/neurological	http://www.nealelab.is/uk-biobank
Ever highly irritable/argumentative for 2 days	UK Biobank	Neale lab	Psychiatric/neurological	http://www.nealelab.is/uk-biobank
Hand grip strength (right)	UK Biobank	Neale lab	Anthropometric	http://www.nealelab.is/uk-biobank
Shortness of breath walking on level ground	UK Biobank	Neale lab	Miscellaneous	http://www.nealelab.is/uk-biobank
Leg pain on walking	UK Biobank	Neale lab	Miscellaneous	http://www.nealelab.is/uk-biobank
Waist circumference	UK Biobank	Neale lab	Anthropometric	http://www.nealelab.is/uk-biobank
Tinnitus: Yes, now most or all of the time	UK Biobank	Neale lab	Miscellaneous	http://www.nealelab.is/uk-biobank
Noisy workplace	UK Biobank	Neale lab	Miscellaneous	http://www.nealelab.is/uk-biobank
Hip circumference	UK Biobank	Neale lab	Anthropometric	http://www.nealelab.is/uk-biobank
Standing height	UK Biobank	Neale lab	Anthropometric	http://www.nealelab.is/uk-biobank
Target heart rate achieved	UK Biobank	Neale lab	Cardiovascular	http://www.nealelab.is/uk-biobank
Qualifications: College or University degree	UK Biobank	Neale lab	Miscellaneous	http://www.nealelab.is/uk-biobank
Qualifications: A levels/AS levels or equivalent	UK Biobank	Neale lab	Miscellaneous	http://www.nealelab.is/uk-biobank
Qualifications: O levels/GCSEs or equivalent	UK Biobank	Neale lab	Miscellaneous	http://www.nealelab.is/uk-biobank
Qualifications: CSEs or equivalent	UK Biobank	Neale lab	Miscellaneous	http://www.nealelab.is/uk-biobank
Qualifications: NVQ or HND or HNC or equivalent	UK Biobank	Neale lab	Miscellaneous	http://www.nealelab.is/uk-biobank
Qualifications: Other professional qualifications eg: nursing, teaching	UK Biobank	Neale lab	Miscellaneous	http://www.nealelab.is/uk-biobank
Current employment status: In paid employment or self-employed	UK Biobank	Neale lab	Miscellaneous	http://www.nealelab.is/uk-biobank
Current employment status: Unable to work because of sickness or disability	UK Biobank	Neale lab	Miscellaneous	http://www.nealelab.is/uk-biobank
Transport type for commuting to job workplace: Car/motor vehicle	UK Biobank	Neale lab	Miscellaneous	http://www.nealelab.is/uk-biobank
Transport type for commuting to job workplace: Public transport	UK Biobank	Neale lab	Miscellaneous	http://www.nealelab.is/uk-biobank
Transport type for commuting to job workplace: Cycle	UK Biobank	Neale lab	Miscellaneous	http://www.nealelab.is/uk-biobank
Illness, injury, bereavement, stress in last 2 years: Serious illness, injury or assault to yourself	UK Biobank	Neale lab	Miscellaneous	http://www.nealelab.is/uk-biobank
Illness, injury, bereavement, stress in last 2 years: Financial difficulties	UK Biobank	Neale lab	Miscellaneous	http://www.nealelab.is/uk-biobank
Reason for glasses/contact lenses: For short-sightedness, i.e. only or mainly for distance viewing such as driving, cinema etc (called 'myopia')	UK Biobank	Neale lab	Miscellaneous	http://www.nealelab.is/uk-biobank
Reason for glasses/contact lenses: For long-sightedness, i.e. for distance and near, but particularly for near tasks like reading (called 'hypermetropia')	UK Biobank	Neale lab	Miscellaneous	http://www.nealelab.is/uk-biobank
Reason for glasses/contact lenses: For 'astigmatism'	UK Biobank	Neale lab	Miscellaneous	http://www.nealelab.is/uk-biobank
Mouth/teeth dental problems: Mouth ulcers	UK Biobank	Neale lab	Miscellaneous	http://www.nealelab.is/uk-biobank
Mouth/teeth dental problems: Painful gums	UK Biobank	Neale lab	Miscellaneous	http://www.nealelab.is/uk-biobank
Mouth/teeth dental problems: Bleeding gums	UK Biobank	Neale lab	Miscellaneous	http://www.nealelab.is/uk-biobank
Mouth/teeth dental problems: Loose teeth	UK Biobank	Neale lab	Miscellaneous	http://www.nealelab.is/uk-biobank
Mouth/teeth dental problems: Dentures	UK Biobank	Neale lab	Miscellaneous	http://www.nealelab.is/uk-biobank
Vascular/heart problems diagnosed by doctor: Heart attack	UK Biobank	Neale lab	Cardiovascular	http://www.nealelab.is/uk-biobank
Vascular/heart problems diagnosed by doctor: Angina	UK Biobank	Neale lab	Cardiovascular	http://www.nealelab.is/uk-biobank
Vascular/heart problems diagnosed by doctor: High blood pressure	UK Biobank	Neale lab	Cardiovascular	http://www.nealelab.is/uk-biobank
Blood clot, DVT, bronchitis, emphysema, asthma, rhinitis, eczema, allergy diagnosed by doctor: Blood clot in the leg (DVT)	UK Biobank	Neale lab	Cardiovascular	http://www.nealelab.is/uk-biobank
Blood clot, DVT, bronchitis, emphysema, asthma, rhinitis, eczema, allergy diagnosed by doctor: Asthma	UK Biobank	Neale lab	Autoimmune/inflammatory	http://www.nealelab.is/uk-biobank
Blood clot, DVT, bronchitis, emphysema, asthma, rhinitis, eczema, allergy diagnosed by doctor: Hayfever, allergic rhinitis or eczema	UK Biobank	Neale lab	Autoimmune/inflammatory	http://www.nealelab.is/uk-biobank
Medication for cholesterol, blood pressure, diabetes, or take exogenous hormones: Cholesterol lowering medication	UK Biobank	Neale lab	Treatment/medication	http://www.nealelab.is/uk-biobank
Medication for cholesterol, blood pressure, diabetes, or take exogenous hormones: Blood pressure medication	UK Biobank	Neale lab	Treatment/medication	http://www.nealelab.is/uk-biobank
Medication for pain relief, constipation, heartburn: Aspirin	UK Biobank	Neale lab	Treatment/medication	http://www.nealelab.is/uk-biobank
Medication for pain relief, constipation, heartburn: Ibuprofen (e.g. Nurofen)	UK Biobank	Neale lab	Treatment/medication	http://www.nealelab.is/uk-biobank
Medication for pain relief, constipation, heartburn: Paracetamol	UK Biobank	Neale lab	Treatment/medication	http://www.nealelab.is/uk-biobank
Medication for pain relief, constipation, heartburn: Omeprazole (e.g. Zanprol)	UK Biobank	Neale lab	Treatment/medication	http://www.nealelab.is/uk-biobank
Medication for pain relief, constipation, heartburn: Laxatives (e.g. Dulcolax, Senokot)	UK Biobank	Neale lab	Treatment/medication	http://www.nealelab.is/uk-biobank
Vitamin and mineral supplements: Vitamin C	UK Biobank	Neale lab	Miscellaneous	http://www.nealelab.is/uk-biobank
Vitamin and mineral supplements: Multivitamins +/- minerals	UK Biobank	Neale lab	Miscellaneous	http://www.nealelab.is/uk-biobank
Why stopped smoking: Health precaution	UK Biobank	Neale lab	Behavioural	http://www.nealelab.is/uk-biobank
Pain type(s) experienced in last month: Headache	UK Biobank	Neale lab	Miscellaneous	http://www.nealelab.is/uk-biobank
Pain type(s) experienced in last month: Neck or shoulder pain	UK Biobank	Neale lab	Miscellaneous	http://www.nealelab.is/uk-biobank
Pain type(s) experienced in last month: Back pain	UK Biobank	Neale lab	Miscellaneous	http://www.nealelab.is/uk-biobank
Pain type(s) experienced in last month: Stomach or abdominal pain	UK Biobank	Neale lab	Miscellaneous	http://www.nealelab.is/uk-biobank
Pain type(s) experienced in last month: Hip pain	UK Biobank	Neale lab	Miscellaneous	http://www.nealelab.is/uk-biobank
Pain type(s) experienced in last month: Knee pain	UK Biobank	Neale lab	Miscellaneous	http://www.nealelab.is/uk-biobank
Pain type(s) experienced in last month: Pain all over the body	UK Biobank	Neale lab	Miscellaneous	http://www.nealelab.is/uk-biobank
Types of transport used (excluding work): Car/motor vehicle	UK Biobank	Neale lab	Miscellaneous	http://www.nealelab.is/uk-biobank
Types of transport used (excluding work): Walk	UK Biobank	Neale lab	Miscellaneous	http://www.nealelab.is/uk-biobank
Types of transport used (excluding work): Public transport	UK Biobank	Neale lab	Miscellaneous	http://www.nealelab.is/uk-biobank
Types of transport used (excluding work): Cycle	UK Biobank	Neale lab	Miscellaneous	http://www.nealelab.is/uk-biobank
Types of physical activity in last 4 weeks: Walking for pleasure (not as a means of transport)	UK Biobank	Neale lab	Miscellaneous	http://www.nealelab.is/uk-biobank
Types of physical activity in last 4 weeks: Other exercises (eg: swimming, cycling, keep fit, bowling)	UK Biobank	Neale lab	Miscellaneous	http://www.nealelab.is/uk-biobank
Types of physical activity in last 4 weeks: Strenuous sports	UK Biobank	Neale lab	Miscellaneous	http://www.nealelab.is/uk-biobank
Types of physical activity in last 4 weeks: Light DIY (eg: pruning, watering the lawn)	UK Biobank	Neale lab	Miscellaneous	http://www.nealelab.is/uk-biobank
Types of physical activity in last 4 weeks: Heavy DIY (eg: weeding, lawn mowing, carpentry, digging)	UK Biobank	Neale lab	Miscellaneous	http://www.nealelab.is/uk-biobank
Medication for cholesterol, blood pressure or diabetes: Cholesterol lowering medication	UK Biobank	Neale lab	Treatment/medication	http://www.nealelab.is/uk-biobank
Medication for cholesterol, blood pressure or diabetes: Blood pressure medication	UK Biobank	Neale lab	Treatment/medication	http://www.nealelab.is/uk-biobank
Mineral and other dietary supplements: Fish oil (including cod liver oil)	UK Biobank	Neale lab	Treatment/medication	http://www.nealelab.is/uk-biobank
Mineral and other dietary supplements: Glucosamine	UK Biobank	Neale lab	Treatment/medication	http://www.nealelab.is/uk-biobank
Mineral and other dietary supplements: Calcium	UK Biobank	Neale lab	Treatment/medication	http://www.nealelab.is/uk-biobank
Mineral and other dietary supplements: Zinc	UK Biobank	Neale lab	Treatment/medication	http://www.nealelab.is/uk-biobank
Frequency of travelling from home to job workplace	UK Biobank	Neale lab	Miscellaneous	http://www.nealelab.is/uk-biobank
Heel bone mineral density (BMD) T-score, automated	UK Biobank	Neale lab	Miscellaneous	http://www.nealelab.is/uk-biobank
Job involves mainly walking or standing	UK Biobank	Neale lab	Miscellaneous	http://www.nealelab.is/uk-biobank
Job involves heavy manual or physical work	UK Biobank	Neale lab	Miscellaneous	http://www.nealelab.is/uk-biobank
Job involves shift work	UK Biobank	Neale lab	Miscellaneous	http://www.nealelab.is/uk-biobank
Age completed full time education	UK Biobank	Neale lab	Miscellaneous	http://www.nealelab.is/uk-biobank
Number of days/week walked 10+ minutes	UK Biobank	Neale lab	Miscellaneous	http://www.nealelab.is/uk-biobank
Duration of walks	UK Biobank	Neale lab	Miscellaneous	http://www.nealelab.is/uk-biobank
Number of days/week of moderate physical activity 10+ minutes	UK Biobank	Neale lab	Miscellaneous	http://www.nealelab.is/uk-biobank
Duration of moderate activity	UK Biobank	Neale lab	Miscellaneous	http://www.nealelab.is/uk-biobank
No-wear time bias adjusted acceleration standard deviation	UK Biobank	Neale lab	Miscellaneous	http://www.nealelab.is/uk-biobank
Number of days/week of vigorous physical activity 10+ minutes	UK Biobank	Neale lab	Miscellaneous	http://www.nealelab.is/uk-biobank
Duration of vigorous activity	UK Biobank	Neale lab	Miscellaneous	http://www.nealelab.is/uk-biobank
Usual walking pace	UK Biobank	Neale lab	Miscellaneous	http://www.nealelab.is/uk-biobank
Frequency of stair climbing in last 4 weeks	UK Biobank	Neale lab	Miscellaneous	http://www.nealelab.is/uk-biobank
Frequency of walking for pleasure in last 4 weeks	UK Biobank	Neale lab	Miscellaneous	http://www.nealelab.is/uk-biobank
Duration walking for pleasure	UK Biobank	Neale lab	Miscellaneous	http://www.nealelab.is/uk-biobank
Diagnoses - main ICD10: C50 Malignant neoplasm of breast	UK Biobank	Neale lab	ICD10 codes	http://www.nealelab.is/uk-biobank
Diagnoses - main ICD10: D12 Benign neoplasm of colon, rectum, anus and anal canal	UK Biobank	Neale lab	ICD10 codes	http://www.nealelab.is/uk-biobank
Diagnoses - main ICD10: G56 Mononeuropathies of upper limb	UK Biobank	Neale lab	ICD10 codes	http://www.nealelab.is/uk-biobank
Diagnoses - main ICD10: I20 Angina pectoris	UK Biobank	Neale lab	ICD10 codes	http://www.nealelab.is/uk-biobank
Diagnoses - main ICD10: I25 Chronic ischaemic heart disease	UK Biobank	Neale lab	ICD10 codes	http://www.nealelab.is/uk-biobank
Diagnoses - main ICD10: I83 Varicose veins of lower extremities	UK Biobank	Neale lab	ICD10 codes	http://www.nealelab.is/uk-biobank
Diagnoses - main ICD10: K21 Gastro-oesophageal reflux disease	UK Biobank	Neale lab	ICD10 codes	http://www.nealelab.is/uk-biobank
Diagnoses - main ICD10: K40 Inguinal hernia	UK Biobank	Neale lab	ICD10 codes	http://www.nealelab.is/uk-biobank
Diagnoses - main ICD10: K57 Diverticular disease of intestine	UK Biobank	Neale lab	ICD10 codes	http://www.nealelab.is/uk-biobank
Diagnoses - main ICD10: K80 Cholelithiasis	UK Biobank	Neale lab	ICD10 codes	http://www.nealelab.is/uk-biobank
Diagnoses - main ICD10: M16 Coxarthrosis [arthrosis of hip]	UK Biobank	Neale lab	ICD10 codes	http://www.nealelab.is/uk-biobank
Diagnoses - main ICD10: M17 Gonarthrosis [arthrosis of knee]	UK Biobank	Neale lab	ICD10 codes	http://www.nealelab.is/uk-biobank
Diagnoses - main ICD10: M54 Dorsalgia	UK Biobank	Neale lab	ICD10 codes	http://www.nealelab.is/uk-biobank
Diagnoses - main ICD10: N40 Hyperplasia of prostate	UK Biobank	Neale lab	ICD10 codes	http://www.nealelab.is/uk-biobank
Diagnoses - main ICD10: N81 Female genital prolapse	UK Biobank	Neale lab	ICD10 codes	http://www.nealelab.is/uk-biobank
Diagnoses - main ICD10: R07 Pain in throat and chest	UK Biobank	Neale lab	ICD10 codes	http://www.nealelab.is/uk-biobank
Diagnoses - main ICD10: R10 Abdominal and pelvic pain	UK Biobank	Neale lab	ICD10 codes	http://www.nealelab.is/uk-biobank
Coronary artery disease	CARDIoGRAMplusC4D	Nikpay et al	Cardiovascular	http://www.cardiogramplusc4d.org/data-downloads/
Eosinophil count	NA	O'Connor et al	Autoimmune/inflammatory	https://data.broadinstitute.org/alkesgroup/UKBB/
High light scatter reticulocyte count	NA	O'Connor et al	Autoimmune/inflammatory	https://data.broadinstitute.org/alkesgroup/UKBB/
Lymphocyte count	NA	O'Connor et al	Autoimmune/inflammatory	https://data.broadinstitute.org/alkesgroup/UKBB/
Mean corpuscular haemoglobin	NA	O'Connor et al	Autoimmune/inflammatory	https://data.broadinstitute.org/alkesgroup/UKBB/
Mean platelet volume	NA	O'Connor et al	Autoimmune/inflammatory	https://data.broadinstitute.org/alkesgroup/UKBB/
Mean sphered cell volume	NA	O'Connor et al	Autoimmune/inflammatory	https://data.broadinstitute.org/alkesgroup/UKBB/
Monocyte count	NA	O'Connor et al	Autoimmune/inflammatory	https://data.broadinstitute.org/alkesgroup/UKBB/
Platelet count	NA	O'Connor et al	Autoimmune/inflammatory	https://data.broadinstitute.org/alkesgroup/UKBB/
Platelet distribution width	NA	O'Connor et al	Autoimmune/inflammatory	https://data.broadinstitute.org/alkesgroup/UKBB/
Red blood cell distribution width	NA	O'Connor et al	Autoimmune/inflammatory	https://data.broadinstitute.org/alkesgroup/UKBB/
Red blood cell count	NA	O'Connor et al	Autoimmune/inflammatory	https://data.broadinstitute.org/alkesgroup/UKBB/
White blood cell count	NA	O'Connor et al	Autoimmune/inflammatory	https://data.broadinstitute.org/alkesgroup/UKBB/
Balding (pattern 1)	NA	O'Connor et al	Miscellaneous	https://data.broadinstitute.org/alkesgroup/UKBB/
Balding (pattern 4)	NA	O'Connor et al	Miscellaneous	https://data.broadinstitute.org/alkesgroup/UKBB/
Body mass index (BMI)	NA	O'Connor et al	Anthropometric	https://data.broadinstitute.org/alkesgroup/UKBB/
Height	NA	O'Connor et al	Anthropometric	https://data.broadinstitute.org/alkesgroup/UKBB/
Waist-hip ratio (adj. BMI)	NA	O'Connor et al	Anthropometric	https://data.broadinstitute.org/alkesgroup/UKBB/
Diastolic blood pressure (adj. medication)	NA	O'Connor et al	Cardiovascular	https://data.broadinstitute.org/alkesgroup/UKBB/
Systolic blood pressure (adj. medication)	NA	O'Connor et al	Cardiovascular	https://data.broadinstitute.org/alkesgroup/UKBB/
College completion	NA	O'Connor et al	Psychiatric/neurological	https://data.broadinstitute.org/alkesgroup/UKBB/
Education years	NA	O'Connor et al	Psychiatric/neurological	https://data.broadinstitute.org/alkesgroup/UKBB/
Smoking status	NA	O'Connor et al	Behavioural	https://data.broadinstitute.org/alkesgroup/UKBB/
Hearing aid user	NA	O'Connor et al	Miscellaneous	https://data.broadinstitute.org/alkesgroup/UKBB/
Eczema	NA	O'Connor et al	Autoimmune/inflammatory	https://data.broadinstitute.org/alkesgroup/UKBB/
Asthma	NA	O'Connor et al	Autoimmune/inflammatory	https://data.broadinstitute.org/alkesgroup/UKBB/
Cardiovascular disease	NA	O'Connor et al	Cardiovascular	https://data.broadinstitute.org/alkesgroup/UKBB/
High cholesterol (self-reported)	NA	O'Connor et al	Cardiovascular	https://data.broadinstitute.org/alkesgroup/UKBB/
Type 2 diabetes	NA	O'Connor et al	Cardiovascular	https://data.broadinstitute.org/alkesgroup/UKBB/
Thyroid disease (self-reported)	NA	O'Connor et al	Autoimmune/inflammatory	https://data.broadinstitute.org/alkesgroup/UKBB/
Impedance basal metabolic rate	NA	O'Connor et al	Anthropometric	https://data.broadinstitute.org/alkesgroup/UKBB/
FEV1/FVC	NA	O'Connor et al	Miscellaneous	https://data.broadinstitute.org/alkesgroup/UKBB/
FVC	NA	O'Connor et al	Miscellaneous	https://data.broadinstitute.org/alkesgroup/UKBB/
Neuroticism	NA	O'Connor et al	Psychiatric/neurological	https://data.broadinstitute.org/alkesgroup/UKBB/
Morning person	NA	O'Connor et al	Miscellaneous	https://data.broadinstitute.org/alkesgroup/UKBB/
Hair colour	NA	O'Connor et al	Miscellaneous	https://data.broadinstitute.org/alkesgroup/UKBB/
Sunburn occasions	NA	O'Connor et al	Miscellaneous	https://data.broadinstitute.org/alkesgroup/UKBB/
Ease of skin tanning	NA	O'Connor et al	Miscellaneous	https://data.broadinstitute.org/alkesgroup/UKBB/
Age of first birth	NA	O'Connor et al	Miscellaneous	https://data.broadinstitute.org/alkesgroup/UKBB/
Age at menarche	NA	O'Connor et al	Miscellaneous	https://data.broadinstitute.org/alkesgroup/UKBB/
Age at menopause	NA	O'Connor et al	Miscellaneous	https://data.broadinstitute.org/alkesgroup/UKBB/
Number of children born	NA	O'Connor et al	Non-cancer illness	https://data.broadinstitute.org/alkesgroup/UKBB/
Rheumatoid arthritis	SSGAC	Okaka et al	Autoimmune/inflammatory	https://www.immunobase.org/downloads/protected_data/GWAS_Data/
Bipolar disorder	Bipolar Disorder and Schizophrenia Working Group of the Psychiatric Genomics Consortium	Ruderfer et al	Psychiatric/neurological	https://www.med.unc.edu/pgc/results-and-downloads/
Amyotrophic lateral sclerosis	NA	van Rheenan et al	Autoimmune/inflammatory	http://databrowser.projectmine.com/
High density lipoprotein cholesterol	GLGC	Willer et al	Cardiovascular	http://csg.sph.umich.edu/willer/public/lipids2013/
Low Density Lipoprotein Cholesterol	GLGC	Willer et al	Cardiovascular	http://csg.sph.umich.edu/willer/public/lipids2013/
Total cholesterol	GLGC	Willer et al	Cardiovascular	http://csg.sph.umich.edu/willer/public/lipids2013/
Triglycerides	GLGC	Willer et al	Cardiovascular	http://csg.sph.umich.edu/willer/public/lipids2013/
Major depressive disorder	PGC	Wray et al	Psychiatric/neurological	https://www.med.unc.edu/pgc/results-and-downloads/
Height	GIANT	Yengo et al	Anthropometric	https://portals.broadinstitute.org/collaboration/giant/index.php/GIANT_consortium_data_files
