# Supplementary material for: A transcriptome-wide Mendelian randomization study to uncover tissue-dependent regulatory mechanisms across the human phenome
Source: Nat Commun. 2020 Jan 10;11:185. doi: 10.1038/s41467-019-13921-9 (PMC6954187; doi:10.1038/s41467-019-13921-9)
Supplement: Supplementary file 2 — Dataset 2 [file 41467_2019_13921_MOESM2_ESM.xlsx]

## Sheet: Sheet1
Supplementary Data 2: Investigating F-statistics for thyroid tissue-derived expression quantitative trait loci harnessed as instrumental variables in our analysis
eQTL = expression quantitative trait loci, Chr = Chromosome, BP = Base position, Effect = effect allele, Other = other allele, Freq = effect allele frequency,Beta = Linear regression effect size, SE = standard error of beta, P = p-value, F-statistic = f-statistic of derived coefficients
eQTL	Gene	Chr	BP	Effect	Other	Freq	Beta	SE	P	F statistic
rs7953706	DDX11	12	31226835	A	T	0.493734	-1.17453	0.039266	1.36824e-196	894.736
rs2119028	XRRA1	11	74659933	A	G	0.279449	1.3135	0.046401	2.78787e-176	801.319
rs11880207	ZNF266	19	9531693	T	C	0.568354	0.958922	0.034505	5.60119e-170	772.329
rs1131017	RPS26	12	56435929	G	C	0.551378	-1.18262	0.043556	2.41678e-162	737.216
rs11587021	RP11-190A12.8	1	159825916	T	C	0.367168	0.983764	0.036785	1.46493e-157	715.221
rs2910686	ERAP2	5	96252589	C	T	0.435768	1.07472	0.040344	2.40619e-156	709.631
rs12048936	CCDC163P	1	45968605	A	G	0.70403	-1.27733	0.0490398	1.46218e-149	678.436
rs2280836	CPSF1	8	145621556	G	A	0.473684	-1.0914	0.0419905	6.1647e-149	675.563
rs781299714	FLYWCH1	16	2987074	GCTCTGAGAGCTGGTGTCCGCTGCTCCTCCCCTCCCATTTCTC	G	0.479695	1.14326	0.0448144	1.48899e-143	650.811
rs29001669	PSMD5-AS1	9	123605711	C	CGAAGGCGTGAGTAATA	0.525316	-1.16315	0.0457353	1.11108e-142	646.798
rs12366	AC104135.3	2	75185856	T	G	0.364557	1.17329	0.0462177	3.58332e-142	644.457
rs2749106	ITGB3BP	1	64057271	A	T	0.723058	-1.24667	0.0494217	2.12134e-140	636.308
rs11003335	RP11-319F12.2	10	54782085	T	G	0.245614	1.17992	0.0477724	1.10286e-134	610.03
rs10749291	SFXN4	10	120920588	C	T	0.472431	0.977488	0.0400312	1.09765e-131	596.246
rs10243049	PSPHP1	7	55804561	C	T	0.24812	1.18039	0.0484065	2.47048e-131	594.626
rs149997575	MAN2C1	15	75651022	CCCACATGCTGCCCAGCCCATA	C	0.72807	-0.80633	0.0335727	1.82921e-127	576.837
rs5760119	AP000350.5	22	24266831	C	G	0.582707	1.11349	0.0466833	9.65698e-126	568.918
rs2732596	LRRC37A4P	17	44269546	T	C	0.211587	-1.3204	0.0554215	1.85276e-125	567.616
rs36053285	RP11-526I2.5	15	101114640	C	T	0.418546	-1.08009	0.0455383	2.3364e-124	562.557
rs3821402	LSG1	3	194369579	A	C	0.148615	1.30659	0.0552545	1.27426e-123	559.169
rs35533546	MTRF1L	6	153308367	CCTT	C	0.710526	-1.15291	0.0491987	1.93686e-121	549.141
rs13286806	GOLM1	9	88696599	G	A	0.563131	-1.01607	0.0436598	8.42828e-120	541.606
rs4275	CTA-445C9.15	22	26921725	G	A	0.41206	1.03691	0.0447164	5.93886e-119	537.71
rs58747104	MRPL21	11	68671280	GCCGCCGCCATCTTC	G	0.314536	-0.868382	0.0379053	3.75713e-116	524.834
rs1141221	SLC25A41	19	6436191	T	C	0.484962	-1.09808	0.0483878	5.2158e-114	514.987
rs113979344	PILRB	7	99946385	G	C	0.200501	0.885447	0.0390567	8.70129e-114	513.966
rs11859538	RBL2	16	53497045	G	A	0.527569	-0.75864	0.0334726	1.00413e-113	513.68
rs38494	AC005154.6	7	30625161	G	A	0.735589	-1.18915	0.0524721	1.04999e-113	513.59
rs11663049	CEP192	18	12991393	C	T	0.651629	-1.02737	0.0453578	1.3839e-113	513.038
rs61844237	EFCAB2	1	245133662	C	G	0.427136	-0.960933	0.0424364	1.59584e-113	512.754
rs9691413	WBSCR27	7	73247204	A	G	0.712312	-1.20301	0.0531623	2.24579e-113	512.072
rs17185052	RPA2	1	28241083	A	G	0.072682	1.3999	0.0620737	1.27737e-112	508.603
rs6531717	RPL9	4	39454321	A	G	0.66206	-0.692713	0.0307382	1.84602e-112	507.867
rs492554	RP5-1092A3.4	1	28573835	T	C	0.342172	-0.96456	0.0428046	1.92573e-112	507.782
rs393329	RP11-166B2.1	16	12070422	C	T	0.577694	-1.14321	0.0507447	2.17531e-112	507.54
rs11180484	GLIPR1L2	12	75790817	C	T	0.385101	-0.892967	0.0396398	2.25454e-112	507.467
rs10678686	AP006621.1	11	780321	CTG	C	0.548872	-0.897423	0.039955	1.0022e-111	504.489
rs1059307	SNHG5	6	86387888	T	G	0.486181	0.780542	0.0347562	1.0785e-111	504.345
rs1061810	HSD17B12	11	43877934	A	C	0.334171	-0.909369	0.0405466	2.11171e-111	503.004
rs240066	LL22NC03-86G7.1	22	22292995	A	C	0.47995	-0.917768	0.0409857	4.66898e-111	501.419
rs6511291	ZNF100	19	21950402	C	T	0.561404	-1.08148	0.0483092	5.31164e-111	501.161
rs6884198	AC034243.1	5	138164307	T	C	0.669598	-1.17439	0.0524762	6.23645e-111	500.841
rs3788696	CELSR1	22	46859003	C	G	0.511278	0.847611	0.0378958	8.27127e-111	500.278
rs7002606	PKHD1L1	8	110372371	C	T	0.551378	0.911882	0.0408	1.20615e-110	499.525
rs504781	GABPB1-AS1	15	50648339	C	T	0.390977	0.996976	0.0446318	1.58653e-110	498.977
rs7541779	NBPF3	1	21794612	T	G	0.750627	-1.16254	0.0522198	8.54446e-110	495.616
rs7143764	CHURC1	14	65379283	G	A	0.218593	1.01053	0.0454912	2.52869e-109	493.451
rs111312383	PILRA	7	99905325	T	C	0.210526	1.30269	0.0587776	7.80903e-109	491.2
rs77823626	RP11-63P12.6	9	74920300	TCACACTA	T	0.378205	1.23493	0.0557854	1.38775e-108	490.054
rs12121223	GBP3	1	89481583	T	C	0.285176	-1.06384	0.0482393	8.8674e-108	486.352
rs11605461	CADM1	11	115053011	G	A	0.518797	0.98759	0.0448111	1.21867e-107	485.716
rs113979344	STAG3L5P	7	99946385	G	C	0.200501	0.9807	0.0445187	1.52044e-107	485.274
rs10415758	PALM3	19	14172921	T	A	0.426065	-0.946798	0.0431281	8.08282e-107	481.941
rs5760119	AP000350.4	22	24266831	C	G	0.582707	1.11524	0.0508185	9.54761e-107	481.607
rs12366	AC104135.2	2	75185856	T	G	0.364557	1.06592	0.0486302	1.71642e-106	480.438
rs57336947	SNX19	11	130764409	C	T	0.205514	1.11782	0.0510058	1.84589e-106	480.291
rs149878741	DDX11L2	2	114357926	C	CCT	0.320802	1.21655	0.0555158	1.92802e-106	480.205
rs3009751	RP11-640M9.2	1	144612613	G	A	0.596606	-1.0315	0.0471858	6.19185e-106	477.877
rs767710134	CD151	11	833200	G	GC	0.667939	0.813461	0.0372389	8.79183e-106	477.177
rs62231146	FAM118A	22	45807538	C	G	0.12782	1.58349	0.072843	8.89656e-105	472.558
rs966541	RP11-996F15.2	12	29491528	G	A	0.309824	1.0564	0.0486346	1.29519e-104	471.809
rs2346586	FTCDNL1	2	200625581	C	T	0.590226	-0.844943	0.0389781	3.35442e-104	469.909
rs12440156	AP3S2	15	90420673	A	G	0.758145	-0.774317	0.0357485	4.87729e-104	469.161
17_44278742_A_G_b37	CRHR1-IT1	17	44278742	G	A	NA	0.985265	0.0456115	1.74808e-103	466.614
rs2871921	U2AF1L4	19	36232420	T	C	0.154912	1.05444	0.0488143	1.7562e-103	466.605
rs6565556	TMEM105	17	79303772	T	C	0.276942	1.24591	0.0577551	3.27152e-103	465.364
rs3738673	PPIE	1	40204823	T	C	0.333333	1.1585	0.0537447	4.68895e-103	464.644
rs10678686	AP006621.5	11	780321	CTG	C	0.548872	-0.68465	0.031765	4.89567e-103	464.558
rs36053285	PRKXP1	15	101114640	C	T	0.418546	-1.00182	0.0465085	6.4913e-103	463.997
rs11021568	CCDC82	11	96121855	T	C	0.122807	1.30375	0.0606114	1.25525e-102	462.679
rs2420824	RP4-756H11.3	7	66131116	A	G	0.469925	1.08639	0.0505209	1.43514e-102	462.412
rs2960830	AC091729.9	7	1200641	C	T	0.611529	-0.929703	0.0432519	1.73036e-102	462.038
rs34195497	HLA-DRB5	6	32526670	A	G	0.833333	-1.45737	0.067929	4.16274e-102	460.288
rs256744	AC012309.5	19	37855488	G	A	0.646617	-1.15712	0.0539498	4.75731e-102	460.02
rs58516622	TSGA10	2	99758020	GCGCAGGCGCACGCCCA	G	0.579747	0.695193	0.0328344	1.70406e-99	448.283
rs371054000	CTD-2228K2.7	5	475337	T	TGGAAAGTTAGGGTCACCG	0.286432	0.85049	0.0401922	2.20633e-99	447.77
rs659378	U3	18	24321813	G	C	0.556391	-1.16594	0.0551146	2.48992e-99	447.527
rs6060535	CPNE1	20	34235522	T	C	0.115288	-1.32501	0.0628311	1.01519e-98	444.722
rs939649	ZNF660	3	44632212	T	G	0.857143	-1.29262	0.0615201	5.1654e-98	441.477
rs2402923	RP11-274B21.4	7	128281256	A	G	0.442356	0.782872	0.0372775	6.39582e-98	441.05
rs10173112	THNSL2	2	88463155	G	C	0.738095	1.28002	0.0610016	9.3046e-98	440.302
rs9876026	TAMM41	3	11849807	C	A	0.482456	-1.00721	0.0480318	1.24226e-97	439.726
rs12366	AC104135.4	2	75185856	T	G	0.364557	1.06738	0.051022	3.52124e-97	437.646
rs2156785	KCTD21-AS1	11	77850824	T	C	0.428212	-0.928861	0.044422	4.34834e-97	437.225
rs12471632	AC093838.4	2	132260893	T	G	0.186548	-0.909973	0.0436086	1.07233e-96	435.424
rs55794721	RHD	1	25561667	A	G	0.342105	-1.13087	0.0541968	1.09115e-96	435.39
rs3809789	CORO6	17	27955761	A	G	0.528822	-0.878071	0.0421846	3.16803e-96	433.263
rs7503637	ARL16	17	79649515	A	G	0.149123	-1.37696	0.0662365	5.49577e-96	432.163
rs6915401	RP11-98I9.4	6	99880839	A	T	0.438442	1.01	0.0485854	5.54422e-96	432.147
rs74576495	RP5-1021I20.1	14	74254212	A	G	0.126884	1.34003	0.0646844	2.46297e-95	429.171
rs11711968	LRRFIP2	3	37224967	G	C	0.401003	0.883953	0.0426823	2.80986e-95	428.907
rs1055340	C1QL3	10	16555528	T	A	0.605867	1.07135	0.0518359	6.71089e-95	427.171
rs8143153	SMDT1	22	42515637	C	G	0.314861	-0.673773	0.0326992	2.46508e-94	424.574
rs72494581	BTNL3	5	180430797	C	T	0.298995	1.12322	0.0546802	9.14647e-94	421.958
rs9379859	BTN3A2	6	26369549	T	C	0.088972	-1.21822	0.0593431	1.20052e-93	421.416
rs10430529	DLG5	10	79582623	A	C	0.325815	0.954108	0.0465172	1.72131e-93	420.696
rs169201	KANSL1-AS1	17	44790203	G	A	0.211779	1.17192	0.0572826	5.04085e-93	418.553
rs3058458	NSA2	5	74022105	C	CAGAG	0.137845	0.920349	0.0449976	5.61652e-93	418.337
rs113010808	WDR18	19	986657	T	C	0.109023	1.27118	0.0623584	2.26923e-92	415.551
rs17612788	HLA-DQB1	6	32620344	A	G	0.580808	-0.999197	0.0493606	4.11256e-91	409.771
rs72169174	RP11-259G18.3	17	44092729	T	TAAA	0.228	1.35057	0.0667263	4.31236e-91	409.676
rs2031224	RP4-717I23.3	1	93775212	T	C	0.796203	0.862043	0.0426394	6.93013e-91	408.729
rs6880209	ATP6AP1L	5	81574182	T	C	0.276942	0.770352	0.0381604	1.26851e-90	407.523
rs1168765	RP11-745O10.2	12	66513111	T	C	0.428571	-1.07815	0.0534244	1.44239e-90	407.267
rs375945193	APIP	11	34907616	C	CTCCT	0.283375	1.1709	0.0580756	2.12709e-90	406.492
rs11056243	ERP27	12	15081898	A	G	0.377193	-0.911753	0.0452837	3.70029e-90	405.388
rs3796622	SLC26A1	4	983060	C	T	0.674185	-0.924824	0.0459538	4.45104e-90	405.019
rs3758406	MASTL	10	27445196	T	G	0.573935	0.867182	0.0431034	5.06721e-90	404.76
rs12479385	ESPNL	2	239035853	T	C	0.488722	1.06568	0.0529924	6.02546e-90	404.414
rs6701422	C1orf174	1	3808171	C	T	0.756892	1.05117	0.0523321	9.68311e-90	403.468
rs10470804	OR7E84P	4	9456676	G	C	0.750627	-1.02399	0.0510633	1.88647e-89	402.137
rs10256524	KLHL7-AS1	7	23144947	C	T	0.403266	1.01131	0.0504385	2.00358e-89	402.017
rs2402923	RP11-274B21.3	7	128281256	A	G	0.442356	0.66331	0.0331477	4.43773e-89	400.43
rs509744	MRE11A	11	94186521	C	T	0.298246	0.949938	0.0475832	1.13847e-88	398.55
rs62455989	CCT6P3	7	64496892	A	C	0.564721	-1.05036	0.0526393	1.38636e-88	398.159
rs11587021	VSIG8	1	159825916	T	C	0.367168	0.982121	0.0493713	4.72114e-88	395.714
rs6487735	RP11-22B23.1	12	9431402	T	C	0.498737	-0.997182	0.0501637	6.23987e-88	395.157
rs2276682	AC068282.3	2	128146462	A	T	0.779449	-1.2951	0.0653578	2.18654e-87	392.656
rs1045599	ADORA2B	17	15879910	T	C	0.580402	-1.11795	0.0565163	4.33743e-87	391.289
rs1105420	TTYH3	7	2675756	C	T	0.580201	-0.793118	0.0401195	5.51655e-87	390.809
rs2402923	CICP14	7	128281256	A	G	0.442356	0.847974	0.0429045	6.05321e-87	390.624
rs2236709	TTC12	11	113186776	A	G	0.716792	-1.09896	0.0557434	1.61503e-86	388.666
rs60027384	C21orf2	21	45759355	C	T	0.23183	0.937183	0.0475664	2.04686e-86	388.193
rs13235365	DAGLB	7	6456091	T	C	0.247487	0.923927	0.0469462	3.16507e-86	387.324
rs3805952	PEX6	6	42937126	T	C	0.413534	0.474179	0.0241343	6.07623e-86	386.025
rs12481365	RPL36P4	20	34131396	T	C	0.169173	1.35341	0.0689498	8.75348e-86	385.294
rs3752955	NMRK1	9	77684690	C	A	0.551637	-0.855054	0.0436737	2.3713e-85	383.307
rs58867683	FN3KRP	17	80679455	A	T	0.394207	-0.881687	0.0450633	3.04181e-85	382.81
rs504781	CTD-3110H11.1	15	50648339	C	T	0.390977	0.910558	0.0465625	3.69724e-85	382.422
rs2303707	NSUN2	5	6605532	A	C	0.69598	-0.996671	0.0509706	3.82736e-85	382.353
rs56412438	TYW1B	7	72187987	A	G	0.200501	1.18608	0.0606977	4.94375e-85	381.842
rs2402923	RP11-274B21.1	7	128281256	A	G	0.442356	0.746654	0.0382252	5.75339e-85	381.539
rs11230918	INCENP	11	61895100	C	T	0.339599	1.0192	0.0522068	7.08766e-85	381.123
rs62127558	CYS1	2	10222829	A	G	0.086466	1.74884	0.0898377	2.10527e-84	378.951
rs6991329	XKR9	8	71593425	A	G	0.469697	1.03074	0.052971	2.46496e-84	378.636
rs28366129	XXbac-BPG181B23.7	6	31363798	G	C	0.379747	-0.944055	0.0485326	2.80444e-84	378.379
rs7025173	TUBBP5	9	141066287	C	G	0.408521	-1.04673	0.0538269	3.1371e-84	378.156
rs5756324	TOP3BP1	22	22335125	C	T	0.241855	1.20948	0.0622032	3.27425e-84	378.07
rs7167146	CTD-2651B20.3	15	45571386	A	G	0.621554	1.00348	0.0516285	3.78908e-84	377.78
rs397828838	CTC-459F4.1	19	28264444	TCAA	T	0.842105	-1.40449	0.072329	5.42946e-84	377.062
rs12150558	RP11-707O23.5	17	44151156	C	T	0.213568	1.26011	0.0649078	5.89342e-84	376.897
rs72629024	PPDPF	20	62152519	G	C	0.158291	-0.660651	0.0340376	6.42034e-84	376.727
rs9654010	AMT	3	49480908	C	T	0.290201	-0.516405	0.0266665	1.51342e-83	375.015
rs2572015	TRIM4	7	99481492	C	A	0.588161	0.664141	0.0342995	1.58362e-83	374.926
rs4583476	AC108488.3	2	3608756	C	T	0.31203	-0.844586	0.04363	1.74856e-83	374.729
rs1332018	GSTM3	1	110282972	T	G	0.577889	0.798231	0.0414063	8.21854e-83	371.642
rs28384491	ZNF559	19	9434872	T	C	0.086683	-1.3305	0.0690279	8.74302e-83	371.518
rs2338050	FAM21A	10	51804949	A	G	0.35213	-1.10879	0.0575358	9.35744e-83	371.383
rs9274551	HLA-DQB2	6	32634834	T	C	0.589378	0.997766	0.0518469	1.57079e-82	370.35
rs10415952	CYP4F24P	19	15871841	A	C	0.547739	-1.06979	0.0556286	2.03975e-82	369.829
rs7248911	SH2D3A	19	6766213	T	C	0.218045	-0.729761	0.0380094	3.73861e-82	368.62
rs1344	ACP6	1	147119273	A	G	0.561404	0.78488	0.04095	7.00892e-82	367.366
rs77096743	TAS2R64P	12	11266828	C	A	0.301508	1.14699	0.0598671	8.15053e-82	367.065
rs1056094	GRK4	4	2967598	C	G	0.35101	-0.924524	0.0482868	1.03481e-81	366.589
rs10209395	ANKRD36B	2	98168912	T	C	0.646096	-0.896507	0.046825	1.04687e-81	366.566
rs17763934	PRPF4	9	116045088	G	A	0.197995	1.15708	0.0605624	2.2687e-81	365.023
rs12952472	NLRP1	17	5477545	T	A	0.162907	-0.955483	0.0500476	2.9722e-81	364.485
rs11678980	AC009299.3	2	162101261	A	G	0.426065	-0.903704	0.0473735	3.98707e-81	363.9
rs67746174	DND1P1	17	44279371	T	TCAAA	0.211392	1.23052	0.0645866	6.29263e-81	362.988
rs3838962	WFIKKN1	16	675087	A	AC	0.238095	0.996404	0.0523188	7.24707e-81	362.707
rs61730401	ADCY10P1	6	41076198	G	A	0.112782	0.951315	0.0499972	1.01204e-80	362.041
rs62558173	ANKRD20A4	9	69475984	A	C	0.484848	0.977799	0.0514827	1.95727e-80	360.725
rs7940366	TRIM66	11	8725626	C	G	0.388471	0.679927	0.0358221	2.46488e-80	360.265
rs5760119	AP000350.6	22	24266831	C	G	0.582707	1.09369	0.0576265	2.54653e-80	360.2
rs2009527	TAPBPL	12	6569545	T	C	0.274436	0.775002	0.0408546	3.0324e-80	359.852
rs78472328	LINC00680	6	58205434	C	T	0.691729	-0.964143	0.0508385	3.33064e-80	359.664
rs375984	ZFP57	6	29644502	T	C	0.213033	1.19887	0.0632517	4.09558e-80	359.252
rs62060836	LRRC37A2	17	44152447	A	G	0.214646	1.08706	0.0574243	6.41931e-80	358.357
rs17777295	PRKCZ	1	1992977	T	G	0.195489	0.947406	0.0500547	6.77983e-80	358.247
rs57295135	FBN3	19	8214733	G	A	0.582915	-0.910455	0.0481177	7.59657e-80	358.02
rs318429	RP11-420G6.4	6	2876535	A	G	0.545802	-1.05544	0.0558383	1.10405e-79	357.275
rs8024713	ST20	15	80206958	G	C	0.365915	-0.901769	0.0477305	1.30427e-79	356.943
rs7403886	RP11-419C5.2	16	70034462	A	G	0.785176	-0.857209	0.0454269	2.00949e-79	356.08
rs77078977	DBF4B	17	42777399	C	T	0.152882	-0.925338	0.0490455	2.13364e-79	355.961
rs9890200	SPATA20	17	48624523	C	A	0.39599	-0.598458	0.0317392	2.64828e-79	355.529
rs9349050	MDGA1	6	37663624	C	T	0.541353	-0.705694	0.0374409	3.03856e-79	355.255
rs2657381	WDR60	7	158651087	A	G	0.226817	-0.91793	0.0487126	3.30543e-79	355.088
rs17796876	LARS	5	145461596	C	A	0.240602	0.786612	0.041754	3.60254e-79	354.915
rs5760147	AP000351.10	22	24334948	C	A	0.413386	-1.03549	0.0550176	5.0762e-79	354.233
rs62113668	CTD-2017D11.1	19	24224851	C	G	0.183424	0.955428	0.0507839	5.8423e-79	353.952
rs2257767	CSGALNACT2	10	43657811	G	T	0.830827	-0.875596	0.0465814	7.97301e-79	353.332
rs34033932	ZDHHC8P1	22	23760105	T	TA	0.254386	1.07987	0.0574703	9.10983e-79	353.066
rs150892208	RP11-195E2.4	5	70339872	T	G	0.600575	-1.13752	0.0605425	9.32894e-79	353.018
rs28685579	CR848007.2	9	44136950	C	T	0.806533	-1.29452	0.0689764	1.39115e-78	352.222
rs1739652	SNHG17	20	37048959	A	G	0.83208	-0.90996	0.0485223	1.81466e-78	351.691
rs3756663	CTD-2203K17.1	5	33440306	A	C	0.22807	-1.12884	0.0602283	2.22082e-78	351.288
rs4786429	TRAP1	16	3728517	T	C	0.726817	0.904029	0.0483003	3.61023e-78	350.32
rs79638902	CTB-171A8.1	19	45221767	T	C	0.116541	1.58968	0.0849423	3.74929e-78	350.245
rs4713058	RP11-457M11.5	6	26917060	C	T	0.14411	-1.10924	0.0592707	3.75033e-78	350.244
rs7297253	EP400NL	12	132568660	G	A	0.260652	-0.864562	0.0462154	4.32365e-78	349.96
rs2236352	EMC9	14	24610733	C	T	0.271357	-0.79295	0.0423982	4.72907e-78	349.781
rs17184588	PNRC2	1	24365512	C	T	0.472292	-0.94144	0.0503433	4.91415e-78	349.705
rs11098513	RP11-33B1.1	4	120316075	G	A	0.283208	-0.877379	0.0469586	6.6693e-78	349.095
rs148910973	ZNF717	3	75803457	C	CA	0.16206	1.39325	0.0746437	9.47785e-78	348.395
rs16944424	IQGAP1	15	90983465	G	A	0.188442	0.912684	0.0489466	1.34784e-77	347.693
rs744446	TDRD5	1	179558051	G	A	0.280702	0.96034	0.0515145	1.46325e-77	347.529
rs80342781	SMYD3	1	246714631	A	T	0.489975	-0.826748	0.0443821	1.90583e-77	347.001
rs12154303	FIGNL1	7	50515627	A	G	0.444862	0.625528	0.0335871	2.05174e-77	346.855
rs12051657	NARF	17	80417150	T	G	0.402256	-0.57776	0.0310552	2.96604e-77	346.12
rs656980	CTSW	11	65656282	A	G	0.233668	-0.861095	0.0463007	3.34234e-77	345.881
rs3742971	ADAL	15	43622916	T	C	0.194236	-1.02051	0.0549242	4.63596e-77	345.229
rs7559150	PPIL3	2	201754063	C	T	0.278195	-0.874029	0.0470522	5.05301e-77	345.058
rs7118663	TMEM80	11	684489	T	C	0.412879	-0.653211	0.0352269	9.30023e-77	343.841
rs5760147	GSTT1	22	24334948	C	A	0.413386	-1.10529	0.0596323	1.0764e-76	343.55
rs5760119	GSTT2	22	24266831	C	G	0.582707	-1.09473	0.0590947	1.29792e-76	343.176
rs12333110	PRPH2	6	42673107	A	G	0.261965	1.15579	0.0624054	1.40637e-76	343.015
rs841225	MGRN1	16	4736316	T	C	0.572682	0.714153	0.0385624	1.4395e-76	342.969
rs1279911	TRIM52-AS1	5	180691200	G	C	0.342965	-0.676172	0.0365161	1.50365e-76	342.883
rs8047655	SLC5A11	16	24794064	A	G	0.174185	1.51626	0.0819393	1.89305e-76	342.423
rs1863911	ANAPC13	3	134205231	A	C	0.696742	0.521101	0.0281617	1.92098e-76	342.394
rs10783858	XRCC6BP1	12	58322764	A	C	0.302532	-0.912008	0.0492986	2.07734e-76	342.238
rs10772397	RP11-434C1.1	12	11138683	T	C	0.550251	-0.901247	0.0487311	2.29515e-76	342.039
rs72660908	RP3-465N24.5	1	25583610	G	C	0.340852	-1.05299	0.0569388	2.33475e-76	342.005
rs115866895	SLC35E2B	1	1592638	G	A	0.221805	-0.984447	0.0532538	2.679e-76	341.73
rs666085	C21orf88	21	41005878	C	T	0.507519	-0.855676	0.0462904	2.72933e-76	341.694
rs2568092	TMEM9B-AS1	11	8987438	T	C	0.218045	0.962928	0.0521078	3.0168e-76	341.493
rs5760147	KB-226F1.1	22	24334948	C	A	0.413386	-1.04182	0.0564546	4.83056e-76	340.555
rs10224038	INTS1	7	1522175	G	A	0.711779	-0.697457	0.0378047	5.31738e-76	340.364
rs71493031	ANKRD20A7P	9	44118802	C	G	0.809045	-1.35633	0.0736055	7.97459e-76	339.555
rs71414642	RGPD8	2	113187305	A	G	0.160401	-1.19343	0.0647825	8.73487e-76	339.374
rs3768324	NDUFS5	1	39492462	T	C	0.283208	-0.491289	0.0266991	1.29104e-75	338.595
rs62433359	AC147651.3	7	563526	A	G	0.146617	1.01461	0.0551493	1.37525e-75	338.469
rs28383432	HLA-DQA2	6	32608880	A	G	0.340452	1.03204	0.0561167	1.55203e-75	338.227
rs6720375	C2orf27A	2	132440073	C	G	0.588972	0.849429	0.0461956	1.64887e-75	338.106
rs397744350	RP11-114H24.2	15	78235746	AG	A	0.266917	1.20286	0.0655602	3.46174e-75	336.628
rs7520185	FLVCR1-AS1	1	213016007	A	G	0.497494	0.944561	0.0514926	3.71087e-75	336.489
rs397721098	ADAT1	16	75675120	GA	G	0.384712	0.726248	0.0396272	5.03715e-75	335.879
rs4688755	RBM6	3	50064424	A	G	0.472292	0.515277	0.0281257	5.67554e-75	335.641
rs6960865	STAG3L4	7	66782477	C	A	0.388191	-0.826536	0.0451255	6.12406e-75	335.49
rs112042758	MGC10955	2	74351211	A	G	0.175439	1.31228	0.0716468	6.17185e-75	335.474
rs4845743	FLG-AS1	1	152184149	C	T	0.565327	-0.941083	0.0514216	8.0765e-75	334.938
rs17215231	RPS18	6	33239869	T	C	0.086466	-0.820072	0.0448302	9.43447e-75	334.628
rs11546509	RP11-660L16.2	11	71162785	G	A	0.694236	0.920419	0.0503363	1.08219e-74	334.356
rs4751804	WDR11	10	122639901	A	G	0.348101	-0.70926	0.0387918	1.11499e-74	334.296
rs1952013	RPL36AL	14	50087357	G	C	0.730576	0.640142	0.0350211	1.2215e-74	334.113
rs171052	RP11-109L13.1	11	117081763	G	C	0.309524	1.14372	0.0625806	1.28601e-74	334.01
rs55641591	AC007966.1	2	186548508	G	A	0.277638	1.1089	0.0607954	2.49063e-74	332.693
rs6004655	CTA-390C10.10	22	25855629	A	G	0.125628	-1.22186	0.0670111	2.78858e-74	332.468
rs11901025	AC125232.1	2	87278601	T	C	0.570175	-0.960484	0.0527219	3.72037e-74	331.893
rs7488095	PRR4	12	11323939	C	G	0.533835	-0.806001	0.0442561	4.12985e-74	331.684
rs16967494	AF001548.5	16	15820863	T	C	0.256281	1.04685	0.0575351	5.65678e-74	331.057
rs12663589	RP1-40E16.12	6	3069057	T	C	0.526448	-0.878138	0.0482824	6.47834e-74	330.787
rs55794721	SDHDP6	1	25561667	A	G	0.342105	-1.10801	0.0609479	7.4855e-74	330.499
rs12149160	RMI2	16	11439303	T	G	0.487374	-0.808797	0.0445123	8.8867e-74	330.156
rs35131420	CCDC57	17	80103631	C	T	0.285176	0.597457	0.0329004	1.0785e-73	329.77
rs2054365	QRSL1	6	107077502	A	G	0.368421	-0.75177	0.0414066	1.15524e-73	329.633
rs56671711	RP11-661A12.5	8	144631338	C	T	0.526316	-0.988774	0.0544685	1.2126e-73	329.536
rs11955318	RP11-43F13.1	5	1600771	G	A	0.399497	-0.769094	0.0423846	1.39078e-73	329.263
rs4762626	RP11-536G4.2	12	96205161	C	T	0.834586	-1.24458	0.0686742	2.09988e-73	328.442
rs530569	RP11-685N10.1	11	94169708	T	C	0.296992	1.10802	0.0612103	3.08143e-73	327.677
rs10191071	AC159540.1	2	98186298	G	A	0.646835	-0.962882	0.0532001	3.22968e-73	327.583
rs78724141	CHMP4C	8	82659661	T	G	0.059045	-1.12488	0.0621665	3.51365e-73	327.416
rs7503725	C17orf97	17	260142	T	G	0.303258	0.70925	0.0392185	4.21449e-73	327.052
rs9281429	MICA	6	31380091	CT	C	0.333753	-0.760311	0.0421256	8.07971e-73	325.754
rs2696514	RP11-259G18.2	17	44358562	T	C	0.211929	1.16073	0.0643373	9.23137e-73	325.489
rs938881	OSGEP	14	20917442	T	A	0.588972	0.583646	0.0323513	9.30219e-73	325.473
rs17553284	DNAJC15	13	43597706	T	C	0.221805	-0.791907	0.0439248	1.15963e-72	325.034
rs17185964	HCG4P7	6	29914827	A	G	0.160112	-1.3863	0.0769556	1.50529e-72	324.514
rs7516023	ASCL5	1	201085521	T	C	0.432331	-0.970878	0.0539115	1.66416e-72	324.315
rs7136238	YEATS4	12	69752509	T	G	0.451654	-0.760504	0.0423094	3.06732e-72	323.094
rs1750802	ARHGEF11	1	157005154	A	C	0.345088	0.622059	0.0346153	3.30861e-72	322.944
rs12800339	AP003068.23	11	64947240	C	T	0.310777	-0.9489	0.052858	4.64014e-72	322.27
rs2119028	RP11-147I3.1	11	74659933	A	G	0.279449	-0.849138	0.0473263	5.52288e-72	321.923
rs17483277	RP4-625H18.2	6	19790571	A	G	0.319444	1.05604	0.0589102	7.35623e-72	321.351
rs35129077	MRPS10	6	42159652	T	C	0.574121	0.591304	0.0330208	1.03997e-71	320.661
rs1485204	LRRN1	3	3969289	C	T	0.604534	-0.979487	0.0547122	1.12691e-71	320.501
rs35374927	GLDC	9	6610326	T	C	0.254386	1.03154	0.0576813	1.58762e-71	319.817
rs7277602	LCA5L	21	40828145	G	C	0.550125	-0.840846	0.0470261	1.67564e-71	319.709
rs894413	FTSJ3	17	61916347	G	A	0.629397	0.56629	0.0316941	2.1167e-71	319.243
rs1708618	FLCN	17	17131869	C	T	0.516291	0.613794	0.0343919	3.0473e-71	318.517
rs2287197	HEATR3	16	50106594	C	T	0.648615	0.708603	0.0397296	3.73824e-71	318.11
rs869059002	SETD9	5	56226824	C	CT	0.841709	1.19906	0.0672846	4.87979e-71	317.578
rs1056744	TMEM180	10	104236687	G	A	0.526316	-0.836832	0.0469735	5.40782e-71	317.374
rs6934590	XXbac-BPGBPG55C20.1	6	58279488	T	C	0.695214	-0.909634	0.0510918	6.58823e-71	316.979
rs9280700	HCG4	6	29762440	TC	T	0.38539	-0.924087	0.051908	6.77246e-71	316.925
rs11721372	MAEA	4	1324317	A	C	0.505089	0.813374	0.0456969	7.15363e-71	316.816
rs66564593	NPHP3	3	132436967	G	A	0.179648	-0.76384	0.042933	8.23426e-71	316.535
rs549702830	SYK	9	93569179	TATTTTTG	T	0.228643	-0.771826	0.0433841	8.37049e-71	316.503
rs1935031	TNKS2-AS1	10	93589331	A	T	0.626884	-1.00039	0.0563266	1.42851e-70	315.436
rs11131799	AGA	4	178363378	A	G	0.60401	0.56244	0.0316849	1.69164e-70	315.1
rs1131123	HLA-C	6	31239378	G	T	0.493734	-0.721294	0.040712	3.10194e-70	313.892
rs9648784	WEE2-AS1	7	141455593	A	G	0.506281	0.766286	0.0432812	3.84825e-70	313.461
rs8107491	PNMAL1	19	46975167	A	G	0.728643	-0.600609	0.0339442	4.6636e-70	313.078
rs7113820	RP11-111M22.2	11	76115231	A	G	0.220551	0.651935	0.0368733	5.93764e-70	312.597
rs9438393	PM20D1	1	205782718	G	A	0.385965	-1.04486	0.0591091	6.327e-70	312.469
rs2071951	NARFL	16	783004	C	T	0.229323	0.762617	0.0431435	6.38443e-70	312.451
rs55906130	AXDND1	1	179335058	T	C	0.488722	0.816775	0.0463086	1.26588e-69	311.087
rs753928310	GOLGA8Q	15	30911094	T	TCA	0.526854	-0.859951	0.0487855	1.52339e-69	310.718
rs111625397	RP11-486O12.2	12	124058009	A	G	0.126566	1.24279	0.0705054	1.53172e-69	310.707
rs1065541	USP32P2	17	18477409	C	T	0.388191	-1.01969	0.0578969	1.9869e-69	310.189
rs4896126	ALDH8A1	6	135342786	A	C	0.478316	-0.922099	0.0523993	2.57268e-69	309.674
rs12185166	RP11-20I23.13	16	2713728	T	C	0.224311	1.27265	0.0723311	2.70141e-69	309.576
rs62558173	RP11-250H24.2	9	69475984	A	C	0.484848	0.883185	0.0502076	2.9054e-69	309.431
rs13059037	ZNF589	3	48287879	G	A	0.283375	0.67094	0.0381448	2.97463e-69	309.383
rs60216786	ROCK1P1	18	106308	T	C	0.273183	1.07097	0.0608894	3.00297e-69	309.365
rs1715759	CRHBP	5	76233789	T	C	0.756892	-0.961697	0.0546799	3.05731e-69	309.329
rs12389	CTA-29F11.1	22	47158179	A	G	0.308271	-0.83088	0.0472623	3.49441e-69	309.063
rs28372939	THAP7-AS1	22	21356824	A	G	0.218045	-1.06073	0.0603448	3.64274e-69	308.98
rs2176692	FRRS1L	9	111927723	A	G	0.230576	1.03773	0.0590594	4.11202e-69	308.738
rs7341400	RP11-166O4.6	7	66783479	A	G	0.389724	0.785601	0.0447142	4.22599e-69	308.683
rs17807317	CECR1	22	17680519	C	A	0.463659	0.880224	0.0501463	5.63077e-69	308.112
rs1288492	LRP8	1	53771564	T	C	0.491228	-0.64367	0.0366774	6.0022e-69	307.985
rs3740040	LINC00865	10	91597426	C	T	0.152882	0.969819	0.0552711	6.31746e-69	307.883
rs11038357	SYT13	11	45237858	A	T	0.275689	0.907741	0.0517541	7.15589e-69	307.634
rs1476792	PTPRCAP	11	67196237	C	T	0.448622	-0.565021	0.0322301	8.33309e-69	307.331
rs59781655	DGCR2	22	19078592	AG	A	0.427318	0.568002	0.0324076	8.94333e-69	307.189
rs9565994	SOHLH2	13	36839302	A	G	0.273869	1.03392	0.0590032	9.54571e-69	307.06
rs12495527	COL6A4P2	3	129822950	G	A	0.477444	-0.915016	0.0522574	1.20656e-68	306.593
rs7809177	RP11-797H7.3	7	64289034	G	T	0.604798	-0.982958	0.0561405	1.22567e-68	306.561
rs1000675	RP4-564F22.5	20	37043873	C	T	0.736842	-1.11347	0.0636634	1.7087e-68	305.899
rs73437682	CCDC40	17	78010946	T	C	0.261905	0.790608	0.0452267	1.99898e-68	305.585
rs2298682	TTC3	21	38444890	G	A	0.463659	0.573892	0.0328313	2.03326e-68	305.551
rs3753754	GPX7	1	53070393	T	C	0.542607	-0.704394	0.0403306	2.62316e-68	305.044
rs9574421	RBM26-AS1	13	79980340	T	C	0.076441	1.55942	0.0893233	2.98468e-68	304.787
rs66817580	FAM3B	21	42689637	T	G	0.140351	1.23535	0.0708318	4.05722e-68	304.175
rs12272291	LINC00958	11	13010440	A	G	0.225564	-1.09259	0.062663	4.40016e-68	304.013
rs139043947	NDUFA6	22	42480421	A	G	0.035088	1.16009	0.0665408	4.53255e-68	303.954
rs14434	EIF2A	3	150302010	T	C	0.825377	0.827619	0.0474934	5.24102e-68	303.665
rs2074038	ACCS	11	44087989	T	G	0.107769	1.09338	0.0628641	9.36429e-68	302.508
rs2921053	SGK223	8	8319963	C	G	0.452261	-0.646206	0.0371664	1.03852e-67	302.302
rs2357894	C8orf46	8	67378385	C	T	0.475765	-0.792576	0.0455988	1.13945e-67	302.117
rs3732852	RP11-375I20.6	3	134076154	T	G	0.685464	-0.758434	0.0436534	1.29851e-67	301.856
rs4261877	DOCK3	3	50692394	C	G	0.505013	-0.711079	0.0410177	2.52021e-67	300.534
rs35931410	MAATS1	3	119433404	A	G	0.141058	0.673911	0.0389212	3.64142e-67	299.801
rs10411704	MAG	19	35800662	T	G	0.814536	-1.14171	0.0659412	3.68401e-67	299.777
rs12778737	C10orf107	10	63434648	T	A	0.095477	1.32315	0.0765328	5.72677e-67	298.898
rs146163552	NAPRT1	8	144660513	CCCGA	C	0.169598	-1.13113	0.0654715	7.04963e-67	298.484
rs2742625	UPK3A	22	45677125	C	T	0.666247	-0.935787	0.0541992	8.52841e-67	298.104
rs11070353	SPTBN5	15	42191519	A	G	0.379699	-0.77188	0.0447278	9.86709e-67	297.814
rs2273514	IFI27L2	14	94595989	C	T	0.211779	-0.792343	0.0459141	9.89941e-67	297.807
rs3737807	SMPDL3B	1	28261902	A	C	0.393484	-0.67345	0.0390266	1.00577e-66	297.776
rs1288492	RP5-1024G6.8	1	53771564	T	C	0.491228	-0.630675	0.0365487	1.01277e-66	297.761
rs9630109	BTBD16	10	124017270	G	T	0.582707	1.02295	0.0593705	1.58346e-66	296.871
rs3739	RPS23	5	81569311	G	A	0.290932	-0.504721	0.0293125	1.92504e-66	296.481
rs1045482	MRPS18AP1	3	48312229	G	A	0.365915	0.964809	0.0560614	2.23991e-66	296.179
rs10677539	RP11-350J20.5	6	150091990	CCCTG	C	0.42132	1.09781	0.0638044	2.39928e-66	296.042
rs1010502	TMEM9	1	201123745	G	C	0.340852	0.463612	0.026956	2.70922e-66	295.8
rs2273626	HAUS4	14	23426182	A	C	0.489975	-0.595397	0.0346349	3.11937e-66	295.519
rs59990555	C1QL4	12	49726326	G	A	0.122807	1.30293	0.075819	3.45448e-66	295.315
rs2974365	SMIM19	8	42431858	C	T	0.640863	-0.5184	0.0301926	4.47366e-66	294.801
rs1956905	CBLN3	14	24900209	G	C	0.738095	0.795486	0.0463341	4.57175e-66	294.757
rs2244443	RP11-532F6.3	6	711150	C	A	0.691729	0.810525	0.0472596	6.23383e-66	294.139
rs35122942	AMZ2P1	17	62971597	A	G	0.08396	0.954335	0.0556625	6.84561e-66	293.952
rs73547688	BBS2	16	56535059	G	A	0.234336	-0.712271	0.0415589	7.61637e-66	293.74
rs7096169	AS3MT	10	104618695	G	A	0.337093	-0.791349	0.0462291	1.08983e-65	293.025
rs414724	CTD-2587M2.1	5	108670421	G	A	0.234336	0.890416	0.0520275	1.16062e-65	292.9
rs7806495	DNAH11	7	21589374	A	C	0.595238	-0.846064	0.049474	1.45395e-65	292.451
rs11248893	FAHD1	16	1876216	T	G	0.169251	0.804221	0.0470689	1.88571e-65	291.933
rs9536079	CKAP2	13	53030565	A	G	0.472362	-0.709034	0.041523	2.2512e-65	291.579
rs6558533	CTD-2336O2.1	8	1709918	G	A	0.815789	0.841817	0.0493146	2.46799e-65	291.397
rs1019180	STARD3NL	7	38219012	T	A	0.438596	-0.561702	0.032916	2.71755e-65	291.204
rs11547207	CIB2	15	78423596	C	A	0.263441	0.859781	0.050386	2.75537e-65	291.176
rs666085	B3GALT5	21	41005878	C	T	0.507519	-0.79628	0.046684	3.11097e-65	290.935
rs12230638	CLEC12A	12	10117864	C	T	0.275126	0.935691	0.0548674	3.28293e-65	290.828
rs35412353	RP11-157J24.2	6	1529444	T	C	0.205514	1.0962	0.0642976	3.56483e-65	290.663
rs62161993	GPR17	2	128405642	T	C	0.065163	1.63115	0.0957142	4.01546e-65	290.426
rs6955	RP1-90J20.11	6	3019927	C	G	0.225564	-0.949684	0.0557332	4.15936e-65	290.356
rs72784625	AC011747.4	2	8720650	G	T	0.260652	-0.814251	0.0477888	4.25384e-65	290.312
rs1478785	NUP85	17	73222865	A	G	0.690476	-0.875888	0.0514335	4.96055e-65	290.005
rs8047835	RP11-467L24.1	16	64452054	G	A	0.258145	0.952791	0.0559534	5.06588e-65	289.963
rs3874942	LRRC37A	17	44572073	A	G	0.522193	-1.02769	0.0604008	6.41063e-65	289.494
rs2230636	CTB-50L17.9	19	4409756	G	A	0.225564	-0.997783	0.0586988	8.44652e-65	288.944
rs1203104	DOK7	4	3463452	A	G	0.412281	0.801436	0.0472033	1.18698e-64	288.266
rs11414860	MARK3	14	103886733	AT	A	0.339599	0.613793	0.0361694	1.37057e-64	287.979
rs2402923	RP11-274B21.2	7	128281256	A	G	0.442356	0.589773	0.0347724	1.5979e-64	287.674
rs77889556	ABCC8	11	17498057	A	G	0.161654	1.31227	0.0773913	1.72928e-64	287.516
rs2270843	CLEC18A	16	69973127	G	A	0.330827	-1.00311	0.0591607	1.74738e-64	287.495
rs11871632	RP11-1260E13.4	17	180923	T	G	0.394737	0.941222	0.0555343	1.97499e-64	287.251
rs11586488	LINC00339	1	22348556	C	T	0.247487	0.740445	0.0436902	2.00352e-64	287.222
rs4981306	RALGAPA1	14	36258418	C	G	0.111809	1.10162	0.0650158	2.13596e-64	287.095
rs28678861	RP11-345P4.7	1	1606287	C	G	0.964912	-2.2205	0.131148	2.64578e-64	286.667
rs11701707	YBEY	21	47723034	C	T	0.659548	-0.968176	0.0572333	3.41144e-64	286.161
rs2524316	LA16c-380H5.5	16	3054011	G	C	0.615869	0.775187	0.0458964	5.33544e-64	285.27
rs5760119	MIF	22	24266831	C	G	0.582707	0.991259	0.0586999	5.61724e-64	285.167
rs11739834	CKMT2-AS1	5	80603644	T	C	0.102532	-1.35835	0.0804663	6.21114e-64	284.967
rs1065541	CTD-2303H24.2	17	18477409	C	T	0.388191	-0.989416	0.0586571	7.76221e-64	284.523
rs10184126	SLC38A11	2	165826943	T	G	0.445844	0.853845	0.0506276	8.113e-64	284.435
rs861534	AL049840.1	14	104168701	T	C	0.363409	0.840619	0.0498647	9.16493e-64	284.192
rs1700974	ZNF503-AS1	10	77032639	C	A	0.316583	0.925798	0.0549194	9.25825e-64	284.172
rs9899137	SUZ12P	17	29056395	C	G	0.116541	-0.850544	0.0504659	9.83033e-64	284.052
rs11128927	EFHB	3	19988437	C	G	0.380952	0.804741	0.0477499	9.93207e-64	284.032
rs3782130	CYP27B1	12	58161898	C	G	0.290727	-0.728082	0.0432267	1.17456e-63	283.698
rs2316505	NBPF2P	1	21793958	T	C	0.75	1.10822	0.0658434	1.4429e-63	283.288
rs12184986	SLC35F4	14	58301003	G	A	0.213033	1.0445	0.0620859	1.64232e-63	283.029
rs12149373	CES1P1	16	55867013	C	T	0.223054	1.30692	0.0777699	2.24499e-63	282.407
rs397845076	RP11-324I22.4	10	35617650	AG	A	0.369674	0.740054	0.0440581	2.55736e-63	282.147
rs72764893	AC005363.9	16	2013756	C	T	0.159148	1.1538	0.0687644	3.47453e-63	281.536
rs397894465	SPATA6L	9	4670187	TA	T	0.366834	0.646947	0.038581	4.14457e-63	281.184
rs10281796	RP11-458F8.4	7	66343916	C	T	0.265664	-0.556321	0.0331865	4.51468e-63	281.014
rs2518378	RP11-356J5.12	11	112140968	C	T	0.712846	0.912855	0.054467	4.80311e-63	280.89
rs201174794	SRD5A3	4	56212370	GCGCGTCCCCGCCCCGCGC	G	0.119593	1.09175	0.0651673	5.38067e-63	280.664
rs942803	PYROXD2	10	100168631	T	G	0.315789	0.60743	0.036262	5.55309e-63	280.601
rs2175957	NBR2	17	41286822	G	T	0.33584	-0.784922	0.0468909	6.77386e-63	280.205
rs6003820	C22orf43	22	23988257	C	T	0.40806	-0.909005	0.0543508	8.65137e-63	279.718
rs861534	RP11-73M18.9	14	104168701	T	C	0.363409	0.809006	0.0483846	9.32277e-63	279.569
rs12459933	CYP4F11	19	16023116	T	C	0.693467	-1.00134	0.059908	1.02539e-62	279.379
rs41302520	RP11-566E18.3	2	217055662	C	T	0.037594	1.41374	0.0845944	1.07226e-62	279.29
rs9304059	RBFADN	18	77827314	C	T	0.692982	-0.864893	0.0517613	1.12215e-62	279.199
rs11761114	ZP3	7	76211025	G	A	0.298223	1.13602	0.068016	1.26219e-62	278.965
rs2863436	CLCNKB	1	16369891	A	G	0.512531	0.690309	0.0413407	1.35404e-62	278.825
rs198361	NPPA-AS1	1	11905633	C	T	0.166667	-1.08657	0.0652119	2.46988e-62	277.627
rs13193229	RP1-90J20.12	6	3023384	A	T	0.5401	0.899737	0.0540063	2.56618e-62	277.551
rs912722	RP11-477D19.2	6	155581835	G	T	0.645363	-0.755282	0.0453384	2.61415e-62	277.515
rs1962004	LRRC61	7	150020381	A	G	0.204261	0.589439	0.0353871	2.69724e-62	277.452
rs6693224	RP5-827C21.4	1	234503369	C	G	0.105263	1.05551	0.0634005	3.11422e-62	277.166
rs9962333	RP11-650P15.1	18	29076829	A	C	0.392231	0.888038	0.0533609	3.45318e-62	276.96
rs56321614	SH3YL1	2	268191	T	G	0.315789	-0.498865	0.029986	3.78609e-62	276.776
rs249378	CCDC114	19	48821345	A	G	0.423367	-0.678306	0.0407752	3.87187e-62	276.732
rs9668291	RP11-989F5.1	12	131296908	G	C	0.615869	-0.944922	0.0568466	4.80525e-62	276.301
rs9908648	KCNJ12	17	21255409	G	A	0.325815	0.772744	0.0465408	6.56358e-62	275.679
rs6830624	BDH2	4	104020422	C	T	0.320802	0.69532	0.0418855	6.91119e-62	275.576
rs16852288	ACAD9	3	128638830	G	C	0.016332	2.4614	0.14857	1.20242e-61	274.475
rs4687554	ITIH4	3	52864135	C	T	0.257538	0.698979	0.0422027	1.30252e-61	274.314
rs10678686	AP006621.6	11	780321	CTG	C	0.548872	-0.719031	0.0434443	1.58411e-61	273.924
rs16928809	SLC22A18	11	2936952	A	G	0.102757	1.15832	0.0700031	1.69111e-61	273.793
rs34879184	ENGASE	17	77078955	C	T	0.077694	-0.922302	0.0557576	1.85056e-61	273.614
rs2423103	RP5-828H9.1	20	5483406	T	A	0.248101	1.06661	0.0644923	1.93554e-61	273.524
rs16948381	RP11-304F15.3	17	47880427	C	G	0.077694	1.37817	0.0833545	2.09375e-61	273.368
rs11886820	AC068039.4	2	172614207	T	G	0.29597	0.88889	0.053792	2.44134e-61	273.062
rs72007003	SAP25	7	100146572	AC	A	0.080201	0.827823	0.0500975	2.45559e-61	273.05
rs12994689	RP11-341N2.1	2	243032228	C	A	0.382353	0.923257	0.0558744	2.47303e-61	273.036
rs3824727	TMEM254-AS1	10	81838656	C	A	0.130653	1.19928	0.0726045	2.72324e-61	272.844
rs7342111	RP11-313J2.1	10	42738098	A	G	0.482412	0.876697	0.0530834	2.83996e-61	272.761
rs7740107	L3MBTL3	6	130374461	A	T	0.753133	-0.875378	0.0530706	4.01241e-61	272.072
rs10695303	ANAPC4	4	25389934	CAA	C	0.494949	-0.56306	0.0341398	4.13367e-61	272.012
rs10738948	TMEM8B	9	35833448	C	T	0.611529	-0.517057	0.0313525	4.20766e-61	271.977
rs1542025	GCC2	2	109099865	A	G	0.391688	-0.596032	0.0361735	5.366e-61	271.493
rs12709897	FKRP	19	47238067	G	A	0.625313	-0.6983	0.0423924	5.80247e-61	271.336
rs9425023	LRRIQ3	1	74669911	C	T	0.458543	-0.778251	0.0472576	6.20126e-61	271.204
rs6084993	TMEM230	20	5065093	T	C	0.494987	0.370025	0.0224813	7.20074e-61	270.906
rs77647593	DSCC1	8	120865935	A	AAAGGCC	0.140704	-0.949118	0.0577006	8.52484e-61	270.57
rs11799517	MCOLN2	1	85460922	C	T	0.486181	-0.688436	0.0418729	9.71753e-61	270.309
rs55964871	PDXDC2P	16	70040078	A	C	0.33584	-0.650118	0.0396048	1.49082e-60	269.457
rs7579744	C2orf72	2	231904874	A	G	0.239295	1.10248	0.0671777	1.58499e-60	269.334
rs526713	MRC1	10	18239619	G	A	0.699248	-0.954009	0.0581475	1.71219e-60	269.18
rs3739232	RP11-809O17.1	8	142138860	G	C	0.521465	-0.923491	0.0562903	1.73647e-60	269.152
rs4671998	RTN4	2	55180965	A	G	0.908521	-1.01568	0.0619551	2.11755e-60	268.757
rs12784396	CWF19L1	10	102027407	T	C	0.360902	0.59469	0.0363128	2.79872e-60	268.202
rs4819576	CECR2	22	17827976	A	T	0.5	-0.637087	0.0389073	2.91038e-60	268.124
rs10411704	CD22	19	35800662	T	G	0.814536	-1.03549	0.0632498	3.05955e-60	268.024
rs2113417	KCNIP3	2	95999856	A	G	0.746867	0.66255	0.0404823	3.32214e-60	267.859
rs10828911	RP11-499P20.2	10	18843358	A	G	0.330402	0.805382	0.0492383	3.88838e-60	267.546
rs4757660	LDHC	11	18433459	C	A	0.130326	1.36213	0.0832881	4.04419e-60	267.468
rs3746224	ZNF749	19	57949536	C	T	0.528822	0.8866	0.0542257	4.33781e-60	267.328
rs56156915	TVP23B	17	18693352	A	G	0.459799	-0.561297	0.0343687	5.87729e-60	266.722
rs1134516	FAM228B	2	24342532	A	G	0.177945	-0.65907	0.0403622	6.14777e-60	266.633
rs1034686	SYNRG	17	35899141	A	T	0.630653	-0.670632	0.0410742	6.30925e-60	266.582
rs747259881	LINC01060	4	189376671	GGCTTTCAGCTAGGCATGCCTGCCAATGTTCTCACTGCATCA	G	0.203008	1.03357	0.0633682	8.30426e-60	266.034
rs7918733	CASP7	10	115439394	T	C	0.433584	0.650591	0.0399143	9.91588e-60	265.68
rs74963892	METTL18	1	169810600	C	G	0.099246	-1.08157	0.0663772	1.08346e-59	265.504
rs55757090	PPP1R21	2	48671766	G	A	0.142857	0.958277	0.0588444	1.26282e-59	265.199
rs2956846	TM2D3	15	102186103	C	A	0.406015	0.735712	0.0451974	1.41982e-59	264.965
rs72921637	CGGBP1	3	88103776	A	G	0.144472	0.646834	0.0397492	1.5372e-59	264.807
rs10887024	RP11-500G22.2	10	123688152	T	A	0.309524	-0.846123	0.0520101	1.65346e-59	264.662
rs11739677	ZNF300P1	5	150294883	G	A	0.075188	1.64393	0.10113	2.03575e-59	264.245
rs7628	INPP5E	9	139318071	G	A	0.492481	-0.515412	0.0317153	2.18982e-59	264.102
rs654804	PPIAP26	13	53401505	A	G	0.47619	-0.833823	0.0513176	2.29688e-59	264.007
rs12999734	RP11-378A13.1	2	219121528	G	A	0.51005	0.904774	0.0557078	2.56933e-59	263.784
rs11869629	MXRA7	17	74677156	T	C	0.785714	-0.653559	0.0402455	2.65904e-59	263.715
rs11208254	RP11-656D10.3	1	40959506	T	G	0.322418	-1.01312	0.0624102	2.9348e-59	263.518
rs4968139	VPS53	17	449447	G	A	0.428571	-0.671538	0.0414151	3.96381e-59	262.92
rs2303234	TAF1C	16	84214837	C	G	0.492481	-0.524245	0.0323362	4.12692e-59	262.839
rs887911	UPK3B	7	76143705	G	T	0.36809	-0.837111	0.0516763	5.11451e-59	262.412
rs6662237	NME7	1	169299494	C	A	0.577889	0.589895	0.0364608	7.10886e-59	261.756
rs36066920	FAM132B	2	239074480	G	T	0.23183	0.795119	0.0491749	8.31648e-59	261.443
rs71242724	NSFP1	17	44571182	T	C	0.200521	1.27131	0.078744	1.23461e-58	260.656
rs11692435	ACTR1B	2	98275354	A	G	0.087719	0.949329	0.0588397	1.4677e-58	260.311
rs357628	SLC36A1	5	150850352	G	A	0.40201	-0.627463	0.0388966	1.53046e-58	260.227
rs62158585	POLR1B	2	113306827	G	A	0.12782	0.797068	0.049472	2.1184e-58	259.58
rs569	TRAPPC4	11	118894287	G	A	0.214286	0.605507	0.0375908	2.24665e-58	259.463
rs10065154	SLC27A6	5	128334432	C	A	0.191436	0.918838	0.0570706	2.55012e-58	259.211
rs2437744	HAGH	16	1908451	T	C	0.703008	-0.521278	0.0323876	2.76551e-58	259.049
rs66735039	HLA-DRB6	6	32592027	A	AATCT	0.348397	1.00547	0.0625007	3.13046e-58	258.803
rs9980065	C21orf128	21	43528072	A	G	0.184211	1.0953	0.0681227	3.61997e-58	258.513
rs73134722	ATG10	5	81326622	A	G	0.203518	0.980191	0.0609728	3.76576e-58	258.434
rs7970186	RBM19	12	114256137	C	T	0.429825	0.490777	0.0305467	4.38564e-58	258.131
rs7539696	SHISA4	1	201858887	T	C	0.192211	-0.754959	0.0469942	4.49297e-58	258.082
rs9904211	SCO1	17	10578792	C	T	0.453634	-0.580618	0.0361575	5.02469e-58	257.86
rs36047427	POLI	18	51793968	G	A	0.402256	-0.520754	0.0324332	5.17081e-58	257.802
rs1716694	ULK4	3	41986399	T	G	0.754386	-0.789882	0.0492187	5.86447e-58	257.552
rs28362354	XXbac-BPG299F13.17	6	31168624	T	C	0.123116	0.940445	0.0586405	6.99531e-58	257.2
rs12127089	ATPIF1	1	28572227	C	T	0.343434	-0.483253	0.0301372	7.26543e-58	257.124
rs2237096	SLC26A8	6	36008002	T	C	0.110276	1.42413	0.0888237	7.48885e-58	257.064
rs3746895	LINC00479	21	43162200	C	T	0.492481	-0.912486	0.0569987	1.10752e-57	256.285
rs13018934	MROH2A	2	234708629	A	G	0.62782	0.885844	0.0553435	1.15515e-57	256.201
rs1840907	RP11-419L20.2	8	110429303	G	T	0.537783	0.832714	0.0520477	1.29734e-57	255.97
rs6950043	EPHB6	7	142560701	C	G	0.051378	1.54665	0.0967236	1.49049e-57	255.693
rs372377276	CTD-2162K18.4	19	37266689	GGACAGGGTCAAAA	G	0.506297	-0.909697	0.0569471	1.9264e-57	255.182
rs12599765	ZNF500	16	4812209	A	G	0.577694	-0.696474	0.043604	1.98015e-57	255.127
rs444921	SKIV2L	6	31932177	T	C	0.14411	0.733931	0.0459844	2.41006e-57	254.735
rs4310980	KRI1	19	10669524	A	G	0.324121	0.668092	0.0418801	2.7376e-57	254.482
rs200711817	TRIM60P14	4	165889435	CA	C	0.284987	0.970905	0.0608656	2.77591e-57	254.454
rs4515601	MMP16	8	89337704	T	C	0.353165	0.807585	0.0506281	2.78997e-57	254.445
rs2664529	WFDC3	20	44402869	T	C	0.665414	0.828656	0.0519581	2.9165e-57	254.356
rs9958799	ZNF519	18	14132402	C	G	0.236842	0.648429	0.0406652	3.05917e-57	254.261
rs9912300	NT5C3B	17	40025264	T	G	0.766332	0.623643	0.039138	3.65358e-57	253.907
rs11927101	ALG1L	3	125697489	C	T	0.246867	-0.985701	0.0619042	4.38737e-57	253.542
rs140362277	MZT2A	2	132231125	C	T	0.133501	-0.718637	0.0451805	5.7672e-57	252.998
rs34200966	CTD-3080P12.3	5	1181998	G	T	0.383166	-0.821648	0.0516626	5.93459e-57	252.941
rs4550503	SLC16A3	17	80191272	C	T	0.726817	-0.688543	0.0432977	6.08477e-57	252.89
rs2140578	ZFAND2A	7	1214003	C	T	0.631579	-0.737664	0.0464048	6.72223e-57	252.692
rs35352784	SLC25A34	1	16061966	A	G	0.224311	-0.765934	0.0481876	6.88174e-57	252.646
rs1637366	STAG3L2	7	74360784	G	C	0.343358	-0.831678	0.0523629	8.31371e-57	252.269
rs201407100	POM121L9P	22	24651064	G	GA	0.444882	-0.834793	0.0525659	8.59745e-57	252.203
rs338187	DLG1	3	196962951	G	A	0.751256	-0.68579	0.0431949	9.19735e-57	252.068
rs12455439	RP11-861E21.2	18	12438549	G	A	0.404762	-0.769843	0.0485053	1.00092e-56	251.899
rs12915935	CTD-2054N24.2	15	100412080	G	A	0.299492	-1.00804	0.0635282	1.0623e-56	251.781
rs7503034	RP11-334C17.5	17	78184393	T	C	0.298246	0.713386	0.0450092	1.41087e-56	251.216
rs12940347	TSPAN10	17	79610857	T	G	0.42112	0.642538	0.0405729	1.73902e-56	250.799
rs7462197	PLEC	8	145021428	C	G	0.350877	-0.535266	0.0338195	2.02154e-56	250.498
rs7542776	SELENBP1	1	151435159	G	A	0.718045	-0.624311	0.0394505	2.08661e-56	250.436
rs11132303	UFSP2	4	186347073	C	G	0.729323	0.585016	0.0369824	2.31041e-56	250.233
rs7875171	IFT74	9	26969510	A	T	0.05203	1.398	0.0885434	3.71224e-56	249.288
rs8100705	MVB12A	19	17532150	G	C	0.354271	-0.48808	0.0309143	3.75234e-56	249.266
rs38485	AC005154.7	7	30610211	C	T	0.838346	-1.08226	0.0686039	4.58854e-56	248.866
rs111694111	RP11-1055B8.4	17	79367275	A	T	0.119048	0.855187	0.0542249	4.91702e-56	248.728
rs11966319	PSORS1C3	6	31229678	T	C	0.128141	1.27613	0.0809271	5.09435e-56	248.658
rs2300522	NMNAT1P1	14	81496640	T	G	0.241206	0.892282	0.0566884	8.03058e-56	247.751
rs6723257	FAM228A	2	24391129	G	A	0.595238	-0.940622	0.0597603	8.05678e-56	247.745
rs8047835	RP11-439I14.1	16	64452054	G	A	0.258145	0.86205	0.0548523	1.1783e-55	246.988
rs16946963	CA12	15	63667406	C	A	0.27193	0.869852	0.0553619	1.24985e-55	246.87
rs6599308	UVSSA	4	1387780	G	A	0.689223	-0.730983	0.0465613	1.52728e-55	246.47
rs1127818	MTFR1L	1	26146514	C	G	0.518844	0.621892	0.0396307	1.71061e-55	246.244
rs12416267	HOGA1	10	99343921	A	G	0.393484	-0.767656	0.0490138	2.74927e-55	245.299
rs7085955	DNMBP	10	101690637	G	C	0.419799	0.716706	0.0457891	3.20366e-55	244.995
rs10094564	RP11-43A14.1	8	673561	G	A	0.496241	-0.922968	0.0589813	3.40224e-55	244.875
rs7734561	CTD-2012J19.1	5	1594096	G	A	0.235589	1.15169	0.0736167	3.62709e-55	244.748
rs398096390	RP11-216M21.1	9	43138378	C	CT	0.678771	-1.01294	0.064773	3.99214e-55	244.557
rs1463258	SNX16	8	82737771	G	A	0.433249	0.555696	0.0355588	4.72908e-55	244.22
rs12154938	NUDCD3	7	44435269	T	A	0.186398	0.864034	0.0552907	4.75921e-55	244.207
rs4759792	STX2	12	131296631	A	G	0.53392	0.703267	0.0450069	4.86071e-55	244.164
rs2622742	A4GNT	3	137858860	T	C	0.688442	0.889747	0.0569498	5.04831e-55	244.089
rs142785367	RP11-421F16.3	12	27124528	G	GATTT	0.065327	-1.18867	0.076087	5.11513e-55	244.063
rs7813118	RP11-238K6.1	8	139097838	A	G	0.602757	0.78658	0.0503932	6.33703e-55	243.636
rs60096034	LYNX1	8	143859494	A	C	0.407035	0.716564	0.0459117	6.47805e-55	243.592
rs8044607	KNOP1	16	19719946	A	C	0.159148	0.881946	0.0565164	6.71586e-55	243.52
rs2244312	RAB40B	17	80645286	G	C	0.671679	-0.698005	0.0447312	6.79101e-55	243.498
rs2498779	LINC00638	14	105283406	A	G	0.290201	-0.592701	0.037999	7.53631e-55	243.292
rs2494734	AKT1	14	105240885	G	C	0.510025	0.544323	0.0349026	7.81517e-55	243.219
rs17719831	AGAP6	10	51048071	C	T	0.317839	-0.490491	0.0314708	9.12308e-55	242.911
rs8176693	ABO	9	136137657	T	C	0.080201	1.36786	0.087767	9.18761e-55	242.896
rs591486	LINC00476	9	98650046	G	A	0.462121	0.851146	0.054632	1.00155e-54	242.725
rs2457823	L1TD1	1	62661505	A	G	0.466837	0.95832	0.0615323	1.08921e-54	242.558
rs139786290	POLM	7	44110553	T	TAAA	0.081454	0.884345	0.0567828	1.09056e-54	242.555
rs34131563	TMC5	16	19393758	T	C	0.527569	0.744978	0.047883	1.39755e-54	242.061
rs10923766	RP11-418J17.1	1	119726932	A	G	0.234772	-0.78722	0.0506369	1.68357e-54	241.69
rs6885099	PDE8B	5	76530349	G	A	0.43985	0.546626	0.0351621	1.69682e-54	241.675
rs190185812	VPS28	8	145653903	C	G	0.041353	1.13166	0.0728021	1.73816e-54	241.626
rs7721761	FBLL1	5	167908641	C	G	0.329574	0.94314	0.0606918	1.8651e-54	241.486
rs57313943	NUP54	4	77063290	A	C	0.164987	0.732853	0.0471599	1.86749e-54	241.484
rs6511242	CTD-2561J22.5	19	21595536	A	C	0.532581	-0.791104	0.0509232	2.00348e-54	241.344
rs3130982	PSORS1C1	6	31084075	C	G	0.532746	0.956517	0.061578	2.061e-54	241.287
rs34196015	WBSCR17	7	70685555	T	C	0.388191	-0.688962	0.0443574	2.10473e-54	241.245
rs11129479	GPD1L	3	32107951	A	G	0.644472	-0.632557	0.0407584	2.55391e-54	240.86
rs67733706	CLUAP1	16	3589024	A	AC	0.139098	0.938853	0.0604966	2.57645e-54	240.843
rs4807216	AMH	19	2248683	T	C	0.821608	1.01942	0.0657323	3.03163e-54	240.519
rs2239163	LRRC23	12	7014076	G	C	0.324561	0.530239	0.0341974	3.1965e-54	240.413
rs3744270	SRR	17	2207326	A	G	0.323678	-0.731797	0.047221	3.61972e-54	240.166
rs201754569	RP11-661A12.9	8	144660511	CG	C	0.170025	-0.952453	0.0614749	3.84554e-54	240.044
rs8133205	SPATC1L	21	47599280	T	C	0.209799	-0.974292	0.0629128	4.2875e-54	239.828
rs11637626	RP11-632K20.2	15	32810421	A	G	0.215539	1.06998	0.0691338	4.96553e-54	239.536
rs9435820	RP5-1065P14.2	1	229325198	G	T	0.365915	0.941201	0.0608399	5.52044e-54	239.325
rs34633971	IFRD1	7	112113646	A	G	0.603275	0.451293	0.0291786	5.83369e-54	239.215
rs1065541	FAM106A	17	18477409	C	T	0.388191	-0.926631	0.059919	6.0037e-54	239.158
rs766951533	PI4KAP2	22	21822372	C	CAGGATCCGGGGGT	0.87931	1.17259	0.0758803	7.1832e-54	238.8
rs71189908	TTI1	20	36628853	ACGGCCAGCGCAGGCTTCCCTCCCGCGTGGG	A	0.544693	-0.693396	0.044871	7.19207e-54	238.798
rs145915581	GPX3	5	150385801	A	AT	0.073935	1.09301	0.0707377	7.35931e-54	238.752
rs1422982	SPINK5	5	147420024	G	A	0.562025	-0.845254	0.0547921	1.08475e-53	237.979
rs2526884	PCNX	14	71367967	A	G	0.529412	0.601528	0.0390135	1.23006e-53	237.729
rs13233747	LINC00035	7	73149302	A	G	0.41604	-0.856712	0.0556312	1.64078e-53	237.155
rs1864367	SERBP1P3	3	53111704	C	T	0.542607	0.769796	0.0499972	1.7199e-53	237.061
rs2446196	DUS3L	19	5794240	C	A	0.237437	-0.513147	0.033336	1.81853e-53	236.95
rs2587659	SCTR	2	120193746	C	G	0.884712	0.934806	0.0607508	1.98398e-53	236.777
rs2459361	SCAPER	15	76813888	A	C	0.330402	0.591647	0.03849	2.54468e-53	236.281
rs2286811	SVIP	11	22851172	T	C	0.268844	-0.440602	0.0286641	2.55366e-53	236.274
rs397780227	IL17RA	22	17586715	A	ATCAC	0.506266	0.499386	0.0324954	2.68741e-53	236.172
rs13289108	LCN12	9	139845691	T	C	0.22807	-0.564873	0.0368006	3.56621e-53	235.609
rs11853747	TIPIN	15	66612461	T	C	0.070352	1.52966	0.0996849	3.82845e-53	235.468
rs945419	HSPB7	1	16344858	T	C	0.566416	-0.580606	0.0378374	3.83918e-53	235.462
rs4288083	CCDC125	5	68601031	T	C	0.413317	0.585202	0.038144	4.01178e-53	235.374
rs10009670	ZNF718	4	125987	C	T	0.446115	0.765013	0.0498665	4.05421e-53	235.353
rs11205469	RP5-1024N4.4	1	48770567	T	C	0.365578	0.745212	0.048585	4.23996e-53	235.264
rs150966	AC103965.1	15	85079649	T	C	0.245614	-0.851397	0.0555237	4.53539e-53	235.13
rs73218763	PEBP4	8	22785047	T	C	0.182957	-0.86674	0.0565297	4.64003e-53	235.085
rs9745093	GOLGA8O	15	32900560	T	G	0.39899	0.881845	0.0575624	5.63799e-53	234.697
rs6004193	GGT1	22	24994296	C	T	0.418342	0.614007	0.0401307	7.62291e-53	234.096
rs4756898	USH1C	11	17546378	C	T	0.645363	-0.973832	0.0636615	8.00171e-53	233.999
rs12086	WARS2	1	119573860	C	T	0.197995	-0.952334	0.0622861	8.96056e-53	233.774
rs11089638	LARGE	22	34334357	T	C	0.105263	1.3606	0.089046	1.0436e-52	233.471
rs3810115	ZNF320	19	53400760	A	C	0.47995	-0.586504	0.0383899	1.07899e-52	233.404
rs1866268	PBRM1	3	52719398	A	C	0.463731	0.45735	0.0299365	1.08275e-52	233.397
rs595366	NEAT1	11	65196931	A	T	0.692982	-0.488558	0.0320062	1.3189e-52	233.004
rs4713058	GUSBP2	6	26917060	C	T	0.14411	-1.09848	0.0719937	1.45627e-52	232.807
rs12807718	NADSYN1	11	71171170	C	T	0.713568	0.45633	0.0299086	1.46816e-52	232.791
rs10122512	SMC2	9	106898410	T	C	0.555696	-0.585916	0.0384126	1.56692e-52	232.661
rs13229230	RP11-401L13.5	7	102798448	T	C	0.869674	-1.37153	0.0899433	1.67619e-52	232.527
rs3802160	NRG1	8	32404629	G	A	0.432331	0.662197	0.0434341	1.74987e-52	232.441
rs11879253	AC005336.4	19	16045491	C	G	0.722362	-0.954269	0.0626074	1.85768e-52	232.322
rs3130982	PSORS1C2	6	31084075	C	G	0.532746	1.00051	0.0656737	2.08503e-52	232.092
rs547902109	SDHAP3	5	1596179	A	AG	0.16206	-0.915897	0.0601244	2.12376e-52	232.055
rs4959037	HLA-K	6	29936307	T	A	0.279449	0.959235	0.0629984	2.36439e-52	231.841
rs113673257	RP11-356C4.5	16	90256928	C	A	0.199725	1.31329	0.086258	2.40878e-52	231.805
rs62118479	ZNF83	19	53119965	A	G	0.390704	0.485326	0.031896	2.77514e-52	231.523
rs4690196	DGKQ	4	960713	A	G	0.433584	0.510701	0.0335656	2.81081e-52	231.497
rs4883642	RASA3	13	114802873	C	T	0.653266	-0.7269	0.0477809	2.891e-52	231.441
rs4976210	SERF1A	5	70307464	C	T	0.812814	-1.20048	0.0789363	3.11969e-52	231.29
rs2302177	SNHG9	16	2014979	T	G	0.508772	0.600398	0.0394931	3.39883e-52	231.119
rs151196928	FAHD2CP	2	96748054	G	A	0.053885	1.52097	0.100077	3.64455e-52	230.979
rs11725001	OR7E83P	4	9495320	A	G	0.741206	0.773565	0.0509082	3.79983e-52	230.897
rs3923974	LRRC27	10	134146084	T	C	0.109296	0.848048	0.0558148	3.87693e-52	230.857
rs199501	WNT3	17	44862613	G	A	0.689223	-0.76711	0.0505008	4.1148e-52	230.738
rs67876041	KM-PA-2	8	145502004	C	T	0.503778	0.861468	0.0567321	4.45596e-52	230.579
rs34238522	POMZP3	7	76178517	C	T	0.298246	0.98659	0.0649844	4.65746e-52	230.492
rs9407064	XXyac-YRM2039.2	9	47303	G	A	0.433584	-0.844091	0.0556178	5.05116e-52	230.33
rs17777295	RP11-181G12.2	1	1992977	T	G	0.195489	0.695321	0.0458155	5.05631e-52	230.328
rs59576053	HLA-DMA	6	32936120	T	C	0.06391	1.25156	0.0825297	6.03305e-52	229.976
rs236810	CDRT4	17	15458308	T	C	0.383166	-0.538731	0.0355459	6.9221e-52	229.702
rs55657524	AADAC	3	151501604	G	T	0.212312	1.09099	0.0719935	7.12872e-52	229.644
rs2878539	CTBP1-AS2	4	1243877	T	C	0.401003	0.6749	0.0445456	7.48871e-52	229.546
rs3762374	DRAM2	1	111682118	T	C	0.246867	0.52855	0.0348861	7.49172e-52	229.545
rs10849448	LTBR	12	6493351	G	A	0.780151	-0.557938	0.0368597	9.2621e-52	229.123
rs78600126	PEX1	7	92167103	G	A	0.038847	1.22419	0.0808916	9.70724e-52	229.029
rs11577513	FAM163A	1	179731272	A	G	0.201754	0.776851	0.0513361	9.86448e-52	228.997
rs58529385	SNHG7	9	139622427	GGCCCCCATCCCGCGGCTCGC	G	0.114035	-0.79256	0.0523747	9.88613e-52	228.992
rs1468363	OR2A20P	7	143952243	T	C	0.768466	-1.44718	0.0956431	1.01082e-51	228.949
rs62191961	ING5	2	242667893	G	T	0.402256	-0.514471	0.0340168	1.12445e-51	228.736
rs34367342	EPS8L1	19	55583293	A	G	0.316583	0.583901	0.0386354	1.32724e-51	228.406
rs2413571	APOBEC3G	22	39481393	G	C	0.654135	-0.536921	0.0355861	1.94472e-51	227.646
rs11675342	TPO	2	1407628	T	C	0.41604	0.414561	0.0274777	1.96732e-51	227.623
rs11006259	RP11-564C4.6	10	52357891	T	C	0.458647	-0.897232	0.0594719	1.98278e-51	227.607
rs62558173	CR769776.1	9	69475984	A	C	0.484848	0.77039	0.0510811	2.13663e-51	227.458
rs4418583	LDLRAP1	1	25893242	C	T	0.502506	0.48443	0.0321228	2.17379e-51	227.423
rs10857678	KNDC1	10	134977823	C	T	0.453634	-0.635721	0.0422261	3.19285e-51	226.658
rs6003820	KB-208E9.1	22	23988257	C	T	0.40806	-0.905262	0.0601329	3.23214e-51	226.634
rs398071164	MRPL34	19	17415847	TGGA	T	0.406566	0.380832	0.0253113	3.67036e-51	226.38
rs10817273	ANKRD18CP	9	99997049	G	A	0.586076	0.792692	0.0526979	3.88476e-51	226.268
rs1149706	HMGA1P5	10	77036739	A	C	0.316121	0.950332	0.063209	4.34714e-51	226.044
rs2074492	HLA-S	6	31239869	C	T	0.392677	0.870308	0.0579103	4.77366e-51	225.857
rs112020474	TPT1-AS1	13	45915501	T	G	0.021303	2.1176	0.140961	5.22096e-51	225.678
rs4949222	BAI2	1	32220915	T	G	0.137845	0.788411	0.0524917	5.45207e-51	225.592
rs4337672	RP11-77P16.4	3	129839907	T	C	0.474811	-0.584681	0.038934	5.66157e-51	225.517
rs17229765	SPG21	15	65258834	A	G	0.39196	-0.497152	0.0331104	5.85878e-51	225.45
rs2163167	RFT1	3	53131772	C	T	0.531407	-0.575831	0.0383571	6.09231e-51	225.371
rs34974363	CCDC13-AS1	3	42834342	T	C	0.180905	0.886804	0.0591037	6.89128e-51	225.126
rs3761219	CDC25B	20	3776368	C	T	0.634085	0.646995	0.0431337	7.3671e-51	224.993
rs13042097	ARHGAP40	20	37229567	G	A	0.706767	-1.03366	0.06895	8.3519e-51	224.743
rs4722188	TOMM7	7	22860211	G	C	0.364662	-0.379175	0.0252959	8.58702e-51	224.688
rs7001562	TUBBP1	8	30223836	G	T	0.25	1.05626	0.0705233	1.03095e-50	224.324
rs371684343	ZFYVE19	15	41099899	TGGGGC	T	0.370927	-0.38629	0.0257957	1.07034e-50	224.25
rs66989638	C2orf40	2	106689736	A	G	0.116541	-0.780584	0.0521645	1.26398e-50	223.918
rs7258010	ZNF582-AS1	19	56905912	A	G	0.47995	-0.534198	0.0357002	1.27244e-50	223.905
rs4857545	RP11-496H1.1	3	197363569	T	C	0.315789	-0.694535	0.0464161	1.27652e-50	223.898
rs4878690	GRHPR	9	37422656	T	C	0.323308	0.589931	0.0394388	1.37822e-50	223.746
rs9918189	AMACR	5	33996454	T	C	0.478697	0.52993	0.0354653	1.75019e-50	223.27
rs577905294	SNX31	8	101675467	A	AC	0.505102	0.946433	0.0633516	1.82685e-50	223.185
rs732217	RPS28	19	8389107	A	T	0.545226	-0.41025	0.0274614	1.83259e-50	223.178
rs182318530	ATAD3B	1	1433138	T	C	0.013784	-2.01338	0.134808	1.94572e-50	223.059
rs28384491	ZNF177	19	9434872	T	C	0.086683	-0.716112	0.0479541	2.00155e-50	223.003
rs10896384	IGHMBP2	11	68720011	A	G	0.282663	0.666786	0.0446514	2.00604e-50	222.999
rs138283262	RPS13	11	17066403	G	A	0.035088	0.80319	0.0537981	2.11144e-50	222.896
rs172366	HIBCH	2	191191233	T	G	0.590226	0.535696	0.0358929	2.27178e-50	222.751
rs344072	LEKR1	3	156546675	G	T	0.747475	0.825222	0.0554058	3.59811e-50	221.836
rs2392378	RP11-379H18.1	7	35704949	C	T	0.578947	0.486738	0.0326858	3.74821e-50	221.754
rs1473197	MRI1	19	13870400	G	C	0.409091	-0.758367	0.0509435	4.03672e-50	221.606
rs4713135	OR2B8P	6	28039586	A	G	0.205514	1.02463	0.0689003	5.06976e-50	221.153
rs9450280	NT5E	6	86169637	G	A	0.151515	0.939402	0.0631735	5.14671e-50	221.123
rs138353513	NFYA	6	41080888	GC	G	0.107868	0.95324	0.064113	5.30722e-50	221.061
rs798757	TMEM129	4	1730215	G	C	0.170854	-0.531567	0.0357534	5.35127e-50	221.045
rs6678547	H3F3A	1	226258009	T	C	0.253769	0.769347	0.0517477	5.37568e-50	221.036
rs2818168	RP11-488P3.1	1	94283346	C	A	0.327456	0.864391	0.0581418	5.40312e-50	221.026
rs11245106	C10orf90	10	128393267	A	G	0.458647	0.805881	0.0542084	5.44966e-50	221.008
rs10875732	RP1-228P16.1	12	48442105	C	A	0.207286	-0.998108	0.0671904	6.46451e-50	220.669
rs526713	MRC1L1	10	18239619	G	A	0.699248	0.701907	0.0472531	6.53375e-50	220.647
rs702353	SAMD5	6	147906754	A	G	0.586466	0.855266	0.0575947	6.98557e-50	220.515
rs750459056	DNAH5	5	14008400	TGAGGGAGGGAGGGAAGGAGGAGGGGATG	T	0.367801	-0.572254	0.0385415	7.19382e-50	220.455
rs12265939	MGMT	10	131445398	G	A	0.472431	-0.621298	0.041854	7.56246e-50	220.357
rs10985517	TBC1D2	9	100987890	C	T	0.379699	0.596809	0.0402077	7.70619e-50	220.319
rs2441466	AHSA2	2	61373930	T	C	0.324495	-0.496183	0.0334342	8.00483e-50	220.243
rs34448712	SLMO1	18	12439062	C	A	0.135338	1.03305	0.0696314	8.57319e-50	220.106
rs9651851	TAS2R43	12	11177773	G	C	0.485526	-0.886244	0.0598227	1.18065e-49	219.47
rs6751751	EML6	2	54937569	T	C	0.323308	-0.802572	0.0542056	1.3382e-49	219.22
rs6740752	D2HGDH	2	242703183	G	A	0.535088	-0.594442	0.0401524	1.36745e-49	219.177
rs6489739	SPSB2	12	6982347	C	A	0.353383	0.653005	0.044113	1.40087e-49	219.129
rs321628	CNGA1	4	48016875	G	A	0.373434	0.846324	0.0571855	1.47293e-49	219.029
rs2276868	ENTPD3-AS1	3	40498845	T	C	0.625628	-0.572759	0.0387236	1.67565e-49	218.772
rs7638750	NICN1	3	49452957	T	A	0.29198	-0.506914	0.034275	1.7093e-49	218.733
rs17552066	RP11-1060J15.4	12	27863531	C	T	0.055138	1.82314	0.123298	1.79249e-49	218.639
rs1044569	ELAC2	17	12895929	A	G	0.58396	0.378612	0.0256115	1.8885e-49	218.534
rs10793337	NARS2	11	78285875	T	A	0.75188	0.609322	0.041229	2.00205e-49	218.418
rs10197378	FAM179A	2	29181107	A	G	0.215909	0.928229	0.0628132	2.04309e-49	218.378
rs4649024	ZNF436	1	23701583	T	C	0.073048	1.35315	0.0915704	2.05657e-49	218.364
rs3838968	RP11-17E13.2	1	75170763	A	ATAAACTT	0.425316	-0.736314	0.0498753	2.53382e-49	217.949
rs9886992	AC069213.1	3	195335265	G	A	0.438596	0.793416	0.0537739	2.87048e-49	217.7
rs4949849	SLC44A5	1	75854443	G	A	0.541026	-0.920026	0.0623552	2.87394e-49	217.698
rs71365431	RPS9	19	54705928	C	T	0.360902	-0.354091	0.0240069	3.09855e-49	217.549
rs3021083	CYP2D6	22	42538103	C	T	0.437186	-0.77087	0.0522644	3.10252e-49	217.546
rs71430783	ITPK1	14	93558453	T	G	0.18797	0.763007	0.0517349	3.1499e-49	217.515
rs79060451	SLC9A3	5	469379	G	A	0.278195	0.748146	0.0507685	3.76215e-49	217.162
rs67876192	RP11-678G14.3	19	21753089	C	A	0.341432	-0.873345	0.0592662	3.78753e-49	217.149
rs7542369	CEP104	1	3773588	G	C	0.403266	0.535543	0.036358	4.15351e-49	216.965
rs114894929	RNF216P1	7	5026972	G	A	0.115578	-1.06381	0.0722746	4.86729e-49	216.649
rs2160156	ZNF93	19	20006269	C	T	0.322864	0.686094	0.0466204	5.04345e-49	216.578
rs6737318	AC016745.3	2	114083120	G	A	0.209273	-0.902069	0.0612981	5.08062e-49	216.564
rs77893911	ZC3H3	8	144629875	T	G	0.324121	-0.644439	0.0438001	5.30555e-49	216.478
rs7662452	RP11-539L10.3	4	6676524	A	G	0.149874	-1.06459	0.0723723	5.56798e-49	216.381
rs11146233	DPYSL4	10	134000962	A	G	0.532995	-0.848352	0.0576857	5.86054e-49	216.28
rs41410147	RP11-583F2.2	17	62962184	T	C	0.062657	1.6031	0.109015	5.96108e-49	216.246
rs11111765	RP11-341G23.4	12	104172519	C	G	0.24812	0.78641	0.0534805	6.02252e-49	216.226
rs397855763	CCDC154	16	1494371	C	CT	0.098997	0.751935	0.0511713	6.99602e-49	215.927
rs28678861	RP11-345P4.6	1	1606287	C	G	0.964912	-2.11852	0.144185	7.13636e-49	215.886
rs2631368	AC034220.3	5	131705297	G	T	0.336683	-0.646453	0.0440348	8.59587e-49	215.517
rs2243767	RPL12	9	130221388	C	T	0.56391	0.319983	0.0217982	8.74215e-49	215.483
rs9908463	RP11-156P1.3	17	45152914	A	C	0.106516	1.17032	0.0797813	1.0168e-48	215.183
rs1815550	ANKRD18A	9	38620024	C	A	0.269521	-0.662381	0.0451724	1.10591e-48	215.015
rs659378	KCTD1	18	24321813	G	C	0.556391	-0.621434	0.0424008	1.2298e-48	214.804
rs3744802	USP36	17	76793600	A	G	0.491228	0.506634	0.0345703	1.24849e-48	214.774
rs10819943	TMEM246	9	104242808	G	A	0.438596	0.70612	0.0482452	1.65345e-48	214.214
rs59149515	OR7D2	19	9250984	C	A	0.088972	1.62685	0.111168	1.69973e-48	214.159
rs8053839	LONP2	16	48390512	T	G	0.533784	0.609868	0.0417289	2.2534e-48	213.598
rs12703596	ARHGEF35	7	143869221	A	T	0.190476	-1.02025	0.0698273	2.38827e-48	213.483
rs117358009	RP11-173M1.8	17	25627259	G	A	0.026316	1.95364	0.133733	2.47766e-48	213.409
rs2479432	RAB20	13	111194852	C	T	0.305764	0.649581	0.0444768	2.61262e-48	213.304
rs10759521	RP11-498P14.5	9	99981948	C	T	0.586683	0.894065	0.0612168	2.61408e-48	213.303
rs113673257	FAM157C	16	90256928	C	A	0.199725	1.26583	0.0867031	2.82523e-48	213.148
rs4845743	HRNR	1	152184149	C	T	0.565327	0.920853	0.0630842	2.92574e-48	213.078
rs6807680	PRSS45	3	46783229	C	T	0.178841	0.842695	0.0577724	3.42463e-48	212.765
rs8041078	LYSMD4	15	100269737	A	G	0.123116	1.21152	0.0830588	3.43314e-48	212.76
rs11279662	GOLGA7B	10	99578905	C	CTGTAAA	0.245614	0.811929	0.0556828	3.69277e-48	212.615
rs4820483	ARFGAP3	22	43188180	A	C	0.426065	0.462787	0.0317868	5.11386e-48	211.967
rs74607840	ZNF786	7	148781247	A	G	0.606784	0.541883	0.0372564	6.31061e-48	211.548
rs6764681	RP11-723O4.2	3	128568380	C	G	0.758145	-0.972956	0.0668946	6.31893e-48	211.546
rs236126	MCM8	20	5978141	T	C	0.223618	-0.745362	0.0512476	6.34437e-48	211.538
rs9902424	KLHL10	17	39999279	A	G	0.765743	0.77312	0.0531978	7.49403e-48	211.206
rs6847675	NR3C2	4	149659873	G	T	0.233083	0.693875	0.0477454	7.5073e-48	211.203
rs880986	PRR12	19	50088174	G	C	0.070175	0.953931	0.065684	8.65842e-48	210.919
rs2729374	TIMM10	11	57326927	T	C	0.784461	-0.590271	0.0406547	9.16588e-48	210.805
rs201002146	AL592284.1	1	144546930	T	C	0.08794	1.699	0.117049	9.69374e-48	210.694
rs55778502	AC079776.7	2	130736848	AATATCTT	A	0.729396	0.924121	0.0637032	1.09948e-47	210.443
rs3008143	CBWD1	9	193737	T	C	0.565491	-0.763511	0.0526696	1.27972e-47	210.141
rs35388762	P4HA2	5	131565961	C	CT	0.423559	0.482587	0.0332952	1.31882e-47	210.082
rs2004649	MAP3K11	11	65380916	A	G	0.404762	0.524288	0.0361778	1.36128e-47	210.018
rs847695	PDK2	17	48183736	C	T	0.598997	-0.466449	0.0321875	1.36864e-47	210.007
rs34428088	DDX59	1	200619031	T	C	0.386889	-0.638273	0.0440576	1.45866e-47	209.88
rs3809789	RP11-68I3.10	17	27955761	A	G	0.528822	-0.685873	0.0473463	1.47884e-47	209.853
rs4919690	C10orf32	10	104616500	C	T	0.226817	-0.494299	0.0341386	1.63998e-47	209.647
rs793064	RPL23AP7	2	114374779	A	C	0.323308	-0.728848	0.0503388	1.64802e-47	209.637
rs7255208	AC006272.1	19	52356135	C	T	0.307305	0.864169	0.0596877	1.66442e-47	209.618
rs59792834	ZNF391	6	27359326	G	GGACTAT	0.734257	0.567682	0.0392103	1.67211e-47	209.609
rs11557517	HERC2P2	15	23282589	G	A	0.25323	-0.859289	0.0594046	2.0151e-47	209.237
rs12537116	RP11-460N20.5	7	64519161	T	G	0.339196	0.962647	0.0665805	2.21922e-47	209.045
rs3934983	STRA13	17	79980756	A	C	0.521303	0.520022	0.0359686	2.2429e-47	209.024
rs6020315	RP11-112L6.4	20	48782074	C	A	0.298995	0.784733	0.054284	2.2952e-47	208.978
rs9744242	CIB1	15	90776375	C	T	0.505013	0.524285	0.036272	2.3566e-47	208.926
rs11282553	FOXRED1	11	126071398	TATATGAGA	T	0.779449	0.676648	0.0468165	2.3929e-47	208.895
rs1540095	KRT83	12	52715363	T	C	0.374687	0.656388	0.0454166	2.41364e-47	208.878
rs10078279	CTD-2248H3.1	5	80555786	C	T	0.186717	1.13592	0.0786304	2.64406e-47	208.696
rs4887896	SYCE1L	16	77244837	C	T	0.631579	-0.647587	0.0448362	2.75925e-47	208.612
rs320692	AC078842.3	7	137043484	C	A	0.449749	-0.609261	0.0422178	3.28535e-47	208.265
rs7121896	PTPN5	11	18802126	G	A	0.659148	0.853578	0.0591559	3.38476e-47	208.205
rs1058596	PHYH	10	13341579	C	G	0.43609	-0.513998	0.0356241	3.42976e-47	208.178
rs10411704	U62631.5	19	35800662	T	G	0.814536	-0.946604	0.0656142	3.5091e-47	208.133
rs9916119	UTS2R	17	80369128	A	G	0.335859	-0.7984	0.0554591	5.46792e-47	207.25
rs45617039	ZNF584	19	58951096	A	G	0.190476	-0.631543	0.0438979	6.27699e-47	206.975
rs3802160	RP11-1002K11.1	8	32404629	G	A	0.432331	0.638286	0.044367	6.28855e-47	206.971
rs2845402	CECR7	22	17542810	C	T	0.657895	-0.819947	0.0570107	6.68134e-47	206.852
rs2119680	2019-03-01	4	164457558	T	C	0.561558	-0.440282	0.0306181	6.93006e-47	206.779
rs13123788	CRIPAK	4	1381066	A	G	0.438596	-0.642025	0.0446563	7.21154e-47	206.699
rs6479483	RP11-165J3.6	9	96204028	A	G	0.16416	1.05571	0.0734386	7.38241e-47	206.652
rs3213572	ACADS	12	121205078	A	G	0.434837	0.46651	0.0324538	7.47071e-47	206.629
rs17773860	LRRC46	17	45893862	A	G	0.328321	-0.618684	0.0430404	7.48164e-47	206.626
rs112966296	PTPN13	4	87467494	G	A	0.047859	0.922027	0.0641533	7.72855e-47	206.561
rs3731555	CDC25A	3	48206102	A	G	0.284461	0.732327	0.0509547	7.74225e-47	206.558
rs398101268	ZNF880	19	52887145	T	TA	0.384422	0.806094	0.0561093	8.39716e-47	206.396
rs73945017	MRPS9	2	105670535	A	G	0.215365	-0.695343	0.0484129	8.86166e-47	206.289
rs4421240	PSMG4	6	3262523	G	A	0.784461	0.751947	0.0524428	1.25893e-46	205.59
rs1992020	RP11-148L24.1	4	175033838	C	T	0.099246	1.43127	0.099917	1.5362e-46	205.194
rs17548596	SLFN11	17	33701490	C	T	0.111529	-0.808799	0.0564768	1.61966e-46	205.088
rs330812	RP1-199J3.5	6	100000485	G	A	0.802267	1.02992	0.0719234	1.64875e-46	205.053
rs2972337	ZBED3-AS1	5	76384302	A	G	0.331658	-0.6452	0.0450719	1.76582e-46	204.917
rs6460092	WBSCR16	7	74483374	G	A	0.443609	-0.476249	0.0332812	1.89907e-46	204.772
rs2412299	SGCA	17	48243736	A	G	0.632832	-0.632103	0.0441841	2.00421e-46	204.665
rs6503807	TBKBP1	17	45772932	C	T	0.606516	-0.433094	0.030285	2.16932e-46	204.507
rs6096585	SALL4	20	50417672	A	G	0.221805	-0.487032	0.0340634	2.25815e-46	204.427
rs79972250	RP11-748L13.6	10	27606157	TG	T	0.683081	-0.907755	0.0634907	2.26993e-46	204.417
rs4824069	RP1-29C18.8	22	50030325	C	T	0.709273	-0.782173	0.0547156	2.34256e-46	204.354
rs140520374	RP11-1C8.4	8	104800843	G	A	0.354756	0.779418	0.054555	2.64369e-46	204.114
rs3790583	PRDX1	1	45956828	G	C	0.215539	-0.360213	0.0252268	2.95929e-46	203.889
rs57264750	FAM154B	15	82466738	T	A	0.037468	1.65036	0.115637	3.27289e-46	203.687
rs3121190	C1orf145	1	228401556	G	A	0.641388	0.570769	0.040026	3.88679e-46	203.346
rs2207000	AHI1	6	135623833	T	C	0.236181	-0.567169	0.039782	4.05954e-46	203.26
rs2465561	NSUN7	4	40775193	T	C	0.827068	-0.567416	0.0398132	4.35855e-46	203.118
rs2141005	SOX11	2	6194459	A	T	0.234336	0.97275	0.0682688	4.55871e-46	203.029
rs13136745	AF146191.4	4	190851752	G	T	0.288945	0.781611	0.0548562	4.5889e-46	203.016
rs1081975	SUOX	12	56393337	G	C	0.407268	-0.597841	0.0419972	5.53488e-46	202.643
rs150892208	RP11-195E2.1	5	70339872	T	G	0.600575	-0.853977	0.059995	5.62611e-46	202.611
rs374313793	CDK11A	1	1620660	A	G	0.033766	-1.87323	0.131676	6.30975e-46	202.381
rs12945114	TEN1	17	73993546	T	C	0.764411	0.72285	0.050827	6.7134e-46	202.259
rs2570972	AMIGO1	1	110052139	G	A	0.546154	0.427797	0.0301015	7.73833e-46	201.976
rs6151429	ARSA	22	51063477	C	T	0.065163	-1.11949	0.0787949	8.21338e-46	201.857
rs55800929	RP11-218M22.1	12	752360	A	G	0.130326	0.823533	0.0579661	8.27199e-46	201.843
rs35699176	ZNF77	19	2936535	A	G	0.042607	1.72135	0.121188	8.66138e-46	201.753
rs11666856	UBXN6	19	4437450	G	A	0.243108	-0.346454	0.0243927	8.75635e-46	201.73
rs26863	MLST8	16	2256461	G	C	0.422306	0.392143	0.0276167	9.22522e-46	201.625
rs2862789	ZNF181	19	35225532	T	C	0.337093	-0.596575	0.0420697	1.20761e-45	201.09
rs17847967	SLC2A14	12	8082367	C	T	0.150754	1.06494	0.0751025	1.22146e-45	201.067
rs3795974	LPIN1	2	11924950	C	T	0.625313	0.715177	0.0504489	1.28497e-45	200.967
rs57294583	PHYHD1	9	131684836	G	A	0.379699	-0.658445	0.0464481	1.29101e-45	200.957
rs12034421	MCOLN3	1	85528006	A	C	0.409774	-0.640232	0.0451678	1.31746e-45	200.917
rs9790789	RP11-293A21.1	4	26861656	C	A	0.517544	-0.798924	0.056381	1.40313e-45	200.792
rs10772397	TAS2R14	12	11138683	T	C	0.550251	-0.610733	0.0431374	1.67003e-45	200.445
rs4677730	CCDC50	3	191093475	C	T	0.435768	-0.497742	0.0351646	1.74896e-45	200.354
rs1698231	DECR2	16	467585	C	T	0.552632	0.687537	0.0485957	1.91873e-45	200.169
rs3772147	RPSA	3	39448063	A	G	0.257538	-0.428867	0.030314	1.9351e-45	200.151
rs75783226	MIPEP	13	24452804	A	G	0.140704	0.657651	0.0465335	2.3834e-45	199.737
rs114895445	RHOD	11	66824261	T	C	0.096734	-0.63459	0.0449366	2.78337e-45	199.428
rs62069928	SHPK	17	3514598	T	C	0.204261	0.902517	0.0639094	2.78737e-45	199.426
rs2532927	VARS2	6	30898434	G	A	0.35589	0.641913	0.0454619	2.86813e-45	199.369
rs7252992	CTD-2192J16.21	19	12641060	T	A	0.669173	-0.815064	0.0577513	3.14266e-45	199.186
rs670012	PPFIA1	11	70118251	G	T	0.408521	-0.575523	0.0407904	3.33023e-45	199.072
rs142167703	ANXA5	4	122582853	A	G	0.260652	-0.464382	0.032914	3.34553e-45	199.062
rs248931	CTC-559E9.6	19	19896391	C	T	0.431078	0.791277	0.0560998	3.54758e-45	198.946
rs499877	NCLN	19	3193484	G	A	0.458647	-0.377479	0.0267783	3.99326e-45	198.71
rs498041	SPC25	2	169730643	C	T	0.804786	-0.982192	0.0696828	4.06613e-45	198.674
rs114174266	RNF207	1	6266086	G	A	0.033835	-1.6662	0.118214	4.08618e-45	198.663
rs12357667	KIAA1217	10	24423030	A	G	0.384712	-0.645912	0.045832	4.19133e-45	198.614
rs376767997	AP3B2	15	83384133	A	ATGT	0.194236	0.729789	0.0518204	4.82929e-45	198.332
rs4783352	RP11-645C24.5	16	21822469	G	A	0.31203	-0.796568	0.0566145	5.80333e-45	197.966
rs150968	GOLGA6L5	15	85075866	T	G	0.817043	-0.720578	0.0512184	5.91234e-45	197.929
rs1426297	RIMS2	8	104687963	A	C	0.356234	0.821518	0.0584022	6.09687e-45	197.868
rs28778879	RP11-44F21.5	4	76039088	G	A	0.170854	1.17327	0.0834134	6.16815e-45	197.845
rs6582	C15orf57	15	40845597	G	A	0.592732	-0.578721	0.0411733	7.10272e-45	197.564
rs3758410	VIM-AS1	10	17271400	C	G	0.327068	0.722948	0.0514562	7.72679e-45	197.396
rs965484	METTL10	10	126453481	C	T	0.539043	-0.460341	0.0327766	8.28952e-45	197.257
rs12483424	AP001625.6	21	43981658	A	G	0.200501	-0.801797	0.0571287	9.52877e-45	196.979
rs811316	FAM53A	4	1689377	C	T	0.781013	0.641785	0.0457279	9.53809e-45	196.977
rs78495697	VAV3	1	108355719	T	C	0.067949	1.19022	0.0848116	9.69733e-45	196.945
rs9932605	YPEL3	16	30092048	G	A	0.442356	0.285612	0.0203559	1.0083e-44	196.867
rs17046778	CLHC1	2	55459373	G	T	0.154135	0.855087	0.0609628	1.07506e-44	196.739
rs61789907	RP6-42F4.1	1	120693210	G	A	0.837093	-0.614489	0.0438143	1.09846e-44	196.696
rs35335072	LONP1	19	5708720	T	C	0.325815	-0.472793	0.0337235	1.18153e-44	196.552
rs2884466	RP11-15I11.3	1	212555668	A	G	0.173367	1.04752	0.0747671	1.34585e-44	196.292
rs9260960	HCG4P3	6	29960958	G	C	0.155779	-0.821738	0.0586565	1.36717e-44	196.261
rs6736087	COX7A2L	2	42539452	C	A	0.473684	-0.34144	0.0243884	1.55659e-44	196.003
rs12327049	LINC00909	18	72260234	C	T	0.253769	-0.591413	0.04225	1.60457e-44	195.942
rs33928328	FUT10	8	33345202	A	AGTG	0.561404	-0.604433	0.0432153	1.88323e-44	195.624
rs28685161	LINC00471	2	232378792	T	C	0.249373	-0.838437	0.0599841	2.134e-44	195.375
rs656267	EXOSC6	16	70227366	T	C	0.517677	-0.552968	0.0395628	2.15446e-44	195.356
rs1532770	CTSS	1	150725335	T	G	0.360202	0.466814	0.0334237	2.4935e-44	195.065
rs10199279	AC079922.3	2	113397104	T	C	0.783208	-0.753541	0.0539692	2.64324e-44	194.949
rs508293	RP4-781K5.7	1	234848712	A	G	0.555138	-0.845272	0.0605543	2.77635e-44	194.851
rs140804926	ZNF124	1	247289279	TAA	T	0.310777	-0.854242	0.0612087	2.88352e-44	194.776
rs1736189	THOP1	19	2816339	G	A	0.264411	0.479612	0.0343677	2.92067e-44	194.751
rs114697636	NUP210L	1	154127549	G	C	0.037594	2.10233	0.150647	2.92091e-44	194.751
rs4466183	FAM153B	5	175511992	T	C	0.393939	-0.819176	0.0587081	3.00084e-44	194.697
rs79114865	RP11-141C7.3	3	195661441	A	C	0.165829	-1.00121	0.0717584	3.03687e-44	194.673
rs2351245	CAST	5	95995733	T	G	0.204261	0.540635	0.0387673	3.34376e-44	194.481
rs78929678	GOLGA8M	15	28946298	C	G	0.105528	-0.743431	0.053321	3.49169e-44	194.395
rs2295645	RP11-119F19.2	10	81539224	G	C	0.458543	-0.817295	0.0586413	3.76517e-44	194.245
rs36053285	RNU6-322P	15	101114640	C	T	0.418546	-0.838576	0.0601691	3.7755e-44	194.24
rs77732691	CDC37P1	16	28536762	C	T	0.389169	0.82818	0.0594332	3.90198e-44	194.174
rs397744350	RP11-114H24.4	15	78235746	AG	A	0.266917	0.933278	0.067019	4.43019e-44	193.922
rs4976210	RP11-497H16.8	5	70307464	C	T	0.812814	-0.972085	0.0698204	4.61447e-44	193.84
rs17013237	RASGRP3	2	33762963	G	A	0.097744	0.925466	0.0664864	4.8133e-44	193.756
rs5853769	LINC00886	3	156521438	CAG	C	0.588235	-0.506776	0.0364508	6.07208e-44	193.294
rs2339996	CTB-43E15.1	5	173070505	A	G	0.753133	-0.914529	0.0657928	6.32146e-44	193.214
rs66743848	CTC-297N7.5	17	10576672	G	GTCAA	0.447368	-0.627592	0.0451556	6.47412e-44	193.166
rs1129649	GNB3	12	6948468	C	T	0.362155	-0.564911	0.0406475	6.53233e-44	193.149
rs62193092	AC114730.3	2	242751691	A	T	0.669173	-0.726913	0.0523312	7.22029e-44	192.949
rs4991470	GOLGA8N	15	32907384	G	A	0.836272	-1.04151	0.0749863	7.35158e-44	192.914
rs1160317	TMEM56	1	95703607	T	C	0.258794	-0.577083	0.0415616	7.80916e-44	192.793
rs979877	AKAP3	12	4757896	C	T	0.497494	0.62653	0.0451257	7.90864e-44	192.768
rs876756	RP11-723O4.9	3	128627623	A	G	0.239348	0.854468	0.0615587	8.31285e-44	192.669
rs4764967	STAB2	12	103972917	G	A	0.503759	-0.619538	0.0446614	9.37701e-44	192.429
rs62195403	GPR1	2	207081046	T	C	0.522556	-0.67873	0.0489328	9.54157e-44	192.395
rs60027384	AP001062.7	21	45759355	C	T	0.23183	0.65468	0.0472133	1.01178e-43	192.278
rs5750494	TRIOBP	22	38176979	G	T	0.624365	0.495677	0.0357469	1.01369e-43	192.274
rs7020644	C9orf156	9	100665624	C	T	0.43609	0.470839	0.0339679	1.08695e-43	192.135
rs13021937	BARD1	2	215673937	T	C	0.706767	0.666075	0.0480744	1.18502e-43	191.963
rs10888163	CSGALNACT1	8	19315034	T	G	0.428571	0.626807	0.0452965	1.50592e-43	191.487
rs72865419	CLUL1	18	597146	A	G	0.107769	-0.843734	0.0609758	1.52045e-43	191.468
rs61422716	ERCC3	2	128087651	T	C	0.282278	-0.504344	0.0364636	1.64661e-43	191.309
rs72835059	CHRNE	17	4805389	A	G	0.076441	1.37237	0.0992257	1.66174e-43	191.291
rs5760119	GSTT2B	22	24266831	C	G	0.582707	-0.868268	0.0627973	1.7634e-43	191.173
rs5883379	NT5C3A	7	33062045	A	AAC	0.712846	-0.592993	0.0428882	1.76404e-43	191.172
rs1602956	MYRFL	12	70133142	C	G	0.065823	1.69053	0.12231	1.88596e-43	191.039
rs2066926	SEC14L3	22	30868102	C	T	0.189223	0.776554	0.0561838	1.88635e-43	191.039
rs7807075	CDCA7L	7	21979144	A	G	0.576633	-0.576636	0.0417411	2.08147e-43	190.843
rs10255606	SCIN	7	12624843	C	G	0.540302	0.801627	0.0580301	2.09868e-43	190.826
rs12473301	KCNS3	2	18060442	A	G	0.359649	0.717983	0.05199	2.21756e-43	190.717
rs12598567	RP11-787D11.1	16	74877364	A	G	0.757538	-0.918715	0.0665253	2.21834e-43	190.716
rs5760147	AP000351.8	22	24334948	C	A	0.413386	-0.817522	0.0591992	2.22801e-43	190.707
rs5763300	THOC5	22	29927704	C	T	0.221805	-0.757829	0.0548867	2.30775e-43	190.637
rs4802995	ZNF600	19	53284720	G	C	0.432331	0.671544	0.0486503	2.42796e-43	190.536
rs8112651	ZNF302	19	35135509	G	T	0.117794	-0.711553	0.0515574	2.50671e-43	190.473
rs370644395	GUF1	4	44703581	A	ACTAAGCCC	0.193467	0.760064	0.0550827	2.59897e-43	190.401
rs12657663	CAMLG	5	134076812	A	G	0.078947	0.667645	0.0483857	2.60567e-43	190.396
rs41410147	SLC16A6P1	17	62962184	T	C	0.062657	1.4398	0.104346	2.60622e-43	190.394
rs6437366	AC011298.2	2	241626661	G	C	0.597744	0.641609	0.0465433	3.12884e-43	190.032
rs6427943	LGR6	1	202186945	A	G	0.390977	0.673826	0.0488941	3.30095e-43	189.925
rs1864003	AC005592.1	5	141783536	T	C	0.501256	-0.511949	0.0371552	3.42607e-43	189.852
rs6591578	MS4A14	11	60158649	A	G	0.677945	0.615117	0.0446692	3.83579e-43	189.627
rs909729	RPL23AP1	6	29718355	C	A	0.594221	0.667156	0.0484491	3.84842e-43	189.62
rs72998689	AC078899.4	19	20351786	G	A	0.136591	0.999169	0.0725662	3.91251e-43	189.587
rs67651132	CTC-360J11.4	19	57683171	A	G	0.118687	1.26838	0.0921422	4.11236e-43	189.488
rs28652789	IL9RP3	16	83807	C	G	0.239348	-0.916262	0.0666119	4.73817e-43	189.206
rs10163035	RP11-561C5.5	15	85872269	G	A	0.264411	0.861986	0.062673	4.8389e-43	189.164
rs1713427	PNP	14	20936158	G	A	0.19598	-0.582242	0.0423454	5.10596e-43	189.058
rs6539942	MGAT4C	12	86452969	C	T	0.546482	0.596294	0.0433717	5.20225e-43	189.02
rs374638891	LRRC7	1	70128948	C	CTGTAGTA	0.156566	0.759485	0.055259	5.52498e-43	188.9
rs11149831	RP11-252K23.2	16	75451461	A	G	0.610831	-0.784611	0.0570956	5.68395e-43	188.844
rs3933453	MED28	4	17636319	C	A	0.601504	0.453482	0.0330106	6.05616e-43	188.718
rs11264060	RP11-422J8.1	1	37944506	A	G	0.347118	-0.678315	0.0493831	6.19832e-43	188.671
rs30233	RP11-65J21.3	16	14400309	A	G	0.622807	-0.831019	0.0605196	6.58477e-43	188.551
rs24003	CRHR2	7	30748323	C	T	0.588384	0.724745	0.05282	7.5962e-43	188.267
rs11870002	OSBPL7	17	45889248	A	G	0.508772	0.349401	0.0254664	7.70023e-43	188.241
rs337799	ZNF780A	19	40591182	C	T	0.149123	0.879008	0.0640684	7.72389e-43	188.234
rs6679690	RP11-267N12.3	1	163210855	C	T	0.172932	-0.844796	0.0615921	8.1459e-43	188.128
rs73058406	RP11-1191J2.2	4	655881	G	C	0.152882	-0.859927	0.0627055	8.40198e-43	188.067
rs161977	BICD1	12	32421457	T	C	0.370603	0.765528	0.0558605	9.57198e-43	187.807
rs3744998	EPG5	18	43497710	G	A	0.517544	-0.392816	0.0286659	9.70781e-43	187.779
rs79344483	RP11-820I16.1	18	11945821	A	G	0.391688	0.805028	0.0587637	1.02347e-42	187.674
rs12962879	NAPG	18	10526263	G	C	0.37218	-0.422966	0.0308749	1.02454e-42	187.672
rs3973299	STAG3L1	7	75111135	C	G	0.396867	0.777713	0.0567949	1.11244e-42	187.508
rs6460040	NSUN5P2	7	72392946	C	T	0.683417	-0.868885	0.0634864	1.22818e-42	187.311
rs4794157	EPN3	17	48609558	C	G	0.749373	-0.541874	0.0395935	1.23243e-42	187.305
rs10152653	WDR93	15	90267056	C	T	0.678392	-0.594312	0.0434707	1.50168e-42	186.911
rs11927101	ROPN1B	3	125697489	C	T	0.246867	-0.943581	0.0690304	1.55382e-42	186.843
rs7872235	GNG10	9	114433650	G	A	0.63728	-0.495053	0.0362193	1.57227e-42	186.82
rs13102963	UNC93B7	4	9488726	A	T	0.73995	0.758587	0.0555166	1.6625e-42	186.709
rs10759526	VN1R51P	9	99992137	G	A	0.586466	0.778156	0.0569592	1.72097e-42	186.64
rs10196643	AC018804.6	2	130924500	T	C	0.170918	1.28315	0.0939289	1.73914e-42	186.619
rs7532312	BNIPL	1	151004365	A	C	0.874687	-0.898095	0.0657655	1.85875e-42	186.487
rs111953392	SNX32	11	65595697	A	G	0.166667	1.05463	0.0772287	1.86072e-42	186.485
rs12601644	ST6GALNAC2	17	74566135	C	T	0.466165	-0.598237	0.0438144	1.91365e-42	186.429
rs869020	DPH1	17	1945225	G	T	0.338346	0.543756	0.0398244	1.91523e-42	186.427
rs59865844	FAM221A	7	23733040	C	T	0.497442	-0.445117	0.0326367	2.36285e-42	186.01
rs1834878	NUTM2E	10	81432400	C	T	0.244332	0.922541	0.0676477	2.39861e-42	185.98
rs33980500	C6orf3	6	111913262	T	C	0.072682	-0.918173	0.0673361	2.45703e-42	185.932
rs113412831	KIF6	6	39693193	T	A	0.091709	0.909631	0.0667179	2.51488e-42	185.886
rs6961754	RP11-274B21.10	7	128312245	C	T	0.145729	0.792176	0.0581346	2.78279e-42	185.684
rs201075335	RP11-206L10.9	1	746211	AG	A	0.046599	1.37962	0.101324	3.22286e-42	185.393
rs788649	SNHG8	4	119231736	C	T	0.348371	0.413426	0.0303706	3.36636e-42	185.306
rs113364103	DCXR	17	79995490	CTT	C	0.14787	0.735057	0.0540076	3.48079e-42	185.239
rs11637626	RP11-632K20.7	15	32810421	A	G	0.215539	-0.852608	0.0626567	3.60846e-42	185.167
rs73192133	CCT8	21	30440230	A	C	0.130326	0.487354	0.0358291	3.88691e-42	185.019
rs6598204	RP13-977J11.2	12	132672623	T	A	0.566416	0.578586	0.0425377	3.91031e-42	185.007
rs7543380	ATG4C	1	63234668	A	T	0.595718	0.536551	0.0394654	4.26043e-42	184.837
rs11467937	KIF16B	20	16534469	C	CCAGGAGCAGA	0.503769	0.646684	0.0475787	4.47371e-42	184.739
rs1723289	FNBP1P1	2	74347594	C	G	0.463659	0.674702	0.0496496	4.63602e-42	184.668
rs12369685	RP11-981P6.1	12	89928905	G	A	0.246867	0.603515	0.0444443	5.32561e-42	184.393
rs10629216	POLR2J2	7	102332671	AAC	A	0.888471	-1.44724	0.106615	5.67284e-42	184.266
rs11038357	PRDM11	11	45237858	A	T	0.275689	0.549195	0.0404604	5.73888e-42	184.244
rs10772397	TAS2R20	12	11138683	T	C	0.550251	-0.585552	0.0431835	6.9494e-42	183.863
rs7914697	MARVELD1	10	99481018	C	T	0.353093	0.390178	0.028776	6.99677e-42	183.85
rs12529327	WTAP	6	160086088	A	G	0.031328	1.36017	0.100324	7.12082e-42	183.813
rs132734	APOL4	22	36597877	A	G	0.399749	-0.627741	0.0463095	7.3658e-42	183.747
rs6460172	ZNF107	7	64126332	C	A	0.775689	-0.725925	0.0535963	8.56204e-42	183.448
rs71891516	FOLR3	11	71850156	CTA	C	0.093985	1.12632	0.0831671	8.73328e-42	183.409
rs11158538	MTHFD1	14	64859191	T	C	0.471178	-0.440242	0.0325195	9.35469e-42	183.272
rs2247757	SEC23B	20	18477870	A	T	0.878446	-0.435688	0.032189	9.67944e-42	183.205
rs7173571	RTF1	15	41712807	C	T	0.593985	-0.563148	0.0416206	1.03284e-41	183.075
rs2709	GNPDA2	4	44706919	T	C	0.237113	0.572817	0.0423553	1.12701e-41	182.901
rs9330298	S100A14	1	153590254	A	C	0.467337	0.457455	0.0338289	1.15028e-41	182.861
rs7071271	SEC31B	10	102264824	A	G	0.210526	-0.498044	0.0368319	1.15827e-41	182.847
rs6961675	CBLL1	7	107494210	T	C	0.176692	0.702441	0.0520004	1.39567e-41	182.476
rs1040861	HTATSF1P2	6	3023956	A	C	0.557644	0.749458	0.0554908	1.44149e-41	182.412
rs28478097	GUSBP9	5	70309998	G	C	0.611392	0.807031	0.0597593	1.46725e-41	182.377
rs55897749	DCAKD	17	43136303	C	T	0.636591	0.516489	0.0382829	1.75797e-41	182.017
rs17009980	RP11-523H20.3	2	74719910	T	G	0.160401	0.844837	0.0626733	2.05057e-41	181.711
rs1136954	ABHD11	7	73150694	C	A	0.512531	-0.398383	0.0295729	2.31004e-41	181.474
rs11905919	RP11-290F20.1	20	48928971	C	A	0.489975	-0.716744	0.0532056	2.31038e-41	181.474
rs149336329	MYO5C	15	52587740	T	G	0.037688	1.10965	0.0824103	2.51502e-41	181.305
rs7552960	ZCCHC11	1	52888836	A	T	0.10804	0.807576	0.0599791	2.53737e-41	181.287
rs666085	IGSF5	21	41005878	C	T	0.507519	-0.637909	0.0473798	2.55697e-41	181.272
rs10244351	C7orf13	7	156448143	T	C	0.360902	-0.537171	0.0399683	3.52866e-41	180.632
rs10998194	DNA2	10	70217052	C	T	0.082707	-0.967966	0.0720276	3.58091e-41	180.602
rs2447210	AC011330.5	15	43936103	T	C	0.331646	-0.870362	0.0648012	3.96613e-41	180.399
rs869094946	RP11-92G12.3	1	200641053	T	TTATA	0.468434	-0.755054	0.0562592	4.55609e-41	180.123
rs68023786	TSNARE1	8	143392371	A	G	0.18136	0.66404	0.0494902	4.76832e-41	180.032
rs1811359	HLA-DPB2	6	33052382	C	G	0.29798	0.764187	0.0569896	5.33866e-41	179.808
rs7964510	ZNF384	12	6787622	T	C	0.095238	0.770114	0.0574368	5.42688e-41	179.775
rs376618200	HLA-V	6	29923155	C	A	0.086902	1.47372	0.109953	5.78902e-41	179.645
rs468493	PPWD1	5	64917640	A	G	0.632124	-0.475565	0.0354876	5.97568e-41	179.584
rs67794735	AC074391.1	2	65668200	G	C	0.325521	0.86095	0.0642469	5.99464e-41	179.577
rs78789402	SYCE3	22	51001271	A	G	0.071429	1.46379	0.109243	6.0998e-41	179.544
rs34434107	PCGF3	4	727153	T	C	0.314536	-0.648121	0.0483755	6.23663e-41	179.499
rs2007413	RP11-958N24.2	16	16308675	T	C	0.185464	1.06312	0.079393	6.86228e-41	179.308
rs6694	TMEM99	17	38991032	A	T	0.592732	-0.43868	0.0327669	7.115e-41	179.236
rs7039	ARL6IP5	3	69154343	G	C	0.523869	-0.386304	0.0288728	7.96603e-41	179.011
rs376360469	C21orf119	21	33765456	A	AGGGATCCAGAGTCTTG	0.14196	-0.796617	0.0595747	8.84432e-41	178.803
rs4476910	CCZ1	7	6884764	C	A	0.492481	0.936288	0.0700274	9.01745e-41	178.765
rs4833201	NDNF	4	121994914	C	T	0.738095	0.687706	0.0514388	9.12708e-41	178.741
rs1097066	MRPS21	1	150320717	A	G	0.613065	0.416261	0.0311401	9.38346e-41	178.686
rs2190243	TAS2R4	7	141480476	G	C	0.491184	0.65403	0.0489329	9.57327e-41	178.646
rs386371752	PPA1	10	71967691	GT	G	0.753133	0.407289	0.0304787	9.93517e-41	178.572
rs6008552	TTC38	22	46688208	A	C	0.053885	1.25927	0.0943234	1.17565e-40	178.237
rs2673023	LIMD1	3	45711367	C	T	0.774436	-0.740244	0.0554658	1.25047e-40	178.114
rs2799060	RP11-54O7.17	1	931362	A	G	0.389724	-0.754965	0.0565719	1.26282e-40	178.095
rs3010479	HSPA12A	10	118456658	C	T	0.469925	-0.579209	0.043403	1.26818e-40	178.087
rs3218384	XRCC2	7	152373252	G	C	0.213033	0.877364	0.065749	1.28152e-40	178.066
rs75946741	ZNF550	19	58071195	T	C	0.198492	0.565698	0.0424121	1.38892e-40	177.906
rs3746006	MAP3K10	19	40719410	T	C	0.285894	-0.457448	0.0342979	1.40112e-40	177.889
rs17600636	RP5-935K16.1	2	128600609	C	T	0.419799	-0.539199	0.0404415	1.49179e-40	177.764
rs2272804	RIBC2	22	45809624	A	C	0.454887	-0.648946	0.0486848	1.55846e-40	177.677
rs372437080	CCDC77	12	498735	CGGG	C	0.79712	0.852002	0.0639208	1.56954e-40	177.663
rs1862515	PCP2	19	7698653	G	A	0.343358	-0.452192	0.0339281	1.59204e-40	177.634
rs35928865	AC131097.3	2	242910072	G	A	0.544081	-0.639335	0.0479766	1.6347e-40	177.582
rs40940	THAP5	7	108202894	C	T	0.327456	0.571283	0.0428764	1.67947e-40	177.528
rs7198250	C16orf93	16	30746822	A	C	0.341837	-0.542021	0.0406884	1.74122e-40	177.456
rs397831650	ELP3	8	27949745	T	TTTG	0.317722	0.362935	0.0272636	1.96905e-40	177.211
rs11246055	ATHL1	11	291694	G	A	0.657895	0.568765	0.0427518	2.1972e-40	176.993
rs8074498	ASPSCR1	17	79954544	A	T	0.517544	0.404967	0.0304689	2.6054e-40	176.655
rs1610215	MT1E	16	56659525	G	C	0.557644	0.575705	0.0433201	2.66133e-40	176.612
rs67974605	BOP1	8	145501949	T	C	0.501259	-0.572354	0.0430874	2.88308e-40	176.453
rs2990592	EDARADD	1	236591549	C	A	0.598237	-0.62518	0.0470649	2.89124e-40	176.448
rs9863215	MUC4	3	195454210	G	A	0.178295	1.26182	0.0950686	3.33233e-40	176.165
rs12924138	CDK10	16	89754444	T	G	0.48977	-0.340162	0.0256294	3.34946e-40	176.155
rs10737793	CNST	1	246714865	A	G	0.491228	-0.634125	0.047813	3.81362e-40	175.897
rs79073127	FOXN2	2	48573895	C	G	0.129073	0.750242	0.0565723	3.86256e-40	175.871
rs1019152	C17orf75	17	30659006	A	T	0.774436	0.659506	0.0497333	3.90487e-40	175.85
rs28666054	C19orf71	19	3528391	C	T	0.517588	-0.491527	0.0370977	4.5411e-40	175.55
rs7205810	DNAAF1	16	84207061	T	C	0.308271	0.476751	0.0359954	4.83728e-40	175.424
rs3138142	RDH5	12	56115585	T	C	0.214286	-0.604876	0.0456698	4.85256e-40	175.418
rs6693287	CNIH4	1	224565178	T	C	0.251908	-0.537564	0.0405937	4.98223e-40	175.365
rs6146600	TRAPPC12-AS1	2	3481880	T	TGTGCTCTGGTGTTCTGTGTCTGGATCCC	0.394207	-0.578389	0.0436872	5.20107e-40	175.28
rs12702621	RP5-1159O4.1	7	7606539	C	G	0.895466	0.713906	0.0539235	5.20681e-40	175.277
rs2772554	RP11-195F19.9	9	34680853	A	C	0.799242	0.667641	0.0504472	5.55067e-40	175.151
rs28386835	ADPRM	17	10583173	A	G	0.449622	-0.543016	0.0410378	5.72653e-40	175.088
rs2239705	ATP6V1G2	6	31513402	A	G	0.182957	0.689199	0.0521166	6.36357e-40	174.879
rs1265079	CCHCR1	6	31112108	T	G	0.305276	0.480397	0.0363304	6.46446e-40	174.848
rs115505823	CTC-367J11.1	5	149855333	A	C	0.073935	1.26984	0.0960676	6.89029e-40	174.721
rs2289702	CTSH	15	79237293	T	C	0.082707	-1.08241	0.0819067	7.17354e-40	174.64
rs9568308	EBPL	13	50265238	T	C	0.095238	-0.805858	0.060981	7.19691e-40	174.634
rs397734540	ZNF496	1	247480872	G	GC	0.342377	0.475472	0.0359983	7.86993e-40	174.456
rs2331964	IQCB1	3	121542898	C	T	0.656642	0.603328	0.0456832	8.01771e-40	174.419
rs1133222	ASAH2	10	52516665	T	C	0.741117	1.00824	0.0763436	8.0359e-40	174.414
rs6437234	MTERFD2	2	242019288	T	C	0.232412	-0.656931	0.049744	8.07632e-40	174.405
rs4569	LY6G5B	6	31637807	T	C	0.327068	-0.320439	0.0242709	8.47579e-40	174.309
rs58448123	GRIN3B	19	1009550	G	GGCCCCCGCGGAGGCCCCACCACACTCT	0.240554	0.646885	0.0490051	8.73125e-40	174.25
rs17009980	LBX2-AS1	2	74719910	T	G	0.160401	0.778044	0.058979	9.772e-40	174.026
rs17563877	POC5	5	74998892	T	C	0.179198	0.780348	0.0591568	9.86306e-40	174.007
rs3745690	DKFZP761J1410	19	11466151	C	T	0.462312	-0.454831	0.0344847	1.01026e-39	173.959
rs2286219	AC005013.5	7	28998663	A	G	0.631579	0.66219	0.0502325	1.10658e-39	173.778
rs10135661	NDUFB1	14	92585500	A	C	0.074495	0.586521	0.0445001	1.14078e-39	173.718
rs7015	RP4-607J23.2	7	97920623	G	A	0.818296	0.53401	0.0405196	1.15824e-39	173.687
rs9285933	TXNDC15	5	134257519	A	G	0.088972	0.715605	0.0543021	1.17136e-39	173.665
rs6701295	SEMA4A	1	156148165	C	T	0.431078	0.483623	0.0367079	1.22364e-39	173.578
rs61743316	SLC7A9	19	33366829	G	C	0.203008	-0.696836	0.0528985	1.25365e-39	173.53
rs6799524	CCDC13	3	42830914	C	T	0.17602	0.801563	0.060856	1.28086e-39	173.488
rs7233757	TWSG1	18	9382007	C	T	0.10804	-0.619094	0.0470096	1.31435e-39	173.436
rs145464993	WRAP73	1	3566625	A	AGCAGGCTG	0.449749	0.482773	0.0366636	1.34774e-39	173.387
rs2294180	DNAL4	22	39190096	T	G	0.096491	-0.594635	0.0451593	1.34993e-39	173.383
rs16944719	MTHFSD	16	86565187	T	A	0.047619	-1.29797	0.0986861	1.64604e-39	172.989
rs11080324	SLFN5	17	33562109	G	A	0.502506	0.423251	0.0321821	1.66321e-39	172.969
rs2303516	JMJD7	15	42128568	G	C	0.310777	0.485515	0.0369273	1.75083e-39	172.866
rs41269915	TDRD10	1	154521584	A	T	0.204261	-0.522481	0.0397453	1.80028e-39	172.81
rs56337365	RIPK3	14	24807221	A	G	0.062814	1.30883	0.0995725	1.83024e-39	172.778
rs11679609	NDUFA10	2	240962194	A	C	0.343358	-0.557305	0.0424016	1.85476e-39	172.751
rs12199362	RP11-545I5.3	6	146118225	G	A	0.388747	0.490223	0.037299	1.86551e-39	172.74
rs200713500	SIGLEC16	19	50475075	A	G	0.190476	0.721422	0.054903	1.94382e-39	172.658
rs2720495	SLC7A2	8	17385596	G	C	0.581454	-0.542775	0.04132	2.05092e-39	172.552
rs1972256	TMEM50B	21	34815111	T	C	0.492462	-0.372847	0.0284021	2.29205e-39	172.33
rs10981712	CDC26	9	116046126	C	G	0.290201	-0.575276	0.0438237	2.30416e-39	172.32
rs7777724	SEPHS1P1	7	64333080	G	A	0.45614	-0.825727	0.062941	2.5609e-39	172.11
rs7906287	TUBB8	10	135853	G	A	0.827068	-0.85555	0.0652144	2.56209e-39	172.109
rs3830026	C10orf82	10	118423572	A	G	0.090226	1.19147	0.0908366	2.64433e-39	172.046
rs2296805	GNMT	6	42928758	G	T	0.58794	-0.600669	0.0458226	2.94083e-39	171.835
rs2072513	SNAP29	22	21099297	C	T	0.378141	0.445232	0.0339734	3.06962e-39	171.749
rs9313147	CTD-2324F15.2	5	6377832	G	A	0.488722	-0.704994	0.053799	3.11444e-39	171.721
rs35518531	ACOT1	14	74029894	CTCTT	C	0.745614	0.798434	0.0609306	3.12399e-39	171.715
rs112918079	SHC2	19	459112	C	T	0.119347	-0.761968	0.0581484	3.12951e-39	171.711
rs7309251	VEZT	12	95687486	G	A	0.045113	0.854765	0.0652587	3.37639e-39	171.56
rs2028881	STK33	11	8504936	T	G	0.23183	-0.580108	0.0443064	3.60612e-39	171.429
rs75770381	OTUD3	1	20225392	C	T	0.065163	0.903873	0.0690542	3.78915e-39	171.33
rs139514865	ANO5	11	22214877	AAGGAGGAGGGGAATGAGGAGGAGG	A	0.804786	-0.580206	0.0443378	3.95698e-39	171.244
rs9996115	TMEM184C	4	148519831	A	C	0.535088	-0.44411	0.0339395	3.99404e-39	171.226
rs2233921	RP11-834C11.3	12	54575800	A	C	0.421053	0.80536	0.0615533	4.068e-39	171.19
rs77268846	RP11-592B15.4	10	51593069	G	GACA	0.113695	1.31844	0.100845	4.63879e-39	170.928
rs133376	NAGA	22	42466905	T	C	0.398496	0.495539	0.0379033	4.64936e-39	170.923
rs28680296	PLA2G4B	15	42121538	G	C	0.299499	0.276864	0.0211802	4.77133e-39	170.873
rs9289505	CRYBG3	3	97737914	A	C	0.796203	0.581718	0.0445339	5.40275e-39	170.625
rs28366034	ATIC	2	216176780	T	C	0.134085	0.66111	0.050618	5.51743e-39	170.584
rs10852441	PRMT7	16	68385439	A	T	0.521303	-0.493076	0.0377527	5.52345e-39	170.581
rs9396250	BEND6	6	56871297	A	G	0.775689	0.692963	0.0530585	5.54592e-39	170.573
rs9289270	FAM86JP	3	125636979	T	A	0.101504	0.95751	0.0733204	5.62724e-39	170.544
rs11771259	C1GALT1	7	7277215	G	C	0.131579	0.935752	0.0716625	5.73871e-39	170.505
rs722823	SMTNL1	11	57302568	T	C	0.424812	0.698052	0.0534651	5.85628e-39	170.465
rs12147802	GPR132	14	105538843	G	A	0.780702	0.692994	0.0530979	6.25045e-39	170.335
rs2038760	MYLK4	6	2680732	T	C	0.140351	0.867502	0.0664959	6.70184e-39	170.197
rs3204171	RP11-429J17.2	8	144777366	C	T	0.746867	0.79731	0.0611158	6.70717e-39	170.195
rs6478013	FAM220CP	9	99980556	A	C	0.586902	0.794759	0.0609229	6.75709e-39	170.18
rs2269984	KIAA1147	7	141362693	T	A	0.228643	0.52788	0.0404729	6.98278e-39	170.115
rs714948	CEACAM19	19	45165912	A	C	0.102757	0.730047	0.0560014	7.61238e-39	169.943
rs7402833	PWRN1	15	24771390	A	G	0.263158	0.795146	0.0610078	7.88857e-39	169.872
rs11243845	DDX31	9	135501960	G	A	0.220551	0.68399	0.0524884	8.12627e-39	169.814
rs10513417	RP11-64D22.5	3	151468235	T	C	0.206549	0.854015	0.0655664	8.79783e-39	169.656
rs1138800	HEPHL1	11	93862493	C	A	0.656642	0.753443	0.0578463	8.82954e-39	169.648
rs2804916	SIRT5	6	13581844	C	T	0.296992	-0.546854	0.0419865	8.87474e-39	169.638
rs2487157	ABCF2	7	150908266	C	T	0.723058	-0.32725	0.0251267	8.93916e-39	169.624
rs4476910	CCZ1B	7	6884764	C	A	0.492481	-0.847742	0.0650974	9.09386e-39	169.59
rs9931744	RP11-279O17.1	16	8156818	G	C	0.397243	0.713727	0.0548444	1.0232e-38	169.356
rs1389750	RP11-295M18.6	1	221040171	G	T	0.413043	0.702039	0.05395	1.03521e-38	169.332
rs7198481	ACSM5	16	20420807	T	G	0.092732	1.24871	0.0959695	1.05214e-38	169.3
rs6956681	LINC00265	7	39733688	C	T	0.66792	-0.478991	0.0368179	1.07722e-38	169.253
rs2906009	ARL17A	17	43684563	C	T	0.209719	0.96442	0.0741691	1.17659e-38	169.078
rs112758294	RP11-184E9.2	5	25190755	A	G	0.124372	1.03532	0.0796386	1.21981e-38	169.006
rs3827147	C20orf96	20	256727	A	T	0.607769	0.375022	0.0288537	1.26637e-38	168.931
rs10514896	PART1	5	59701333	G	A	0.132832	1.16726	0.0898576	1.39228e-38	168.743
rs1866954	RP11-218F10.3	4	164431375	A	G	0.593985	-0.573416	0.0441484	1.42433e-38	168.698
rs11230918	SCGB2A1	11	61895100	C	T	0.339599	0.693995	0.0534366	1.44531e-38	168.669
rs7545641	GBP1P1	1	89894376	G	A	0.886935	0.793388	0.0611058	1.5112e-38	168.58
rs75774622	ZNF534	19	52927865	A	G	0.072682	1.53191	0.117994	1.5292e-38	168.557
rs10810310	RP11-54D18.2	9	14989877	C	T	0.469925	0.711541	0.0548408	1.70334e-38	168.342
rs3833073	NPRL3	16	180406	A	AAAAC	0.363409	-0.443987	0.0342356	1.84416e-38	168.184
rs2069528	CDK3	17	73997474	A	G	0.764411	0.512931	0.039553	1.85323e-38	168.174
rs893784	ASNSD1	2	190536283	G	A	0.682957	0.495297	0.0382097	1.99359e-38	168.029
rs9267986	C4A	6	32218120	A	G	0.070153	-0.955537	0.07373	2.06371e-38	167.96
rs11435945	RP11-10L7.1	4	89177037	CT	C	0.071429	1.58283	0.122159	2.14009e-38	167.887
rs29001490	AGAP7	10	51565358	T	TCCGCCCCTTC	0.270101	0.911119	0.0703361	2.23636e-38	167.801
rs33924811	QRFPR	4	122278614	G	C	0.349246	-0.83095	0.0641913	2.51065e-38	167.57
rs9258223	MICE	6	29712175	G	C	0.12406	0.995785	0.0769272	2.52377e-38	167.56
rs10890816	ACAT1	11	108001714	A	C	0.570352	0.392964	0.0303648	2.62751e-38	167.481
rs4342313	SGCD	5	155607347	T	C	0.260101	-0.5883	0.0454639	2.67833e-38	167.442
rs398049155	USP48	1	22130705	A	AT	0.816583	-0.552928	0.042731	2.68563e-38	167.437
rs11130032	ZNF197	3	44704083	A	G	0.378446	0.480775	0.0371607	2.75695e-38	167.385
rs4020471	PRR13	12	53839770	TCTTTCCC	T	0.224181	-0.44879	0.0346918	2.802e-38	167.353
rs656267	RP11-296I10.6	16	70227366	T	C	0.517677	-0.497421	0.0384548	2.84846e-38	167.32
rs45457991	TELO2	16	1556500	G	A	0.072682	-0.934212	0.0722312	2.90735e-38	167.279
rs4266384	CTD-2227C6.2	5	82376691	G	A	0.449875	0.682554	0.0527881	3.045e-38	167.187
rs77822621	FGFRL1	4	1008212	T	C	0.026316	1.40616	0.108791	3.24112e-38	167.064
rs10155234	ARFIP1	4	153790345	A	G	0.614796	0.452273	0.035055	4.3967e-38	166.457
rs3923060	DNAJC18	5	138775301	T	C	0.685464	-0.522559	0.0405069	4.47156e-38	166.423
rs2562131	WASIR2	16	83887	A	C	0.249373	-0.852939	0.0661234	4.54777e-38	166.389
rs10412588	PGK1P2	19	12661922	G	A	0.629397	-0.789525	0.0612156	4.65286e-38	166.344
rs4445583	ASAH2B	10	52503009	A	G	0.809824	-0.867063	0.0672495	4.91388e-38	166.235
rs2224123	LTB4R	14	24782958	A	T	0.79198	0.541215	0.0419773	4.92618e-38	166.23
rs34033932	KB-1269D1.8	22	23760105	T	TA	0.254386	0.84875	0.0658589	5.30007e-38	166.085
rs2974929	GBAP1	1	155197268	C	T	0.533835	-0.403416	0.0313032	5.30186e-38	166.084
rs3953688	CCDC180	9	100027298	A	G	0.772613	0.681912	0.0529146	5.3253e-38	166.076
rs103197	XPNPEP3	22	41256802	G	A	0.558897	0.441987	0.0342984	5.36045e-38	166.062
rs486577	P4HA3	11	73989398	G	A	0.553885	-0.525342	0.040774	5.52151e-38	166.004
rs60844734	ALMS1P	2	73623205	A	T	0.246867	0.858525	0.066654	5.80955e-38	165.903
rs7251995	AC078899.3	19	20388140	C	T	0.138191	-0.854872	0.0664012	6.27628e-38	165.749
rs505061	RP11-399D6.2	9	22767164	A	C	0.530303	-0.783014	0.0608312	6.47811e-38	165.686
rs59224463	ZNF561	19	9911632	A	C	0.133501	-0.582747	0.0452786	6.618e-38	165.643
rs7663027	CYP4V2	4	187112629	C	G	0.37594	-0.692357	0.0537978	6.67281e-38	165.627
rs9384742	DDO	6	110736610	C	T	0.56015	0.708717	0.055101	7.35001e-38	165.435
rs1862515	CTD-3214H19.6	19	7698653	G	A	0.343358	-0.443711	0.0345058	7.65434e-38	165.355
rs7205847	PRSS22	16	2911358	A	G	0.279449	-0.530641	0.0412692	7.75099e-38	165.329
rs6478013	RP11-520B13.4	9	99980556	A	C	0.586902	0.756117	0.0588058	7.76949e-38	165.325
rs60397356	AC123768.3	15	32899892	A	C	0.390704	-0.728151	0.0567195	1.00743e-37	164.808
1_760211_T_C_b37	LINC00115	1	760211	C	T	NA	0.965812	0.0752507	1.04949e-37	164.727
rs13100173	HYAL3	3	50332697	A	G	0.454887	-0.603733	0.0470508	1.09223e-37	164.648
rs4676411	GPR35	2	241561088	T	G	0.378446	-0.541478	0.0422001	1.09663e-37	164.64
3_75408119_ATATCACAGTGGGTGTACACTCTGTGATATTATTTGTACTATCCTAGAGAGATATTGCTCCCAG_A_b37	FAM86DP	3	75408119	A	ATATCACAGTGGGTGTACACTCTGTGATATTATTTGTACTATCCTAGAGAGATATTGCTCCCAG	NA	-1.68747	0.131536	1.12918e-37	164.582
rs151090182	FAM86HP	3	129818590	T	C	0.076441	-1.02432	0.0798519	1.14639e-37	164.551
rs111867055	GEN1	2	17947623	A	G	0.129397	0.9185	0.0716193	1.19175e-37	164.474
rs10792280	MS4A12	11	60266408	A	G	0.550251	-0.734762	0.0573234	1.30277e-37	164.297
rs17851253	NELFCD	20	57564695	T	C	0.080201	-0.74581	0.0581931	1.33204e-37	164.253
rs786450	DDX55	12	124071765	A	C	0.87218	0.681889	0.0532149	1.37106e-37	164.195
rs12210098	TRIM38	6	25963966	T	C	0.321608	-0.49274	0.0384577	1.3955e-37	164.161
rs9273400	HLA-DQA1	6	32627128	T	C	0.550761	-0.574442	0.044838	1.41391e-37	164.135
rs796196950	DGCR11	22	19033747	A	AT	0.372475	0.71887	0.0561166	1.43604e-37	164.104
rs12581119	IKBIP	12	99112323	G	A	0.300752	0.476513	0.0371977	1.43619e-37	164.103
rs34448712	RP11-861E21.1	18	12439062	C	A	0.135338	1.04391	0.0815196	1.52468e-37	163.984
rs6791987	CCDC66	3	56579538	T	C	0.424812	-0.464946	0.0363087	1.53002e-37	163.977
rs644854	IGSF9B	11	133809660	G	A	0.413706	0.548128	0.0428063	1.5404e-37	163.964
rs4261877	MAPKAPK3	3	50692394	C	G	0.505013	-0.340957	0.0266419	1.68726e-37	163.783
rs1365610	SPATA5L1	15	45694610	T	C	0.280702	0.611683	0.0478216	1.84263e-37	163.608
rs11986602	KIAA1875	8	145128896	A	T	0.121554	-0.924369	0.0723164	2.05924e-37	163.387
rs2843160	RP4-740C4.8	1	2309082	G	T	0.462406	-0.708987	0.0554772	2.12647e-37	163.323
rs4783552	SLC7A6	16	68310312	C	T	0.640351	-0.376975	0.0295131	2.31579e-37	163.153
rs8036498	OIP5-AS1	15	41603276	G	A	0.345865	0.386152	0.0302361	2.37369e-37	163.104
rs10935875	RP11-64D22.2	3	151489263	C	T	0.2267	0.668813	0.0523829	2.48136e-37	163.016
rs7939505	NDUFV1	11	67359090	G	C	0.408521	0.373468	0.0292521	2.49963e-37	163.002
rs28510471	RP1-178F15.4	1	153609886	G	C	0.602757	-0.665714	0.0521535	2.5875e-37	162.933
rs62129349	CHAF1A	19	4385659	G	A	0.25188	-0.548401	0.0429677	2.63532e-37	162.897
rs11692855	RP11-342K6.1	2	75896630	A	C	0.208543	0.74719	0.0585984	3.07631e-37	162.589
rs213238	ZSCAN31	6	28321993	C	T	0.39599	0.744365	0.0584366	3.63675e-37	162.256
rs56379527	SLC41A3	3	125756207	A	G	0.359296	0.47858	0.0375986	4.09795e-37	162.019
rs4013507	AGAP9	10	48303741	A	G	0.186717	-0.958759	0.0753368	4.22357e-37	161.959
rs7965269	ATN1	12	7053022	T	C	0.383166	-0.534894	0.0420634	4.79513e-37	161.706
rs11689511	PLGLB1	2	87123114	A	G	0.303258	0.655889	0.051592	5.00838e-37	161.62
rs62116613	ZNF155	19	44488352	A	G	0.098997	-0.958115	0.0754009	5.41104e-37	161.466
rs7501521	NPLOC4	17	79527649	T	C	0.200501	-0.422086	0.0332205	5.50487e-37	161.432
rs16979106	GCNT1P1	20	18407117	C	A	0.085213	1.32731	0.104505	5.84244e-37	161.313
rs6487735	DDX12P	12	9431402	T	C	0.498737	-0.519271	0.0408945	6.0797e-37	161.235
rs934929	CDIP1	16	4587789	G	A	0.294486	-0.469484	0.0369782	6.20366e-37	161.194
rs9980065	UMODL1	21	43528072	A	G	0.184211	1.0332	0.0814346	6.93755e-37	160.972
rs76605652	FAM86C2P	11	67565335	A	G	0.224311	0.480182	0.037865	7.49685e-37	160.818
rs8066107	RPH3AL	17	66675	A	G	0.711779	-0.60612	0.0478279	8.35151e-37	160.603
rs561042	GBP7	1	89652071	C	T	0.505025	0.815317	0.064337	8.38824e-37	160.595
rs4239498	TPM3P9	19	53943312	G	A	0.89599	-1.07511	0.0848544	8.66546e-37	160.53
rs115982136	RP11-367J11.3	4	7104965	T	C	0.041353	-1.17801	0.0930325	9.55982e-37	160.335
rs398062945	KRT18P34	3	156897487	G	GCTC	0.25718	-0.949145	0.0749801	1.00246e-36	160.241
rs966013	MKLN1-AS2	7	130987007	A	G	0.773183	-0.698589	0.0552278	1.12992e-36	160.003
rs2346321	RP11-597D13.9	4	159087377	T	C	0.829545	0.747043	0.0590729	1.1753e-36	159.924
rs3826496	CTNS	17	3564073	G	A	0.185464	-0.607106	0.0480212	1.23132e-36	159.832
rs7168638	SCAMP5	15	75280826	C	T	0.106784	0.859471	0.0679903	1.25326e-36	159.797
rs925411	LY75	2	160745785	T	G	0.503759	0.572398	0.0452876	1.28394e-36	159.749
rs111287056	AC021860.1	4	38631173	T	C	0.117794	-0.700013	0.0553856	1.28863e-36	159.742
rs7366048	SF3A3	1	38463504	T	C	0.457393	0.366452	0.028998	1.31772e-36	159.697
rs397714559	KDELR3	22	38863937	G	GC	0.510204	-0.450632	0.0356618	1.33242e-36	159.675
rs4463801	AGAP8	10	51585752	T	C	0.397243	0.842524	0.0666767	1.33742e-36	159.667
rs9608847	MTMR3	22	30536056	G	T	0.146617	0.491643	0.0389194	1.40046e-36	159.576
rs116177831	POGLUT1	3	119118860	A	T	0.066416	1.0269	0.0813364	1.53069e-36	159.399
rs12092512	RP4-758J24.5	1	54497983	C	A	0.02005	2.10263	0.166566	1.56915e-36	159.35
rs776459838	RP11-638I8.1	7	45845678	AGT	A	0.168342	-0.780918	0.0618815	1.64714e-36	159.254
rs12047495	FLG	1	152169661	T	C	0.565163	-0.671693	0.0532351	1.69114e-36	159.201
rs2305670	SMIM20	4	25915858	A	C	0.259398	-0.410256	0.0325527	2.0367e-36	158.831
rs3118634	RP11-247A12.7	9	131905854	A	G	0.082707	1.28357	0.101855	2.06005e-36	158.809
rs11959224	NMUR2	5	151718743	G	A	0.301008	-0.818481	0.0649726	2.18413e-36	158.693
rs7996948	GRK1	13	114302092	T	C	0.166667	0.767912	0.0609638	2.21568e-36	158.664
rs9374663	DCBLD1	6	117782634	G	A	0.505013	0.614434	0.0488283	2.60047e-36	158.346
rs3133186	RPS3	11	75109868	C	T	0.075188	-0.43554	0.0346134	2.61906e-36	158.332
rs17267745	GPC6	13	94084339	G	A	0.217884	0.627662	0.0498972	2.75152e-36	158.234
rs181440	SLC18A2	10	119103471	C	A	0.502513	0.543626	0.0432223	2.80952e-36	158.192
rs2473466	IGFALS	16	1844561	A	G	0.581454	-0.549058	0.0436708	2.98509e-36	158.072
rs45613635	WDR90	16	708275	A	C	0.236842	0.35829	0.0285014	3.04964e-36	158.029
rs948636	TPGS2	18	34361762	C	G	0.284461	-0.476124	0.0378796	3.11087e-36	157.99
rs28450264	CNTNAP3B	9	43660068	T	A	0.494318	-0.69869	0.0555897	3.13873e-36	157.972
rs329719	ZNF160	19	53589049	C	T	0.878446	0.699695	0.0556827	3.25746e-36	157.898
rs2819457	C14orf79	14	105448233	C	G	0.29198	0.45266	0.036049	3.64875e-36	157.673
rs17009980	LBX2	2	74719910	T	G	0.160401	0.841893	0.0670606	3.76944e-36	157.608
rs7207370	NME1	17	49231180	G	A	0.417293	0.259803	0.0206951	3.78711e-36	157.599
rs9920755	SCAND2P	15	85180319	A	C	0.876574	-0.663507	0.0528953	4.29973e-36	157.346
rs476835	SARDH	9	136603492	G	C	0.260652	-0.545595	0.0435191	4.69e-36	157.174
rs10009670	AC118278.1	4	125987	C	T	0.446115	-0.784283	0.0625713	4.85079e-36	157.107
rs371361	TRIM7	5	180631121	C	G	0.201754	0.624056	0.0497887	4.85987e-36	157.103
rs12993309	SCLY	2	239006879	T	C	0.23183	0.625536	0.0499069	4.86037e-36	157.103
rs10901707	DOCK1	10	128487462	A	G	0.73995	-0.516097	0.041226	5.89646e-36	156.719
rs11673306	CTD-2568A17.5	19	51308388	A	G	0.199248	0.838707	0.0669979	5.92056e-36	156.711
rs2297031	MTG1	10	135232654	T	C	0.192982	0.579312	0.0463254	6.98494e-36	156.382
rs12976273	LSM7	19	2326902	A	G	0.570352	0.34076	0.0272535	7.15666e-36	156.334
rs2855798	C11orf45	11	128732961	T	G	0.218045	-0.606115	0.0484814	7.27975e-36	156.3
rs4278237	ZDHHC21	9	14672652	C	A	0.231738	-0.492078	0.03937	7.57773e-36	156.22
rs181920707	RP11-384P7.7	9	33677002	G	C	0.05483	1.76275	0.141051	7.72508e-36	156.181
rs11854556	DNM1P46	15	100349699	A	C	0.276942	-0.642835	0.0514703	8.52631e-36	155.986
rs4602576	OCLN	5	68775065	T	C	0.744975	-0.512176	0.0410099	8.56475e-36	155.977
rs28704059	RP11-439A17.7	1	120838608	C	T	0.618388	-0.834453	0.0668319	8.91845e-36	155.896
rs3887696	AC114730.11	2	242644851	C	T	0.514045	0.476923	0.0381983	8.96494e-36	155.886
rs2682562	ZNF575	19	44040997	C	T	0.196742	0.60393	0.0483709	8.97025e-36	155.885
rs6950557	METTL2B	7	128146787	A	G	0.410354	-0.515952	0.0413442	9.66791e-36	155.736
rs7255821	C19orf54	19	41252772	C	T	0.646617	-0.573893	0.0460424	1.16694e-35	155.362
rs72727891	TRIM2	4	154175969	A	G	0.10401	-0.747342	0.0599628	1.18179e-35	155.337
rs397728516	TSSC2	11	3402075	CG	C	0.87594	0.803881	0.0645163	1.2317e-35	155.255
rs13226864	ACHE	7	100499315	A	G	0.164103	0.827346	0.0664034	1.24304e-35	155.236
rs2242087	RP11-661A12.12	8	144695176	T	C	0.175439	-0.910913	0.0731113	1.24517e-35	155.233
rs112165212	C10orf112	10	19777907	T	C	0.126566	-0.894343	0.0717968	1.28761e-35	155.167
rs12149359	CES1	16	55866900	C	T	0.159722	0.972533	0.0780863	1.32016e-35	155.117
rs10807157	RP1-179N16.6	6	36150336	T	C	0.825815	-0.604502	0.0485657	1.45041e-35	154.93
rs2948032	AC024560.3	3	197354857	A	C	0.335013	0.452668	0.0363716	1.47706e-35	154.894
rs11284336	TRDMT1	10	17180649	A	G	0.300251	-0.532046	0.0427535	1.49842e-35	154.866
rs2019561	RP11-347I19.8	12	122250617	C	T	0.815789	0.618536	0.0497543	1.75612e-35	154.55
rs56678070	THSD7A	7	11564891	GCTAT	G	0.223485	0.788428	0.0634202	1.75623e-35	154.55
rs4569	LY6G5C	6	31637807	T	C	0.327068	-0.682152	0.0549028	1.91904e-35	154.374
rs2240046	CTA-293F17.1	7	20371273	G	C	0.055138	-1.1424	0.0919469	1.92265e-35	154.37
rs10917393	ASAP3	1	23825431	T	C	0.623116	0.507946	0.0408825	1.92318e-35	154.369
rs7110174	IFITM5	11	296203	G	A	0.724747	-0.83429	0.0671666	2.00544e-35	154.286
rs62561633	AL353791.1	9	40585757	A	T	0.619347	0.724949	0.0583838	2.11479e-35	154.181
rs107068	ZBTB32	19	36204690	G	A	0.501253	0.642039	0.0517148	2.16705e-35	154.132
rs8106697	AC008746.12	19	54954429	T	A	0.3257	-0.477051	0.0384267	2.17879e-35	154.122
rs11532476	DPY19L2	12	64069364	C	A	0.253149	-0.454932	0.0366507	2.232e-35	154.074
rs7349778	TTC37	5	94841289	A	G	0.13602	0.615541	0.0496208	2.45836e-35	153.882
rs1063588	MOGS	2	74690378	T	C	0.226817	0.45558	0.036729	2.49145e-35	153.855
rs1534876	SACM1L	3	45741257	T	G	0.526448	-0.355696	0.0286805	2.54861e-35	153.81
rs60306481	TRGV5P	7	38387076	A	G	0.196474	0.908278	0.0732926	2.86982e-35	153.574
rs339733	NKTR	3	42670449	G	A	0.377193	-0.248276	0.0200352	2.88891e-35	153.561
rs10850883	GLTP	12	110292513	A	G	0.530075	-0.381357	0.0308114	3.47528e-35	153.194
rs74521229	RP11-798G7.6	17	44173215	C	T	0.180307	1.20296	0.0972115	3.5835e-35	153.132
rs61738607	AP000688.8	21	37377631	A	G	0.339599	0.73314	0.0592502	3.63039e-35	153.107
rs71403439	TTC23	15	99775913	T	A	0.068922	-0.978908	0.0791224	3.70172e-35	153.068
rs6010216	HDAC10	22	50679471	T	C	0.740602	-0.449392	0.0363249	3.73057e-35	153.053
rs4774220	PRTG	15	55962861	A	G	0.234336	-0.456212	0.0368764	3.7329e-35	153.051
rs34645674	RP11-302L19.3	6	170481934	A	G	0.24812	-0.717407	0.0580156	4.00402e-35	152.912
rs117400415	DPY19L2P4	7	89748700	G	C	0.160401	0.854591	0.0691293	4.18445e-35	152.824
rs11642790	ERVK13-1	16	2725094	G	C	0.370927	-0.508874	0.0411723	4.32144e-35	152.76
rs3994541	CSPG4P11	15	85090683	G	A	0.247487	-0.623568	0.0504562	4.37742e-35	152.735
rs73348302	FBN2	5	127876144	T	C	0.096447	1.08065	0.0874789	4.67772e-35	152.603
rs111557465	LYRM4	6	5260694	T	C	0.093985	0.761501	0.0616523	4.77852e-35	152.561
rs40076	DCTN5	16	23692405	G	A	0.223058	0.43618	0.0353176	4.85885e-35	152.528
rs62158206	RP11-480C16.1	2	114084596	C	T	0.210526	-0.790598	0.0640467	5.24229e-35	152.376
rs3917117	RFC4	3	186515844	A	G	0.228535	-0.530582	0.0430097	5.7721e-35	152.185
rs4334234	FAM81A	15	59735645	G	C	0.794486	-0.611556	0.0495797	5.883e-35	152.147
rs757720	NAT16	7	100816936	G	A	0.75188	0.722267	0.0585715	6.13998e-35	152.063
rs10111625	RP11-578O24.2	8	79595404	G	A	0.736111	0.749445	0.0607766	6.15637e-35	152.057
rs178940	RASL10B	17	34062686	A	T	0.327068	-0.514343	0.041712	6.18097e-35	152.049
rs2629395	POPDC2	3	119375441	A	G	0.535088	0.610653	0.0495273	6.27328e-35	152.02
rs7798465	RP11-797H7.5	7	64381696	G	T	0.476982	0.660988	0.053616	6.38613e-35	151.984
rs112429999	PRPSAP2	17	18782865	C	T	0.547739	0.561872	0.0455848	6.57362e-35	151.927
rs9526704	RNASEH2B-AS1	13	51484617	T	A	0.304511	-0.910436	0.0738776	6.76338e-35	151.87
rs376281802	MYO5BP2	9	66579258	T	A	0.087563	1.45905	0.118526	8.00824e-35	151.535
rs11649840	CDRT15P1	17	13945015	C	A	0.205514	-0.832104	0.0676161	8.37857e-35	151.445
rs10200018	RP11-301O19.1	2	86381496	A	G	0.474619	0.795681	0.0646951	9.17807e-35	151.264
rs466481	GGTLC2	22	22971942	A	T	0.512531	0.74704	0.0607564	9.55733e-35	151.183
rs13385171	AC012370.3	2	65661843	C	T	0.561404	-0.742235	0.0603683	9.62242e-35	151.17
rs2376245	RP11-91J3.3	4	188323688	G	T	0.409774	0.690624	0.0561846	9.99394e-35	151.095
rs28409706	GTF2H2B	5	70308251	T	C	0.81203	-1.04278	0.0848407	1.01197e-34	151.07
rs10010388	UGT8	4	115482399	T	C	0.320802	0.641971	0.0522331	1.01869e-34	151.056
rs7512557	SLC2A1-AS1	1	43413324	T	C	0.166227	0.948616	0.0772059	1.06603e-34	150.966
rs575754	TNNI3K	1	74667828	A	G	0.889724	0.779329	0.0634372	1.08989e-34	150.922
rs2010787	BTBD6	14	105690092	T	C	0.324561	-0.535587	0.0436023	1.11144e-34	150.883
rs181440	PDZD8	10	119103471	C	A	0.502513	0.377998	0.0307752	1.12377e-34	150.861
rs11032682	CAT	11	34443753	T	G	0.38191	0.435654	0.0355033	1.29932e-34	150.573
rs2269984	RP5-894A10.2	7	141362693	T	A	0.228643	0.487105	0.0397234	1.44134e-34	150.367
rs28725243	NOXA1	9	140329265	C	G	0.276942	0.348059	0.0283887	1.47612e-34	150.319
rs11247324	RP11-89K11.1	15	102272092	G	T	0.394737	-0.505647	0.0412473	1.50529e-34	150.281
rs72494581	BTNL8	5	180430797	C	T	0.298995	-0.66512	0.0542735	1.57994e-34	150.184
rs35957485	TTC32	2	20090677	A	G	0.087719	0.735599	0.0600247	1.5806e-34	150.184
rs12574034	PSMD13	11	212262	C	T	0.29198	0.318226	0.0259711	1.61699e-34	150.138
rs182552756	RP11-497H16.9	5	70568250	T	A	0.75	-0.888382	0.0725115	1.64716e-34	150.102
rs11774528	RP5-855D21.1	8	224321	T	C	0.690476	-0.569754	0.046508	1.66642e-34	150.079
rs7486703	AMDHD1	12	96337997	G	A	0.585427	0.694979	0.0567492	1.75428e-34	149.977
rs61776578	TRIM63	1	26432460	G	T	0.164573	0.965041	0.0788113	1.78785e-34	149.939
rs2791683	TMTC4	13	101327452	T	C	0.289474	0.610102	0.0498315	1.82441e-34	149.898
rs115668827	NTNG1	1	107678268	C	G	0.038847	1.59598	0.130422	1.97115e-34	149.745
rs10231573	AC002451.3	7	95234886	C	T	0.417293	0.750973	0.0613797	2.02408e-34	149.692
rs671339	RP11-692N5.1	18	9618005	G	A	0.743108	-0.854639	0.0698547	2.03296e-34	149.684
rs76029572	TBL2	7	72992858	G	C	0.046482	0.766262	0.0626441	2.09719e-34	149.622
rs424535	CFHR3	1	196709223	T	A	0.404762	-0.652646	0.0534017	2.38799e-34	149.364
rs2390005	COL24A1	1	86458404	G	T	0.444444	-0.565537	0.0463068	2.65489e-34	149.153
rs34714518	PACRG	6	163080778	A	G	0.105528	0.803645	0.0658325	2.83769e-34	149.021
rs11686024	AQP12B	2	241627040	T	G	0.125313	1.10233	0.0903043	2.85799e-34	149.007
rs71583753	C12orf5	12	4430340	A	AGCCGGCCGGCT	0.065327	0.830484	0.0680489	2.95093e-34	148.943
rs29001669	PSMD5	9	123605711	C	CGAAGGCGTGAGTAATA	0.525316	-0.464569	0.0380695	2.98942e-34	148.918
rs7959337	RP11-256L6.3	12	96411828	A	T	0.096734	-0.899722	0.0737496	3.11997e-34	148.832
rs4947344	HLA-DQB1-AS1	6	32677846	C	T	0.709068	-0.573717	0.0470304	3.1524e-34	148.812
rs78058190	WNT6	2	219699999	A	G	0.045113	1.28374	0.105272	3.3241e-34	148.706
rs8072587	CTC-457L16.2	17	19211073	G	C	0.69598	0.815868	0.0669075	3.34741e-34	148.693
rs164938	GHRLOS	3	10315103	T	G	0.426065	0.61677	0.0506104	3.6631e-34	148.514
rs1008410	HOTAIRM1	7	27138829	A	G	0.730576	-0.514234	0.042197	3.66818e-34	148.511
rs2304576	ACTR8	3	53922257	G	A	0.309524	-0.492834	0.0404412	3.672e-34	148.509
rs11965077	RP11-544L8__B.4	6	114225230	A	G	0.056391	1.54571	0.126879	3.84858e-34	148.415
rs13439873	ZNF252P	8	146220011	T	G	0.166667	0.493074	0.0404759	3.88044e-34	148.399
rs11145958	DNLZ	9	139255073	A	G	0.035176	1.59067	0.130596	3.97098e-34	148.354
rs7943728	FADS2	11	61547068	A	G	0.150376	0.696749	0.0572059	3.98945e-34	148.344
rs55893441	RP11-21B21.4	16	88596848	T	A	0.096491	-1.02182	0.083899	4.01358e-34	148.332
rs6063351	CSE1L	20	47707944	T	C	0.422111	0.407686	0.0334812	4.14363e-34	148.269
rs3788696	RP3-439F8.1	22	46859003	C	G	0.511278	0.685399	0.0562998	4.27139e-34	148.209
rs3780501	APTX	9	33072217	C	T	0.392231	-0.548466	0.045056	4.32895e-34	148.182
rs9547054	CCDC169	13	36846139	C	T	0.266319	0.820428	0.0674076	4.42763e-34	148.137
rs3198697	NPIPA5	16	15129940	T	C	0.37218	0.826415	0.0679015	4.44792e-34	148.128
rs2232521	DUTP6	1	166821633	T	C	0.367168	0.527152	0.0433392	4.86871e-34	147.948
rs2684971	ENPP7P4	3	125485574	A	G	0.704774	-0.65072	0.0535014	4.91195e-34	147.931
rs7260836	BMP7	20	55901041	A	G	0.059194	-0.634589	0.0522159	5.51856e-34	147.7
rs9402321	AKAP7	6	131456982	T	C	0.130051	-0.826829	0.0680555	5.78312e-34	147.606
rs6001780	IGLV1-41	22	22674650	T	C	0.199749	0.681671	0.056128	6.103e-34	147.499
rs34216978	RP11-118B18.1	17	66668290	G	A	0.136591	0.907481	0.0747389	6.32469e-34	147.429
rs8102122	PPAP2C	19	290642	C	A	0.548872	-0.734369	0.060492	6.48815e-34	147.378
rs12594943	RP11-1000B6.3	15	32899868	T	C	0.40201	-0.645528	0.0531781	6.5639e-34	147.355
rs7928772	TUB	11	8050476	G	C	0.125313	0.707533	0.058287	6.57973e-34	147.35
rs2063550	MRPL23-AS1	11	1979223	C	G	0.502506	-0.428829	0.0353608	7.57555e-34	147.07
rs74521229	KANSL1	17	44173215	C	T	0.180307	0.825191	0.0680755	8.10515e-34	146.936
rs540349109	CTB-14A14.2	5	180527792	CGCGGAACTCCCGCCCGGGCG	C	0.584833	-0.64332	0.0530722	8.11597e-34	146.933
rs7319485	OLFM4	13	53389494	T	G	0.188442	1.02592	0.0846866	8.87024e-34	146.757
rs149479	GOT2	16	58737075	T	C	0.299499	0.26309	0.0217221	9.16387e-34	146.692
rs10799376	RP11-504P24.8	1	224159376	A	G	0.595238	0.337901	0.0279025	9.34482e-34	146.654
rs232085	IL21R-AS1	16	27536582	A	G	0.181704	-0.729705	0.0603047	1.05224e-33	146.417
rs380248	SLC12A6	15	34614410	G	A	0.176692	-0.59743	0.0493979	1.13293e-33	146.271
rs6780349	EXOG	3	38555178	A	G	0.428212	0.40539	0.0335204	1.13876e-33	146.261
rs739241	C22orf34	22	50052921	A	G	0.558897	0.55219	0.045661	1.1466e-33	146.247
rs3094606	HCG27	6	31173678	G	A	0.849624	0.586381	0.0484915	1.15771e-33	146.227
rs9608358	KIAA1671	22	25454624	G	A	0.413534	-0.515496	0.0426301	1.15979e-33	146.224
rs3793739	ADARB2	10	1282530	A	C	0.315789	0.752801	0.0622731	1.21186e-33	146.137
rs2289303	PAM16	16	4393376	C	A	0.177945	-0.543528	0.0449737	1.26056e-33	146.058
rs72823490	MERTK	2	112681991	A	G	0.026316	1.44926	0.119922	1.2671e-33	146.048
rs1513356	RP1-152L7.5	6	52529046	G	C	0.703008	-0.747773	0.0618932	1.32012e-33	145.967
rs2137113	ARL17B	17	44410368	G	T	0.765333	-0.969542	0.08025	1.32243e-33	145.963
rs3779987	WDYHV1	8	124473082	T	G	0.562657	0.516324	0.0427427	1.35011e-33	145.922
rs5999098	PPIL2	22	22048862	T	C	0.35589	0.344827	0.028549	1.37322e-33	145.888
rs2402923	AC018638.1	7	128281256	A	G	0.442356	0.593884	0.049189	1.45771e-33	145.77
rs9878608	CACNA2D3	3	54157059	G	C	0.388471	0.719688	0.059615	1.48005e-33	145.74
rs7069848	PTCHD3P1	10	29724256	C	G	0.343038	0.513076	0.0425196	1.58137e-33	145.608
rs12023150	PSRC1	1	109825591	T	C	0.270101	-0.486213	0.0403229	1.76024e-33	145.395
rs34141697	VPS9D1	16	89786121	T	A	0.221106	0.38043	0.0315501	1.76044e-33	145.395
rs2910315	PCDHB16	5	140557365	G	C	0.187332	-0.736379	0.0610751	1.78262e-33	145.37
rs9393613	CMAHP	6	25097722	G	A	0.651629	-0.548993	0.0455435	1.8416e-33	145.305
rs6736996	RP11-554J4.1	2	55824877	T	C	0.082915	1.47934	0.12273	1.85656e-33	145.29
rs2975202	JPH1	8	75250539	C	G	0.234925	-0.711865	0.0590638	1.88209e-33	145.262
rs1965509	MYOF	10	95244024	A	C	0.413534	0.478007	0.0396696	1.94612e-33	145.195
rs1389750	RP11-295M18.2	1	221040171	G	T	0.413043	0.667821	0.0554258	1.96519e-33	145.176
rs12713256	C2orf73	2	54567590	A	G	0.74812	0.490342	0.0407098	2.06511e-33	145.078
rs6059918	MAP1LC3A	20	33150503	T	C	0.449749	0.39753	0.0330078	2.09772e-33	145.046
rs397715473	WRB	21	40769611	GATTAA	G	0.692211	-0.467738	0.0388532	2.22711e-33	144.928
rs1060293	LRRC57	15	42837498	A	T	0.132832	0.81294	0.0675456	2.3145e-33	144.851
rs1648282	DUOX1	15	45425864	A	G	0.511278	-0.444552	0.0369381	2.32478e-33	144.843
rs28718089	MYOM2	8	2076367	A	G	0.542607	-0.702768	0.0583947	2.33228e-33	144.836
rs397698059	RP11-430H10.1	11	45377933	AT	A	0.187831	0.717349	0.0596112	2.36063e-33	144.812
rs12628403	APOBEC3B	22	39358037	C	A	0.087719	-1.04502	0.0868519	2.40632e-33	144.774
rs2038519	SH3GL2	9	17615939	T	G	0.369674	0.650598	0.0540799	2.46231e-33	144.728
rs749051790	SMIM2-AS1	13	44717732	A	AGCT	0.695489	-0.862375	0.0717064	2.57953e-33	144.636
rs115848216	NME1-NME2	17	49243859	A	G	0.031407	-0.804016	0.0668624	2.62773e-33	144.599
rs2449631	CTD-3138B18.5	19	58781652	A	G	0.548346	-0.65074	0.054119	2.64979e-33	144.582
rs9303318	RP11-156E6.1	17	40020085	T	C	0.759398	0.459388	0.0382074	2.67305e-33	144.565
rs6104350	DNTTIP1	20	44423843	A	C	0.634085	0.431063	0.0358912	3.13835e-33	144.247
rs186879390	RP11-87H9.3	9	69147991	A	G	0.354592	0.715783	0.059614	3.26623e-33	144.167
rs7250148	LIG1	19	48616658	A	C	0.06015	-0.70646	0.05884	3.28607e-33	144.155
rs9901861	KIAA0753	17	6484536	T	C	0.364662	-0.311892	0.0259791	3.32527e-33	144.132
rs200032511	PEX5	12	7342371	C	CCGGGGCCGCGTCCCT	0.493655	0.50031	0.0416841	3.45018e-33	144.058
rs8101610	ZNF781	19	38057506	T	G	0.325316	-0.420129	0.0350131	3.58729e-33	143.981
rs75001229	CHPT1	12	102137156	G	A	0.140351	-0.695306	0.0579536	3.65615e-33	143.943
rs720228	LIPT1	2	99704547	G	A	0.626884	0.499544	0.0416393	3.68728e-33	143.926
rs904477	RP11-184M15.2	4	129522518	A	G	0.320352	0.664626	0.0554017	3.70635e-33	143.916
rs2442455	SLC35E1P1	13	21189941	A	G	0.172111	0.885665	0.0738723	4.05134e-33	143.739
rs3809072	PLA2G16	11	63381976	A	C	0.522613	-0.398669	0.0332609	4.20081e-33	143.667
rs6008384	PKDREJ	22	46655948	C	T	0.196742	-0.782163	0.065285	4.48289e-33	143.538
rs145645636	ZNF431	19	21334003	T	C	0.018797	1.72715	0.14418	4.57222e-33	143.499
rs2286756	AC006132.1	19	46145025	T	G	0.56391	-0.647348	0.0540514	4.71645e-33	143.437
rs73015199	RP11-89C3.4	11	110975676	A	G	0.147208	0.986427	0.0823643	4.72474e-33	143.434
rs8051930	TPSD1	16	1295818	A	T	0.50641	0.616099	0.0514439	4.73943e-33	143.428
rs61786812	RP11-782C8.2	1	143286338	G	C	0.241162	-0.903234	0.0755105	5.63927e-33	143.082
rs141900393	FCGR2C	1	161563446	T	TA	0.121212	-0.8392	0.0701685	5.77139e-33	143.036
rs76481767	RP11-535M15.1	9	99468996	A	C	0.115578	-0.753336	0.0629948	5.84741e-33	143.011
rs406447	CTC-338M12.1	5	180628826	G	A	0.201754	0.760511	0.0636305	6.33924e-33	142.85
rs4787491	INO80E	16	30015337	G	A	0.47619	-0.413998	0.0346498	6.64662e-33	142.756
rs35513457	TMEM54	1	33398513	ATG	A	0.204261	-0.395594	0.0331101	6.66445e-33	142.751
rs374313793	SLC35E2	1	1620660	A	G	0.033766	-1.62535	0.136147	7.48463e-33	142.521
rs2249797	RGMB-AS1	5	98107341	T	C	0.459799	-0.554003	0.0464092	7.56005e-33	142.5
rs9396949	WDR27	6	170094905	C	T	0.376884	-0.346148	0.0290031	7.78768e-33	142.441
rs3810199	C19orf44	19	16606742	C	G	0.858396	0.561696	0.0470663	7.85696e-33	142.424
rs2992755	KLHDC7A	1	18807897	G	C	0.64787	0.335707	0.0281313	7.90808e-33	142.41
rs7739815	SLC25A27	6	46624656	T	A	0.280702	0.276307	0.0231625	8.35145e-33	142.303
rs773187914	RP11-384K6.6	4	119514179	A	ATAGC	0.365578	-0.549979	0.0461125	8.57146e-33	142.251
rs71271430	WI2-3658N16.1	1	146395784	C	T	0.145363	1.0376	0.0869996	8.61284e-33	142.241
rs1253097	L3HYPDH	14	59943468	T	G	0.452381	-0.400539	0.0335902	8.84313e-33	142.188
rs2280838	SLC39A4	8	145642002	T	C	0.52381	0.503361	0.0422204	9.06551e-33	142.139
rs12757326	HFM1	1	91870130	A	G	0.913534	-0.896965	0.0752575	9.46637e-33	142.053
rs2979090	ZNF34	8	146011158	A	G	0.484962	-0.448767	0.0376793	1.04745e-32	141.852
rs3754553	ATP6V1E2	2	46769135	C	T	0.484962	-0.509434	0.0427753	1.05573e-32	141.837
rs12728001	ST7L	1	113076756	C	T	0.478697	0.564679	0.0474287	1.10329e-32	141.749
rs2368242	MPZL3	11	118115526	C	T	0.467337	0.448702	0.0377097	1.19979e-32	141.583
rs6663178	EDEM3	1	184661642	A	G	0.515228	-0.327549	0.027535	1.24561e-32	141.508
rs2046067	MDM1	12	68726303	T	C	0.218045	0.465012	0.0391154	1.36323e-32	141.329
rs10450305	NUDT13	10	74940688	G	A	0.107969	-0.84601	0.0711772	1.39991e-32	141.276
rs17163191	HHIPL2	1	222719586	C	T	0.207286	0.774104	0.0651386	1.4342e-32	141.228
rs6597981	PIDD	11	803017	G	A	0.468672	0.301375	0.025366	1.48479e-32	141.16
rs17637720	NME5	5	137475056	G	T	0.022556	-1.30515	0.109864	1.5097e-32	141.127
rs9258223	HLA-F-AS1	6	29712175	G	C	0.12406	0.640576	0.0539721	1.72209e-32	140.865
rs3013304	RP11-611D20.2	9	139435397	C	G	0.344612	0.447003	0.0376722	1.78616e-32	140.792
rs8002514	CDC16	13	115002305	A	G	0.261307	0.509232	0.0429188	1.7986e-32	140.778
rs143250235	RP11-497H17.1	17	80878303	A	AG	0.017544	2.49612	0.21038	1.80317e-32	140.774
rs58079876	SLC22A31	16	89251776	A	G	0.175439	0.891582	0.0751768	1.9142e-32	140.655
rs340135	GPR108	19	6737239	C	T	0.298246	-0.35728	0.0301255	1.9164e-32	140.653
rs74298201	SAMD9L	7	92773791	A	G	0.057644	-0.809297	0.0682555	1.98236e-32	140.586
rs1991229	RP11-326I11.4	4	185458709	T	C	0.758145	-0.743984	0.0627801	2.13582e-32	140.438
rs9926188	KCTD5	16	2742733	T	C	0.484962	-0.482587	0.040723	2.13942e-32	140.434
rs1139795	TXNRD2	22	19867771	T	C	0.211779	-0.507892	0.0428655	2.19077e-32	140.387
rs12761143	BLOC1S2	10	102044798	T	C	0.055138	-0.973181	0.0821616	2.29177e-32	140.297
rs35374927	RP11-390F4.6	9	6610326	T	C	0.254386	0.699039	0.0590238	2.32966e-32	140.265
rs10978229	TMEM38B	9	108501316	G	A	0.198992	-0.515142	0.0435232	2.54207e-32	140.092
rs58954144	LINC00960	3	75863238	TA	T	0.692982	-0.888972	0.0751589	2.80037e-32	139.899
rs3185378	ALS2CR12	2	202151439	C	G	0.620603	-0.613268	0.0518502	2.80787e-32	139.894
rs9318335	TBC1D4	13	75885418	A	G	0.379699	0.44039	0.0372382	2.85481e-32	139.861
rs7779286	AC009473.1	7	7976243	G	A	0.771357	0.756849	0.0640461	3.17919e-32	139.647
rs111846476	ARPC1B	7	98970027	GCT	G	0.136591	0.460059	0.0389345	3.21853e-32	139.623
rs66688207	CCDC122	13	44454734	A	G	0.120301	-0.760855	0.0644026	3.30278e-32	139.572
rs28626183	FZD3	8	28333166	A	G	0.269424	-0.53764	0.0455246	3.47041e-32	139.473
rs34029266	FES	15	91429196	C	CCA	0.291457	-0.515625	0.0436652	3.52356e-32	139.443
rs13061656	CAND2	3	12835763	A	C	0.516291	-0.493278	0.0417844	3.6636e-32	139.365
rs6002996	POM121L1P	22	22960259	A	G	0.265664	0.78389	0.0664534	4.08864e-32	139.148
rs714357	PYROXD1	12	21597514	A	G	0.492443	-0.442643	0.0375444	4.40279e-32	139.001
rs1648282	CTD-2651B20.1	15	45425864	A	G	0.511278	-0.439157	0.0372574	4.54828e-32	138.936
rs8111189	ZNF738	19	21558536	G	A	0.224181	-0.651409	0.0552807	4.73942e-32	138.855
rs6701380	NCMAP	1	24882028	G	A	0.56391	0.550025	0.0466926	4.967e-32	138.761
rs34881217	GPR155	2	175360245	T	TGTAG	0.182957	0.567943	0.0482177	5.02484e-32	138.738
rs4796398	EIF5A	17	7208197	T	C	0.558081	-0.235075	0.0199594	5.08756e-32	138.713
rs317910	RGL3	19	11512826	G	A	0.150754	0.501304	0.0425662	5.12553e-32	138.699
rs615642	PPP2R1B	11	111649421	A	G	0.625945	-0.644845	0.0547571	5.16073e-32	138.685
rs1135889	FBF1	17	73926121	A	C	0.209273	0.4541	0.0385617	5.19337e-32	138.673
rs3813687	C6orf62	6	24719978	A	G	0.137845	0.56701	0.0481581	5.31952e-32	138.625
rs4823448	NUP50	22	45549849	C	G	0.542607	-0.400878	0.034048	5.31973e-32	138.625
rs7945762	ZNF195	11	3385876	C	A	0.768939	0.437805	0.0371847	5.32781e-32	138.622
rs9612021	TTLL12	22	43583598	C	T	0.634518	-0.434406	0.0369192	5.81521e-32	138.448
rs34302459	STAP2	19	4340455	T	C	0.299499	0.534158	0.0454174	6.19364e-32	138.323
rs1004839	NTPCR	1	233064109	G	C	0.232412	0.625759	0.0532076	6.22047e-32	138.314
rs162123	ZNF528	19	52917626	G	A	0.740602	0.548508	0.0466393	6.22584e-32	138.313
rs28478097	RP11-497H16.2	5	70309998	G	C	0.611392	-0.785869	0.0668365	6.41759e-32	138.252
rs145645636	RPL7AP10	19	21334003	T	C	0.018797	1.99929	0.170036	6.42308e-32	138.251
rs73191618	KALRN	3	124301840	A	G	0.110276	0.791724	0.0674013	7.36802e-32	137.978
rs620297	ZSCAN1	19	58545433	C	G	0.698454	0.400563	0.0341075	7.57006e-32	137.925
rs6579885	CTB-113P19.4	5	151051489	C	G	0.102757	1.15044	0.0979632	7.61787e-32	137.912
rs4733904	ADAM32	8	38956779	G	A	0.420655	0.594427	0.0506263	7.81115e-32	137.862
rs7561278	LHCGR	2	48954905	C	T	0.214286	-0.64804	0.0552046	8.05454e-32	137.801
rs138228	MOV10L1	22	50557120	A	C	0.535088	0.688448	0.0586749	8.60783e-32	137.669
rs3930042	TXNL4A	18	77723843	A	G	0.190476	0.391741	0.0334144	9.63504e-32	137.446
rs2684043	FAM85A	8	12240908	C	A	0.25067	0.938134	0.0800476	1.01027e-31	137.351
rs2067912	PAAF1	11	73611349	C	G	0.058897	-0.975838	0.0833126	1.09386e-31	137.194
rs397755121	AC005154.8	7	30588517	GTC	G	0.818296	-1.02183	0.0872553	1.12208e-31	137.143
rs71274964	SPAG1	8	101213019	G	GTTGT	0.368687	-0.557012	0.0475656	1.12766e-31	137.133
rs10425321	ZNF211	19	58157033	C	T	0.185139	0.457745	0.0390899	1.13189e-31	137.125
rs862703	ZNF304	19	57865082	C	T	0.724311	0.643435	0.0549498	1.1393e-31	137.113
rs2254522	AP001468.1	21	47614443	G	A	0.221805	-0.690667	0.0590025	1.19136e-31	137.024
rs112906665	RP11-196G11.2	16	31040139	C	T	0.42803	0.45601	0.0389661	1.23405e-31	136.954
rs7259317	RP11-678G14.2	19	21693128	T	G	0.580201	-0.729949	0.0624168	1.35574e-31	136.767
rs11086139	OGFR	20	61443870	G	C	0.245614	-0.411603	0.035199	1.37421e-31	136.74
rs431443	MSH3	5	79900281	T	C	0.350877	0.500154	0.0427758	1.39324e-31	136.713
rs11742627	DROSHA	5	31528461	T	C	0.471106	0.595769	0.0509553	1.4006e-31	136.703
rs3814626	ECHDC3	10	11784088	C	T	0.281955	-0.485058	0.0415202	1.56705e-31	136.48
rs73158772	SLC2A11	22	24200827	A	G	0.088972	-0.723343	0.0619193	1.57489e-31	136.47
rs12593498	HERC2P9	15	28900710	C	T	0.079345	-1.02174	0.087472	1.59854e-31	136.44
rs3897473	GPR180	13	95253920	G	T	0.64196	0.407304	0.0348741	1.62703e-31	136.405
rs7305838	TCTN2	12	124193471	A	G	0.333333	0.520411	0.0445667	1.66845e-31	136.355
rs2289277	TSLP	5	110409067	G	C	0.443325	-0.544254	0.0466371	1.81462e-31	136.188
rs7678305	CEP44	4	175236263	G	A	0.562657	-0.362621	0.0310738	1.82103e-31	136.181
rs236810	AC005517.3	17	15458308	T	C	0.383166	-0.545986	0.0467943	1.86225e-31	136.137
rs7597048	PPP1CB	2	29066756	A	G	0.469773	0.354761	0.0304059	1.86849e-31	136.131
rs7699714	FAM47E	4	77198571	A	G	0.388889	-0.331505	0.0284155	1.89372e-31	136.104
rs1804999	PAQR6	1	156219450	G	A	0.494987	-0.442034	0.0378935	1.92013e-31	136.076
rs350854	SIRT6	19	4169312	T	A	0.902256	-0.66927	0.0573754	1.92967e-31	136.067
rs7011865	RP11-1C8.7	8	104644527	G	T	0.355164	0.668713	0.0573305	1.94266e-31	136.053
rs1352420	NCKIPSD	3	48757291	G	A	0.639098	0.508246	0.0435769	1.96513e-31	136.03
rs58726213	STX1B	16	31044683	G	A	0.427318	0.517674	0.044389	1.98782e-31	136.007
rs4953037	LRPPRC	2	44149442	C	T	0.483709	0.322075	0.0276197	2.01471e-31	135.98
rs2241976	PSD4	2	113943470	G	A	0.444862	0.466468	0.0400266	2.19101e-31	135.815
rs60023357	RBM44	2	238687893	A	G	0.18593	0.682128	0.0585588	2.33285e-31	135.69
rs869187156	TREH	11	118549066	C	CTAT	0.340506	0.744583	0.0639299	2.38052e-31	135.649
rs3828349	KAT2B	3	20114044	C	T	0.40201	0.5439	0.0467002	2.38729e-31	135.644
rs67995174	KRT8P26	11	65547889	G	C	0.190476	-0.797138	0.068456	2.44684e-31	135.595
rs112183557	ATP5G2	12	54056555	A	C	0.301508	0.35062	0.0301238	2.6018e-31	135.473
rs2900582	TAS2R46	12	11205343	A	G	0.303797	0.766639	0.0658687	2.6137e-31	135.464
rs12370495	COQ5	12	120970077	A	G	0.295455	0.426667	0.0366598	2.62453e-31	135.456
rs201281347	RP11-222A11.1	10	67456498	C	CTTA	0.025707	1.63961	0.140913	2.71649e-31	135.388
rs2238784	ARVCF	22	19972559	A	G	0.26817	0.366347	0.0314934	2.81781e-31	135.315
rs2150403	RWDD2B	21	30376145	C	T	0.704774	-0.428159	0.0368095	2.8419e-31	135.298
rs35374927	RNF2P1	9	6610326	T	C	0.254386	0.772598	0.0664253	2.86435e-31	135.282
rs3758098	SDAD1P1	8	26239383	A	C	0.129073	-0.746917	0.0642249	2.91095e-31	135.25
rs6419479	AGTRAP	1	11802731	G	A	0.780702	-0.571525	0.0491649	3.08817e-31	135.133
rs59937851	CLDN15	7	100890252	T	A	0.081454	0.703873	0.0605546	3.12068e-31	135.112
rs98270	NIPAL1	4	48019323	A	G	0.353015	0.468582	0.0403269	3.27693e-31	135.015
rs754238	RP11-369K16.1	8	12803685	G	C	0.48995	0.406609	0.0350132	3.53864e-31	134.862
rs6861006	FAM153A	5	177134685	T	C	0.116834	0.991549	0.0854	3.63838e-31	134.807
rs1560189	LINC00663	19	19887108	T	C	0.038847	-1.22895	0.105849	3.6477e-31	134.802
rs6503422	NMT1	17	43163851	C	T	0.572682	-0.317598	0.0273607	3.76073e-31	134.741
rs11625594	RPS6KL1	14	75389833	A	G	0.330827	0.437126	0.0376609	3.80169e-31	134.72
rs6882998	CNOT8	5	154144650	C	T	0.897243	0.571464	0.0492606	4.08138e-31	134.579
rs3213245	XRCC1	19	44079687	A	G	0.582707	-0.411927	0.0355337	4.49381e-31	134.388
rs11811599	RP11-488L18.10	1	247366435	A	C	0.314536	0.421889	0.0364002	4.61622e-31	134.335
rs777501	ZXDC	3	126190604	A	T	0.604381	0.47316	0.0408269	4.6626e-31	134.315
rs7078507	C10orf11	10	77140864	G	A	0.538847	0.512468	0.0442227	4.72106e-31	134.29
rs342764	CMTM6	3	32537625	G	A	0.567669	-0.316782	0.0273485	5.01753e-31	134.17
rs17882350	HLA-J	6	29910986	A	G	0.264411	0.584695	0.0504795	5.03601e-31	134.162
rs3996457	TMEM132D	12	129513099	GTCT	G	0.35589	-0.687931	0.0594054	5.18839e-31	134.103
rs11030122	STIM1	11	3887176	G	C	0.278195	0.405076	0.0349922	5.44103e-31	134.008
rs2073605	CPT1B	22	51008850	G	A	0.078947	-0.877777	0.0758496	5.67332e-31	133.925
rs232346	AQP4-AS1	18	24510922	T	A	0.59194	-0.680212	0.0587799	5.70136e-31	133.916
rs388389	DHRS7	14	60608457	T	G	0.202261	-0.447297	0.0386554	5.75467e-31	133.897
rs12257098	TTC18	10	75059565	A	G	0.105528	-0.527944	0.045628	5.80732e-31	133.879
rs74201595	GOLGA6L4	15	85060395	C	CTA	0.191729	0.81836	0.0707351	5.89147e-31	133.85
rs4785967	NMRAL1	16	4523208	A	G	0.635678	-0.414987	0.0358708	5.9211e-31	133.84
rs13059340	SPTSSB	3	161062631	C	T	0.30402	0.722793	0.0624853	6.02784e-31	133.805
rs28709375	RP11-378J18.8	1	222822999	G	A	0.659148	-0.544631	0.0470878	6.10642e-31	133.779
rs793076	RABL2A	2	114393232	G	C	0.666667	-0.357591	0.0309189	6.16674e-31	133.76
rs11186687	TNKS2	10	93561823	G	A	0.208543	0.319907	0.0276705	6.47201e-31	133.664
rs10877015	TSFM	12	58167788	G	A	0.29198	-0.310206	0.0268486	7.05487e-31	133.493
rs715012	RP11-212I21.2	16	55474324	T	C	0.209273	0.813349	0.0704005	7.1146e-31	133.476
rs57090641	KIAA1683	19	18383728	C	T	0.260652	-0.45097	0.0390384	7.21515e-31	133.448
rs8049439	TUFM	16	28837515	C	T	0.393484	0.285074	0.0246784	7.25013e-31	133.439
rs10769979	AKIP1	11	9010659	A	G	0.399749	0.466959	0.040434	7.49688e-31	133.372
rs9286337	NBPF15	1	148565366	G	T	0.046482	-1.38393	0.119855	7.67304e-31	133.326
rs12749373	CCBL2	1	89419575	C	T	0.466844	-0.482436	0.0418101	8.41385e-31	133.143
rs1146110	RP11-1022B3.1	12	63699092	A	G	0.672932	-0.584779	0.0506863	8.56498e-31	133.107
rs6597	JMJD8	16	731725	G	T	0.159548	0.369329	0.0320175	8.76511e-31	133.061
rs60568222	HIST2H2BA	1	120914697	T	TATTAA	0.434177	0.54253	0.04704	8.95579e-31	133.019
rs865483	TADA2A	17	35851177	C	A	0.682957	-0.479614	0.0415909	9.13256e-31	132.98
rs2019561	AC084018.1	12	122250617	C	T	0.815789	0.431796	0.0374458	9.18154e-31	132.969
rs6841167	TBC1D1	4	37990581	T	C	0.383459	-0.394909	0.0342489	9.25343e-31	132.954
rs6714547	KHK	2	27321206	G	T	0.591479	-0.431132	0.037392	9.30661e-31	132.942
rs308080	ZNF890P	7	5888663	A	G	0.508772	0.754482	0.065473	1.00376e-30	132.792
rs9260085	HLA-A	6	29909360	A	G	0.120907	-0.763916	0.0663346	1.09461e-30	132.621
rs6011967	MKRN7P	20	45095161	C	T	0.090226	1.04162	0.0904499	1.09595e-30	132.618
rs4389338	SLC35F5	2	114577383	C	T	0.55402	0.379322	0.0329455	1.12666e-30	132.563
rs402025	LIPI	21	15581051	C	G	0.211779	-0.785728	0.0682455	1.13124e-30	132.555
rs3775138	CPLX1	4	782061	C	T	0.301508	-0.442874	0.0384739	1.16076e-30	132.504
rs17855844	RELL2	5	141019569	C	G	0.169173	-0.597319	0.0518955	1.17425e-30	132.481
rs4982711	RBM23	14	23398990	G	T	0.528894	0.414189	0.035989	1.19177e-30	132.452
rs4483592	RP11-755F10.1	11	65990439	T	C	0.197995	0.814914	0.0708328	1.2485e-30	132.359
rs1834163	POLR1A	2	86358459	T	C	0.780856	0.354767	0.03084	1.26739e-30	132.33
rs12983375	NWD1	19	16831060	T	C	0.396985	-0.375102	0.0326137	1.29829e-30	132.281
rs7804461	INTS4L1	7	64619441	G	A	0.370229	-0.783341	0.0681206	1.32943e-30	132.235
rs376281802	RP11-262H14.7	9	66579258	T	A	0.087563	1.4414	0.125393	1.3966e-30	132.136
rs58990660	UROS	10	127507552	GTTT	G	0.428392	-0.364431	0.0317035	1.39796e-30	132.134
rs71508040	RP11-324H6.5	10	51829836	G	C	0.152778	-0.809089	0.070388	1.40273e-30	132.128
rs12925640	RP11-463O9.9	16	86556947	G	C	0.578947	-0.60788	0.0529257	1.55948e-30	131.918
rs73028850	RP11-890B15.3	11	130777236	C	T	0.206767	0.439589	0.0382733	1.55991e-30	131.917
rs9914753	CDRT15	17	13941088	A	G	0.607769	0.69676	0.0606695	1.57817e-30	131.894
rs12658810	PCDHB8	5	140532871	A	T	0.214646	0.824482	0.0718001	1.60568e-30	131.86
rs117827273	MSL1	17	38279036	G	C	0.129073	-0.614684	0.0535545	1.70717e-30	131.738
rs6945102	COL26A1	7	101009671	C	T	0.549223	0.702959	0.0612534	1.73646e-30	131.704
rs11084521	CTD-2583A14.8	19	58382542	G	C	0.305764	0.465506	0.0405708	1.78375e-30	131.651
rs8050871	ZNF23	16	71509796	G	C	0.659148	-0.426938	0.0372194	1.84877e-30	131.58
rs11949767	MXD3	5	176740244	G	A	0.682161	-0.441774	0.038537	2.00894e-30	131.415
rs7934400	SYT9	11	7369002	C	G	0.343358	0.497101	0.0433642	2.01448e-30	131.409
rs272441	TBC1D9B	5	179301260	G	A	0.91604	0.840928	0.0734046	2.19259e-30	131.241
rs603104	BAHD1	15	40757035	C	A	0.580201	-0.297331	0.0259546	2.19842e-30	131.236
rs9415066	DNAJB12	10	74091924	C	T	0.615288	-0.313041	0.0273289	2.23055e-30	131.207
rs58971913	RP11-268J15.5	1	36787888	A	G	0.327068	0.446586	0.0389928	2.27044e-30	131.172
rs7912888	TCERG1L	10	132968401	C	T	0.561404	0.675449	0.0589808	2.2974e-30	131.149
rs11683872	PRKD3	2	37520079	T	G	0.374372	-0.40624	0.0354795	2.35129e-30	131.102
rs796714502	KCNAB3	17	7849745	G	GT	0.444862	-0.449103	0.0392238	2.35805e-30	131.097
rs885224	RAB7L1	1	205753097	G	A	0.72807	0.431986	0.0377358	2.41665e-30	131.049
rs12423645	RAPGEF3	12	48143978	T	C	0.16416	0.632272	0.0552346	2.4336e-30	131.034
rs7246630	CTC-260E6.6	19	20305604	C	T	0.232997	0.657986	0.0574913	2.49212e-30	130.987
rs11639303	FMN1	15	33360483	A	G	0.333753	-0.590158	0.0515822	2.60524e-30	130.899
rs34131563	SYT17	16	19393758	T	C	0.527569	0.574198	0.0502031	2.71607e-30	130.816
rs6961690	SEC61G	7	54808181	T	C	0.676692	0.351037	0.030706	2.88733e-30	130.695
rs7246630	CTC-260E6.10	19	20305604	C	T	0.232997	0.858066	0.0750875	3.04569e-30	130.589
rs2934956	PGAP3	17	37830447	A	T	0.622807	-0.35113	0.0307411	3.24065e-30	130.466
rs987166	HDDC2	6	125620444	G	A	0.225564	-0.427788	0.0374569	3.2918e-30	130.435
rs2207000	RP3-388E23.2	6	135623833	T	C	0.236181	-0.51246	0.0448886	3.46821e-30	130.331
rs11160333	GSKIP	14	96821396	T	C	0.39599	0.417636	0.0365883	3.54032e-30	130.29
rs9916119	RP13-20L14.1	17	80369128	A	G	0.335859	-0.56658	0.0496386	3.55588e-30	130.282
rs175628	PLA2G4C	19	48649179	G	A	0.363409	-0.486477	0.0426481	3.86787e-30	130.114
rs11745923	EXOC3	5	475408	G	T	0.33584	-0.387486	0.0339734	3.9218e-30	130.087
rs505061	RP11-370B11.3	9	22767164	A	C	0.530303	-0.716786	0.0628634	4.0731e-30	130.012
rs12095615	EMC1	1	19573223	G	A	0.454774	-0.40115	0.0351848	4.12192e-30	129.988
rs4871990	PIWIL2	8	22132837	T	C	0.557644	-0.581106	0.0509866	4.31605e-30	129.897
rs4444434	ZNF223	19	44567510	G	A	0.839599	-0.823427	0.0722641	4.44395e-30	129.839
rs6994163	RP11-62H7.2	8	8820969	A	G	0.384712	0.598087	0.0524933	4.50069e-30	129.814
rs28817600	CYP2D8P1	22	42498675	G	A	0.330402	-0.561955	0.0493303	4.60023e-30	129.77
rs12082244	ICMT	1	6296794	G	C	0.045113	-0.702844	0.0617015	4.634e-30	129.756
rs17190390	VWDE	7	12411371	A	G	0.248737	-0.723166	0.0635293	5.07063e-30	129.577
rs4943337	B3GALTL	13	31919120	A	T	0.753807	-0.711595	0.0625154	5.09863e-30	129.566
rs9749516	SARS2	19	39408086	C	T	0.66792	-0.356307	0.031303	5.11121e-30	129.562
rs10853174	LIG3	17	33351917	T	C	0.414787	-0.354592	0.0311534	5.1335e-30	129.553
rs4796605	HAP1	17	39891856	T	C	0.75188	0.499068	0.0438511	5.20158e-30	129.526
rs377681110	PROCA1	17	27038414	C	CCCCCGGCCCTAGCTCCG	0.10804	-0.693719	0.0609591	5.25535e-30	129.506
rs9496627	ADAT2	6	143751782	A	G	0.311558	0.462667	0.0406569	5.27249e-30	129.5
rs11544989	PARP10	8	145057868	G	A	0.585213	-0.298236	0.0262126	5.4084e-30	129.449
rs73048855	TRPM4	19	49669561	G	C	0.065163	-0.69578	0.0611634	5.52171e-30	129.408
rs376281802	RP11-262H14.3	9	66579258	T	A	0.087563	1.38753	0.121973	5.52651e-30	129.407
rs2921053	CTA-398F10.2	8	8319963	C	G	0.452261	-0.526039	0.046243	5.53559e-30	129.403
rs77456790	PPCDC	15	75330095	T	G	0.080201	0.766807	0.0674355	5.83363e-30	129.299
rs13055585	PHF21B	22	45403062	C	G	0.077215	-0.828096	0.0728408	5.99591e-30	129.244
rs35285321	CSTB	21	45201832	A	G	0.378446	-0.401422	0.0353159	6.13232e-30	129.2
rs143166868	ZFP1	16	75169653	CT	C	0.323308	-0.518188	0.0455944	6.23463e-30	129.167
rs115866895	RP1-283E3.4	1	1592638	G	A	0.221805	0.657263	0.057861	6.66379e-30	129.035
rs10520157	NEK1	4	170533736	T	G	0.135338	0.563527	0.0496108	6.6932e-30	129.026
rs116014205	AC069513.4	3	195346861	C	T	0.357939	-0.67094	0.0590699	6.73546e-30	129.013
rs2260914	ZSCAN18	19	58598784	G	A	0.782663	0.399427	0.03517	6.84374e-30	128.982
rs10411704	FFAR1	19	35800662	T	G	0.814536	-0.816934	0.0719339	6.8668e-30	128.975
rs3129577	TFB2M	1	246714878	C	G	0.473684	0.359715	0.0316759	6.91508e-30	128.961
rs12214383	RP5-874C20.3	6	28223731	C	T	0.555138	0.381292	0.0335791	7.00128e-30	128.937
rs112121489	RAD21L1	20	1206717	CGACCCGGACCCGA	C	0.472222	0.717813	0.0632179	7.0368e-30	128.927
rs8075276	MRPS7	17	73257986	T	C	0.760652	0.321578	0.0283244	7.13541e-30	128.899
rs9286836	NUDT17	1	145588536	T	C	0.636591	-0.530503	0.0467343	7.29168e-30	128.856
rs28568716	FAM19A5	22	49004701	G	C	0.672932	-0.717192	0.0631927	7.47785e-30	128.806
rs5757911	IGLV5-52	22	22694294	G	A	0.349624	-0.652549	0.0575209	7.89278e-30	128.699
rs61744010	RNF166	16	88776499	T	G	0.373434	-0.334276	0.029467	7.93451e-30	128.688
rs371063098	FAM229B	6	112410591	GA	G	0.286967	0.353319	0.0311637	8.55334e-30	128.539
rs75644086	PNKP	19	50357121	G	A	0.031328	-0.836047	0.0737464	8.62619e-30	128.523
rs9327468	CTC-228N24.3	5	127441861	A	C	0.804511	0.490275	0.0432482	8.67361e-30	128.512
rs10281796	RP11-458F8.2	7	66343916	C	T	0.265664	-0.662865	0.0585012	9.23653e-30	128.387
rs12654474	DCP2	5	112334976	C	T	0.484925	0.328474	0.0289937	9.40999e-30	128.35
rs34395958	ASLP1	22	23996629	A	G	0.219849	-0.57177	0.0504713	9.46934e-30	128.338
rs16928186	BCAT1	12	25079974	G	A	0.040201	1.1996	0.105903	9.60205e-30	128.309
rs28375402	RP11-1277A3.1	5	177025763	A	G	0.408521	0.520706	0.0459852	1.00574e-29	128.218
rs6680239	WNT4	1	22691058	C	A	0.298246	-0.473234	0.0417952	1.01324e-29	128.203
rs371666078	RP11-423H2.3	5	177386660	A	ACT	0.385965	-0.410993	0.0363042	1.03496e-29	128.161
rs190386206	AC007255.8	7	29731034	C	G	0.022613	2.15971	0.190816	1.06571e-29	128.104
rs140708162	AL357673.1	1	54620197	A	G	0.021303	-1.33614	0.118055	1.06953e-29	128.096
rs10272887	FAM188B	7	30828615	C	T	0.581454	-0.611261	0.0540295	1.12539e-29	127.995
rs5757691	LL22NC03-80A10.6	22	22609828	A	G	0.161654	-0.889726	0.0786437	1.12663e-29	127.993
rs2116984	AL022393.7	6	27932762	A	C	0.180905	0.854126	0.075546	1.22491e-29	127.827
rs11024690	TSG101	11	18525008	C	T	0.338875	-0.298499	0.026403	1.23234e-29	127.814
rs2290019	KLHDC4	16	87741662	A	C	0.184211	-0.570688	0.0504854	1.25344e-29	127.781
rs9934565	AC010536.1	16	87764267	T	A	0.452381	0.565763	0.0500586	1.28247e-29	127.736
rs2476326	PROZ	13	113828412	T	C	0.790404	0.681608	0.0603148	1.29959e-29	127.709
rs10973594	SLC25A51	9	37883773	G	A	0.132832	0.820024	0.0725822	1.34439e-29	127.642
rs1799991	HMBS	11	118957091	A	G	0.41206	0.282436	0.0250007	1.35578e-29	127.625
rs2269984	RP5-894A10.6	7	141362693	T	A	0.228643	0.516136	0.0457267	1.5143e-29	127.406
rs7636054	TMEM44-AS1	3	194306240	C	T	0.238035	0.564682	0.0500396	1.56187e-29	127.345
rs2232015	PRMT6	1	107599258	T	A	0.315789	-0.384896	0.0341178	1.62153e-29	127.27
rs11669044	ALDH16A1	19	49968169	C	T	0.349246	-0.48465	0.0429776	1.70848e-29	127.166
rs142785367	TM7SF3	12	27124528	G	GATTT	0.065327	0.705928	0.0626002	1.70911e-29	127.166
rs74886619	CIRH1A	16	69202908	G	A	0.032581	-0.786799	0.0697722	1.71088e-29	127.164
rs56169261	SULT1A1	16	28619178	A	G	0.304462	-0.622259	0.0551972	1.77603e-29	127.089
rs11651393	AC003102.3	17	42382404	T	C	0.367168	0.516936	0.0458566	1.78617e-29	127.078
rs9373122	CTA-212D2.2	6	135373534	A	G	0.492386	-0.665994	0.0590895	1.82609e-29	127.034
rs9472817	TDRD6	6	46640992	G	C	0.448622	0.439049	0.0389671	1.9058e-29	126.949
rs11981299	ASB4	7	95029701	A	T	0.265664	0.779131	0.0691548	1.92089e-29	126.934
rs934648	RP13-514E23.2	4	86923452	A	G	0.25188	0.741651	0.0658559	2.02733e-29	126.826
rs2016251	RIT1	1	155914988	T	C	0.29397	-0.533986	0.0474262	2.08405e-29	126.772
rs3999751	AC005775.2	19	488476	C	G	0.458647	-0.703873	0.0625378	2.18413e-29	126.679
rs4556729	RP11-529H20.6	14	92496613	C	T	0.267196	0.434608	0.0386252	2.26578e-29	126.606
rs4422092	NLRP2	19	55474210	A	G	0.377261	0.754229	0.0670351	2.28333e-29	126.591
rs4097131	NUTM2B	10	81592152	C	T	0.698992	0.74975	0.0666433	2.3108e-29	126.567
rs2291447	ACBD4	17	43212963	T	G	0.47995	0.247045	0.0219629	2.36073e-29	126.524
rs201285578	RP11-423H2.1	5	177327443	C	CAT	0.317829	0.601446	0.0534713	2.36872e-29	126.518
rs10149868	BRF1	14	105691041	C	T	0.330827	-0.441991	0.0393141	2.52015e-29	126.395
rs10750833	MTL5	11	68497662	A	G	0.614035	0.489306	0.0435229	2.52154e-29	126.394
rs2303262	MPHOSPH6	16	82203758	T	C	0.807018	-0.587772	0.0522888	2.56811e-29	126.357
rs10992308	CENPP	9	95096811	G	A	0.193955	0.704041	0.0626394	2.60598e-29	126.328
rs12503046	NMU	4	56526473	G	A	0.073935	1.19225	0.10608	2.61943e-29	126.319
rs4074137	C1orf159	1	1026707	A	C	0.578947	0.285631	0.0254166	2.65391e-29	126.292
rs4842978	WDR73	15	85197253	C	T	0.60401	0.385536	0.0343066	2.65436e-29	126.292
rs137698	SYNGR1	22	39746803	A	C	0.517544	0.336336	0.0299288	2.65682e-29	126.29
rs2954658	RPL8	8	146017782	T	C	0.492481	-0.207708	0.018487	2.73473e-29	126.233
rs17104106	ATP6V1D	14	67663432	T	A	0.111529	0.431078	0.0383738	2.78704e-29	126.195
rs9692124	LRWD1	7	102114424	G	T	0.68797	-0.435174	0.0387467	2.86406e-29	126.141
rs1727922	ARHGEF26-AS1	3	153787219	C	G	0.865239	0.782081	0.0696389	2.88785e-29	126.125
rs12299955	KANSL2	12	49064459	A	T	0.265664	0.487418	0.0434081	2.94706e-29	126.084
rs28366727	STRCP1	15	43924174	G	C	0.332908	0.536904	0.0478229	3.00747e-29	126.044
14_105689760_T_TTGATGCGTGACTCAACACACACCCTCAGCGTGCTGAAGGACTACCGACTGCCACACAATACAAACGAACCAG_b37	NUDT14	14	105689760	TTGATGCGTGACTCAACACACACCCTCAGCGTGCTGAAGGACTACCGACTGCCACACAATACAAACGAACCAG	T	NA	-0.426845	0.038033	3.14329e-29	125.956
rs6972291	PSPH	7	55802063	C	T	0.249373	0.402959	0.0359198	3.31586e-29	125.85
rs3848619	DNAAF3	19	55677523	T	C	0.327068	0.590057	0.0526028	3.35667e-29	125.826
rs8028177	GABRA5	15	27076422	G	C	0.357143	0.753017	0.0671691	3.61089e-29	125.681
rs6720375	AC093724.2	2	132440073	C	G	0.588972	0.600744	0.0536057	3.77957e-29	125.591
rs365916	RNF14	5	141359525	G	A	0.741855	-0.402116	0.0358941	3.94871e-29	125.504
rs2427309	CABLES2	20	60969886	T	G	0.593985	0.536772	0.0479292	4.1108e-29	125.424
rs6660376	MROH7	1	55077700	A	G	0.295739	-0.509381	0.0454851	4.13031e-29	125.414
rs9556648	OXGR1	13	97636485	G	C	0.467419	0.552002	0.0493357	4.63214e-29	125.187
rs7163288	ZSCAN29	15	43671355	G	A	0.383459	-0.40388	0.0361131	4.89743e-29	125.076
rs12444911	KLHL36	16	84691823	T	C	0.30402	-0.412861	0.0369225	5.00491e-29	125.033
rs10240848	TRGV4	7	38406877	C	T	0.334586	-0.678836	0.0607227	5.15054e-29	124.976
rs821749	EPB41L4A	5	111655969	A	G	0.160401	0.547544	0.0489892	5.29434e-29	124.922
rs11246055	RP11-326C3.2	11	291694	G	A	0.657895	0.521378	0.046654	5.38022e-29	124.89
rs144598771	ITPA	20	3193286	A	AG	0.126566	-0.434099	0.0388679	5.81092e-29	124.737
rs3806160	CRYZ	1	75200697	C	T	0.698992	-0.638311	0.0571577	5.87868e-29	124.714
rs2010214	MRPL39	21	26992924	A	G	0.726817	0.486984	0.0436104	5.93418e-29	124.695
rs71003289	CROCCP3	1	16824875	A	ATC	0.337093	-0.327311	0.0293133	5.9834e-29	124.679
rs643333	SHMT1	17	18267039	T	G	0.269424	0.419793	0.0376097	6.26953e-29	124.586
rs2975031	HLA-H	6	29832919	G	A	0.677945	0.63072	0.0565651	7.13383e-29	124.33
rs11554680	TMCO6	5	140021482	T	C	0.22807	0.48663	0.0436536	7.36191e-29	124.268
rs2100574	MMEL1	1	2721149	A	G	0.339599	-0.514499	0.0461566	7.42213e-29	124.251
rs260453	ZNF544	19	58767151	A	G	0.484962	-0.425451	0.038172	7.52058e-29	124.225
rs7207008	MIR2117	17	41522213	A	T	0.472362	0.632589	0.0567607	7.58825e-29	124.207
rs2083769	FDX1	11	110312441	C	T	0.427318	0.25602	0.0229775	7.81495e-29	124.149
rs3810114	SIGLEC12	19	52006351	C	T	0.850877	-0.817051	0.0733402	7.9621e-29	124.112
rs397855700	RP11-72I8.1	16	15174690	TGA	T	0.823077	-0.807328	0.0724746	8.05993e-29	124.088
rs28383377	HLA-DRB1	6	32607227	G	A	0.3297	-0.502672	0.0451265	8.08754e-29	124.081
rs11110266	GOLGA2B	12	100557345	T	C	0.139098	0.437434	0.0392792	8.33022e-29	124.022
rs4159	PROM1	4	16142831	A	G	0.323308	0.564769	0.0507137	8.34024e-29	124.02
rs10746563	PNPLA7	9	140444078	C	T	0.532808	0.354684	0.0318674	8.9642e-29	123.877
rs72714305	CATSPER2P1	15	44014148	T	C	0.022556	-1.73723	0.156097	9.05099e-29	123.858
rs75622830	NDUFA3	19	54611734	G	A	0.105263	0.440158	0.0395551	9.19514e-29	123.826
rs34353645	HEATR2	7	782866	C	A	0.421053	0.452575	0.0406763	9.34736e-29	123.794
rs10413828	PPP6R1	19	55739689	A	G	0.385965	-0.340093	0.0305906	1.03033e-28	123.6
rs61962174	RNASEH2B	13	51472590	G	A	0.02005	-1.72779	0.155429	1.04522e-28	123.571
rs3010790	ANGEL2	1	213201248	A	G	0.34799	0.311553	0.0280272	1.04773e-28	123.568
rs12601258	RP11-666A8.9	17	74566274	G	A	0.463659	-0.454079	0.040851	1.0547e-28	123.554
rs3793538	TPM2	9	35689949	T	A	0.267588	-0.383628	0.0345153	1.06382e-28	123.537
rs4646483	CYP4B1	1	47277217	T	C	0.155388	-0.458595	0.0412617	1.06887e-28	123.528
rs8112363	AC011526.1	19	41989711	T	C	0.700501	0.355972	0.032033	1.08849e-28	123.491
rs8099853	ZNF415	19	53618445	G	A	0.274436	0.421493	0.0379459	1.15042e-28	123.382
rs117563269	PMS2P5	7	74359066	A	G	0.062972	-1.22419	0.110216	1.15737e-28	123.37
rs1202574	RP5-858B6.3	1	230996470	C	T	0.447368	0.628115	0.0565542	1.16752e-28	123.353
rs416867	LILRA3	19	54796630	A	G	0.194724	-0.75128	0.0676701	1.22525e-28	123.257
rs10496239	LRRTM1	2	80376969	G	A	0.066416	1.08081	0.0973589	1.23641e-28	123.239
rs11675124	OBSL1	2	220438162	A	G	0.43985	-0.342895	0.0308915	1.25453e-28	123.21
rs34966373	RP11-95I16.4	10	122617061	TACAC	T	0.357143	-0.752925	0.0678597	1.32183e-28	123.106
rs2532518	VAMP1	12	6586321	T	C	0.484962	-0.396672	0.0357537	1.33276e-28	123.09
rs12488167	RP11-10C24.2	3	33904933	C	T	0.288221	0.718598	0.0647814	1.36175e-28	123.047
rs3818632	S100A1	1	153604519	A	G	0.580201	-0.443855	0.0400224	1.40048e-28	122.992
rs34495101	LINC00667	18	5244962	CTG	C	0.424812	0.623056	0.0561899	1.42809e-28	122.953
rs12362578	OSBPL5	11	3114307	C	G	0.149123	0.449428	0.0405321	1.43136e-28	122.948
rs796387851	GRWD1	19	48948390	T	TA	0.848371	0.326767	0.0294768	1.4744e-28	122.89
rs13960	MRPL54	19	3762698	T	C	0.605263	0.276138	0.0249175	1.53285e-28	122.813
rs35280276	CLCN7	16	1510538	G	A	0.115288	-0.594216	0.0536208	1.53713e-28	122.807
rs80319245	RP11-782C8.3	1	143247520	T	C	0.238636	-0.838731	0.0757054	1.58855e-28	122.742
rs10521170	RP11-963H4.3	17	10637130	A	G	0.39196	-0.667448	0.0602506	1.60655e-28	122.719
rs225345	TFF3	21	43776274	G	T	0.823308	-0.60539	0.0546522	1.6196e-28	122.703
rs56164320	GLE1	9	131267212	G	C	0.042607	-1.11558	0.100745	1.69143e-28	122.618
rs6961675	SLC26A3	7	107494210	T	C	0.176692	0.945924	0.0854669	1.79919e-28	122.494
rs7210159	TCAM1P	17	61952229	A	G	0.619289	-0.716819	0.0647997	1.91635e-28	122.369
rs34060476	MLXIPL	7	73037956	G	A	0.125313	0.753091	0.0680875	1.94721e-28	122.338
rs7530630	DNALI1	1	38045274	A	G	0.232911	0.42319	0.0382627	1.9584e-28	122.326
rs11895032	WASH2P	2	114360149	C	T	0.331658	-0.417905	0.0377885	1.98153e-28	122.303
rs28458941	NDUFAF1	15	41667626	A	G	0.233083	0.418153	0.0378207	2.04572e-28	122.239
rs12448294	LITAF	16	11677434	G	A	0.186717	0.452586	0.0409351	2.04646e-28	122.239
rs7737872	STK32A	5	146670391	G	C	0.434673	0.441293	0.0399158	2.05962e-28	122.226
rs13723	ANKRD13B	17	27941886	G	A	0.550125	-0.297522	0.0269186	2.12799e-28	122.161
rs112707090	RP11-823P9.3	5	21454420	G	T	0.125954	1.11948	0.1013	2.1655e-28	122.128
rs6665809	KIF26B	1	245462248	T	C	0.334586	0.468032	0.0423544	2.18307e-28	122.111
rs140741588	LINC00637	14	104328354	T	C	0.037594	1.80721	0.163559	2.20996e-28	122.087
rs1000571	RP11-617D20.1	4	38662895	A	G	0.223058	0.411386	0.0372406	2.27421e-28	122.03
rs86337	CHKB	22	51020668	A	C	0.586466	0.331841	0.0300459	2.3316e-28	121.98
rs7120408	RP11-469N6.1	11	134644926	G	A	0.457286	0.755026	0.0683713	2.36934e-28	121.948
rs76611397	RPL32P3	3	129117233	T	C	0.080402	0.715248	0.0647708	2.37635e-28	121.942
rs57935015	RP11-536O18.2	9	13404153	T	C	0.203008	0.73193	0.0662838	2.38673e-28	121.934
rs3100052	YWHAZ	8	101967139	G	A	0.636709	-0.273781	0.0247951	2.4035e-28	121.92
rs268214	ATP5G3	2	176033215	T	C	0.810777	-0.261106	0.0236566	2.52323e-28	121.823
rs150892208	GTF2H2	5	70339872	T	G	0.600575	-0.728101	0.0659828	2.59892e-28	121.765
rs28386835	CTC-297N7.9	17	10583173	A	G	0.449622	-0.58498	0.0530423	2.78274e-28	121.629
rs10406133	CTD-2583A14.11	19	58379986	T	C	0.280702	0.408131	0.0370205	2.91246e-28	121.539
rs2269672	CRYBB3	22	25597331	C	T	0.578947	-0.552237	0.0500921	2.91372e-28	121.538
rs55779591	CROCC	1	17306948	T	C	0.327068	0.436604	0.0396041	2.921e-28	121.533
rs4413873	LRRC19	9	26987027	A	G	0.250627	0.786624	0.0714557	3.47551e-28	121.188
rs3735170	ZBED6CL	7	150034184	C	T	0.217337	-0.648222	0.0588844	3.48195e-28	121.184
rs67631072	FHL3	1	38461821	T	C	0.492443	-0.38105	0.0346228	3.58554e-28	121.127
rs1864003	AC005592.3	5	141783536	T	C	0.501256	-0.502317	0.0456454	3.62426e-28	121.105
rs10170771	C2orf43	2	20883216	C	T	0.236842	-0.487224	0.0442786	3.67173e-28	121.079
rs12983857	TPM3P6	19	53945504	T	C	0.694236	0.743287	0.0675496	3.67256e-28	121.079
rs2074445	POLR2E	19	1095061	T	C	0.173367	0.39866	0.0362342	3.72431e-28	121.051
rs7545078	RP11-156E8.1	1	245133489	G	T	0.528894	0.465049	0.0422785	3.83549e-28	120.992
rs34634789	RP11-379B18.5	3	125582773	GAAC	G	0.165829	-0.435417	0.0395938	3.94577e-28	120.936
rs35003522	GINS2	16	85719929	T	C	0.267588	0.584774	0.0531864	4.04761e-28	120.886
rs57140769	GGH	8	63919540	T	A	0.121554	0.762102	0.0693189	4.07739e-28	120.871
rs4916593	PIGZ	3	196679090	A	G	0.324561	0.548622	0.049902	4.08475e-28	120.868
rs5753664	SFI1	22	31903072	C	T	0.242462	-0.350519	0.031895	4.28047e-28	120.775
rs62621200	TMEM194A	12	57472544	T	C	0.02005	1.10644	0.100702	4.3984e-28	120.72
rs4834240	C4orf32	4	113116179	T	C	0.327889	-0.45198	0.0411387	4.4271e-28	120.708
rs1935983	RP11-624M8.1	6	126068914	T	C	0.545113	-0.654596	0.0596001	4.60635e-28	120.629
rs2968742	FAM86FP	12	8386871	G	C	0.761333	-0.654215	0.0595732	4.6807e-28	120.598
rs140670679	INPP5B	1	38327935	C	CAG	0.25188	0.563438	0.0513088	4.69995e-28	120.589
rs116014205	RP11-141C7.4	3	195346861	C	T	0.357939	-0.690957	0.0629221	4.70862e-28	120.586
rs79783475	GTSF1	12	54833839	A	C	0.076441	1.32643	0.120792	4.71094e-28	120.585
rs4233536	CASP9	1	15849644	T	C	0.561558	0.358663	0.0326629	4.73054e-28	120.577
rs59507392	FAM115C	7	143432454	C	G	0.119048	0.758618	0.06911	4.9322e-28	120.494
rs35021217	LA16c-390E6.4	16	1497640	A	G	0.085213	-0.584347	0.0532479	5.09183e-28	120.431
rs464138	MX1	21	42798173	C	A	0.365578	-0.477789	0.0435452	5.19622e-28	120.39
rs1179038	SURF1	9	136241189	T	C	0.493719	-0.433713	0.039538	5.35537e-28	120.33
rs476350	FPGT	1	74669307	T	C	0.459799	-0.347089	0.031651	5.55985e-28	120.256
rs1877185	PET112	4	152690348	A	G	0.396373	-0.400891	0.0365631	5.6692e-28	120.217
rs7308068	HELB	12	66696706	T	C	0.547436	0.4252	0.0387804	5.67283e-28	120.216
rs201286054	INTS8	8	95854289	T	TC	0.062139	0.813096	0.0741691	5.77296e-28	120.182
rs4573551	PRDX6	1	173480759	G	A	0.486181	0.310882	0.0283623	5.87928e-28	120.146
rs8041874	SLC28A2	15	45577308	T	C	0.621859	0.702673	0.064133	6.18459e-28	120.045
rs143372400	CTGLF12P	10	48972207	T	C	0.029114	2.11962	0.193458	6.18726e-28	120.045
rs3768973	RP11-16P6.1	2	223436402	T	C	0.702771	0.356493	0.0325413	6.28056e-28	120.014
rs9802915	NELFB	9	140164689	T	C	0.735443	0.324484	0.0296223	6.35391e-28	119.991
rs623763	TRERF1	6	42331817	G	A	0.165414	0.489111	0.0446563	6.44335e-28	119.964
rs2711607	UNC13C	15	54117442	T	G	0.226582	0.615046	0.0561616	6.54491e-28	119.932
rs10951558	AMPH	7	38526375	G	A	0.110553	0.800381	0.0730913	6.61351e-28	119.912
rs16853872	SLC30A9	4	41992752	C	G	0.025063	-0.840734	0.0767889	6.74484e-28	119.873
rs9691424	AC093668.2	7	102114456	T	G	0.614035	-0.601932	0.0549812	6.79633e-28	119.858
rs58032696	RAC3	17	80125265	C	A	0.445013	-0.419541	0.0383333	7.05633e-28	119.783
rs8133205	FTCD	21	47599280	T	C	0.209799	-0.689547	0.0630269	7.37833e-28	119.695
rs11982427	RSBN1L-AS1	7	77320798	T	G	0.120907	-0.555193	0.0507558	7.54242e-28	119.651
rs56061391	ARHGAP28	18	6733596	C	A	0.322864	-0.720581	0.0658813	7.62171e-28	119.63
rs12807007	TCP11L1	11	33174728	G	A	0.352645	0.415324	0.0379804	7.82111e-28	119.579
rs1745870	SNAP91	6	84420744	G	C	0.222362	0.793649	0.0725835	7.9018e-28	119.559
rs17588305	TRIM69	15	45021766	T	C	0.122807	-0.503955	0.0460963	8.04665e-28	119.523
rs1474347	AC073072.5	7	22768124	A	C	0.638191	-0.654135	0.0598411	8.17631e-28	119.491
rs12806698	RRM1	11	4115974	A	C	0.246867	0.390822	0.0357565	8.27725e-28	119.467
rs11596278	NUTM2D	10	89132398	G	A	0.65201	-0.606383	0.0554883	8.45801e-28	119.424
rs4148876	HLA-DOB	6	32796793	A	G	0.061404	0.964471	0.0882693	8.61446e-28	119.388
rs2236681	DDX25	11	125770425	C	A	0.224311	0.459347	0.04204	8.61741e-28	119.387
rs5996240	BCRP4	22	22943748	T	C	0.451128	0.687287	0.0629059	8.69279e-28	119.37
rs76213370	AC004985.12	7	44000592	G	T	0.120301	0.614559	0.056256	8.81957e-28	119.341
rs138468653	AC138783.12	7	75082828	T	C	0.195026	0.915305	0.0838186	9.24181e-28	119.248
rs386361554	GAPVD1	9	128137435	GT	G	0.507519	0.233892	0.0214225	9.44857e-28	119.204
rs13303229	NOC2L	1	897564	C	T	0.91604	-0.785736	0.0719859	9.7586e-28	119.14
rs1872634	RP11-834C11.4	12	54509956	T	C	0.204835	0.5658	0.0518368	9.77065e-28	119.138
rs10265206	ZNHIT1	7	100865084	A	G	0.071429	-0.623809	0.0571813	1.04043e-27	119.013
rs7185307	GSPT1	16	12046899	T	C	0.711779	0.304894	0.0279485	1.04247e-27	119.009
rs17647828	COPG2	7	130330324	T	C	0.052632	-0.915348	0.0839081	1.04466e-27	119.005
rs33978690	C4orf21	4	113542887	AT	A	0.582011	-0.452685	0.0415062	1.07381e-27	118.95
rs9289505	MINA	3	97737914	A	C	0.796203	0.435883	0.0399746	1.1029e-27	118.897
rs113025993	CTD-2184D3.7	15	52429113	C	A	0.02381	2.10358	0.192933	1.11347e-27	118.879
rs8075045	AC002539.1	17	68091932	C	A	0.736111	0.53679	0.0492431	1.14215e-27	118.828
rs10999165	SAR1A	10	71919271	A	G	0.35804	0.257695	0.0236416	1.15163e-27	118.811
rs4048550	PARP14	3	122471847	A	G	0.109296	-0.695956	0.0638992	1.26585e-27	118.624
rs2032902	RP11-255H23.2	19	24013727	T	C	0.5	0.358423	0.032913	1.28604e-27	118.592
rs3838962	RAB40C	16	675087	A	AC	0.238095	0.455717	0.041851	1.29995e-27	118.571
rs397848731	ZNF215	11	6948376	CG	C	0.345865	0.566223	0.0520223	1.3703e-27	118.467
rs57634456	DPP3	11	66250838	C	A	0.234336	-0.295871	0.02719	1.41037e-27	118.409
rs7588807	INHA	2	220439102	T	G	0.501253	-0.397564	0.0365374	1.41976e-27	118.396
rs75644086	AC018766.5	19	50357121	G	A	0.031328	-0.79373	0.0729585	1.44834e-27	118.357
rs72732847	COMMD4	15	75831437	A	T	0.04557	-0.792783	0.0728733	1.45262e-27	118.351
rs624706	SERTAD4-AS1	1	210407031	T	G	0.471178	0.387836	0.0356553	1.47747e-27	118.317
rs1475974	NOP14-AS1	4	2942073	C	T	0.333333	-0.39805	0.0366013	1.51171e-27	118.272
rs4747595	ACBD5	10	27511390	G	A	0.735369	-0.332558	0.0305812	1.52361e-27	118.257
rs2252859	CTC-203F4.2	5	134735634	G	A	0.076441	-0.922696	0.0848682	1.56556e-27	118.203
rs397715036	ZNF404	19	44378613	ATT	A	0.540609	-0.377716	0.0347436	1.57531e-27	118.19
rs28654650	ETFDH	4	159515380	C	G	0.196742	-0.520706	0.047913	1.64218e-27	118.108
rs4239225	GSDMA	17	38127112	A	G	0.472431	-0.589201	0.0542221	1.66588e-27	118.079
rs5771096	RP3-402G11.26	22	50638502	C	T	0.929825	-0.91377	0.0841349	1.77254e-27	117.956
rs74005514	GOLGA8I	15	23260492	C	T	0.103053	1.24879	0.115001	1.80736e-27	117.917
rs742090	BTN2A3P	6	26415637	C	A	0.546366	-0.497899	0.0458583	1.84059e-27	117.882
rs45558131	MBL1P	10	81679949	A	G	0.146617	0.65774	0.0605982	1.90654e-27	117.812
rs7796699	RP11-545G3.1	7	149740837	C	T	0.893484	-0.979579	0.090262	1.93788e-27	117.779
rs4713392	DDR1	6	30793937	C	T	0.271357	0.364208	0.0335693	2.00683e-27	117.71
rs10483360	STRN3	14	31365884	C	T	0.08794	-0.673044	0.0620422	2.03488e-27	117.683
rs4292376	EPHA5	4	66476129	T	C	0.560453	0.558647	0.0514982	2.04084e-27	117.677
rs11068544	KSR2	12	118005641	A	C	0.483503	0.41317	0.038089	2.04986e-27	117.668
rs954585	ZNF462	9	109642696	G	A	0.444862	-0.468072	0.0431637	2.12703e-27	117.595
rs34236618	TTC19	17	15886583	T	C	0.505076	0.336534	0.031047	2.23654e-27	117.495
rs11624125	ACOT4	14	74064707	C	T	0.333753	0.505295	0.0466191	2.25437e-27	117.48
rs57954211	LYZ	12	69748397	A	C	0.446115	-0.399368	0.0368466	2.25739e-27	117.477
rs7982809	ABCC4	13	95941609	T	C	0.211055	0.721864	0.0666142	2.31196e-27	117.429
rs9855064	ALS2CL	3	46721028	T	C	0.411028	0.425176	0.0392379	2.32774e-27	117.416
rs2427535	LIME1	20	62367377	G	A	0.908521	-0.443884	0.0409861	2.47866e-27	117.291
rs11577513	RP11-12M5.3	1	179731272	A	G	0.201754	0.673575	0.0622042	2.52372e-27	117.255
rs6971128	ZNF273	7	64540548	A	G	0.560302	0.422911	0.0390576	2.53972e-27	117.243
rs78790283	AC093642.3	2	242881302	G	A	0.121859	-0.809313	0.0747594	2.60459e-27	117.193
rs35296671	C1orf112	1	169758289	G	T	0.244361	-0.55572	0.0513381	2.62895e-27	117.174
rs27433	ERAP1	5	96109935	G	T	0.820802	-0.567344	0.0524188	2.67028e-27	117.144
rs80307609	ZNF846	19	9844770	C	T	0.116	0.641115	0.0592494	2.74932e-27	117.086
rs7222575	LINC00482	17	79303222	C	A	0.285714	0.420171	0.0388339	2.77679e-27	117.066
rs11626972	RP3-414A15.2	14	74033594	G	A	0.427318	-0.659616	0.0609698	2.80605e-27	117.045
rs8033938	KNSTRN	15	40703114	G	A	0.10401	0.410723	0.0379681	2.84142e-27	117.02
rs28680734	PRDM15	21	43237585	C	T	0.085213	0.850916	0.0786747	2.90297e-27	116.978
rs111922468	CD27-AS1	12	6556078	T	C	0.204774	0.443773	0.041031	2.90571e-27	116.976
rs4081657	PMS2P9	7	76632215	C	G	0.282116	-0.659752	0.0610295	3.07428e-27	116.864
rs2218796	RP11-81N13.1	3	67703903	T	C	0.363065	-0.477374	0.0441643	3.11872e-27	116.835
rs2858031	RP11-529E10.6	4	3497799	G	A	0.578947	-0.520366	0.0481427	3.12673e-27	116.831
rs72929172	IP6K2	3	48731961	G	A	0.102757	0.591442	0.0547196	3.1344e-27	116.826
rs7196490	RP11-345M22.2	16	79752469	C	T	0.414787	-0.573234	0.05304	3.16894e-27	116.804
rs11055205	HTR7P1	12	13178751	T	C	0.51269	0.52624	0.048695	3.19394e-27	116.788
rs4860839	RP11-584P21.2	4	68271692	T	C	0.866834	-0.950403	0.0879505	3.2201e-27	116.772
rs2494734	ZBTB42	14	105240885	G	C	0.510025	0.402223	0.0372262	3.26559e-27	116.744
rs12422952	RP11-585P4.5	12	75881018	T	C	0.37594	-0.554684	0.0513535	3.39414e-27	116.668
rs34839	RP11-435I10.5	16	28489346	C	T	0.444862	-0.659412	0.061053	3.41787e-27	116.654
rs72903447	HAUS1	18	43682993	C	T	0.059045	0.902362	0.0835498	3.43113e-27	116.646
rs9381468	CYP39A1	6	46625274	G	A	0.469849	-0.353224	0.0327081	3.46887e-27	116.624
rs838143	IZUMO1	19	49251755	A	G	0.125313	1.07219	0.099288	3.48775e-27	116.614
rs11678980	AC009299.2	2	162101261	A	G	0.426065	-0.518413	0.048008	3.49971e-27	116.607
rs7240457	KATNAL2	18	44356680	G	T	0.126566	-0.613285	0.0567939	3.50159e-27	116.606
rs3843011	CTD-2256P15.4	5	10275870	C	G	0.634085	0.655374	0.0606932	3.5126e-27	116.6
rs2296330	UQCC2	6	33650621	A	G	0.216792	-0.408654	0.037847	3.53592e-27	116.587
rs28475532	FAM218A	4	165895228	A	G	0.319899	0.43354	0.0401539	3.55762e-27	116.574
rs3855908	RP13-726E6.2	11	3609405	A	G	0.129073	0.89687	0.0830906	3.67912e-27	116.508
rs3973299	AC018720.10	7	75111135	C	G	0.396867	-0.631974	0.0585635	3.78525e-27	116.451
rs61751112	UBAP1L	15	65411709	G	C	0.011278	1.81231	0.167957	3.82492e-27	116.431
rs3198697	NPIPA1	16	15129940	T	C	0.37218	-0.606697	0.0562284	3.84343e-27	116.421
rs6026272	VAPB	20	57010080	G	C	0.331658	0.347085	0.0321757	3.9579e-27	116.363
rs11121537	KIF1B	1	10360092	T	C	0.312343	0.395939	0.0367104	4.03188e-27	116.326
rs4752973	ACP2	11	47269159	C	T	0.270677	-0.364272	0.0337786	4.09236e-27	116.297
rs371711381	BEND3P3	10	81449052	C	A	0.266578	-0.707575	0.0656161	4.11644e-27	116.285
rs1808056	PCMTD2	20	62890932	A	G	0.438596	-0.27819	0.0258003	4.1671e-27	116.261
rs6511284	OLFM2	19	10045125	T	G	0.209273	-0.666268	0.0617985	4.21874e-27	116.236
rs6509395	SULT2B1	19	49075811	G	C	0.645363	0.557688	0.0517301	4.24547e-27	116.224
rs1984117	RP3-340B19.3	6	35526032	A	C	0.528894	-0.432098	0.0400869	4.32389e-27	116.188
rs114902910	SH3BGR	21	40830276	T	A	0.179487	0.601899	0.0558478	4.39753e-27	116.154
rs7551688	TTLL10	1	1094063	C	T	0.286432	-0.655827	0.0608787	4.63324e-27	116.051
rs760077	THBS3	1	155178782	T	A	0.619048	0.290874	0.0270074	4.7617e-27	115.996
rs4813322	SIRPB1	20	1893809	A	G	0.350877	0.56823	0.0527704	4.87616e-27	115.949
rs143649705	ZNF232	17	5154016	A	G	0.051378	1.26534	0.117514	4.89728e-27	115.941
rs1742867	RP11-116N8.4	14	36537143	A	G	0.390977	0.62465	0.0580171	4.94657e-27	115.921
rs2977993	ENDOG	9	131608786	A	G	0.651134	0.377077	0.0350234	4.95906e-27	115.916
rs71651454	HHLA3	1	70842317	T	C	0.184343	-0.421644	0.0391639	4.97461e-27	115.91
rs10481242	ADHFE1	8	67270666	A	G	0.383544	0.346531	0.0321957	5.13238e-27	115.848
rs115332207	STYXL1	7	75635405	A	G	0.070175	0.748003	0.0694981	5.15055e-27	115.841
rs71654417	RWDD3	1	95661200	A	G	0.076633	0.747898	0.0695202	5.43419e-27	115.734
rs911681	GLRX5	14	96001383	C	A	0.434177	0.311313	0.0289446	5.58481e-27	115.68
rs2244163	THEM6	8	143784500	G	T	0.454887	-0.299313	0.0278387	5.81983e-27	115.599
rs535412061	LRRCC1	8	86057894	G	GTATT	0.701018	0.350773	0.0326314	5.95512e-27	115.553
rs1287637	NPHP4	1	5935162	T	A	0.818296	-0.404472	0.0376298	6.00898e-27	115.535
rs3809789	SSH2	17	27955761	A	G	0.528822	-0.38633	0.0359433	6.03602e-27	115.526
rs6781	DPM2	9	130698043	G	A	0.842105	-0.398202	0.0370526	6.12625e-27	115.497
rs2787863	RGS17	6	153551658	C	T	0.580201	0.43588	0.0405662	6.26261e-27	115.453
rs13192827	AGPAT4	6	161617388	C	T	0.12406	0.688668	0.0641071	6.43094e-27	115.4
rs4742922	NIPSNAP3A	9	107520596	A	G	0.629073	0.380394	0.035411	6.44471e-27	115.396
rs647037	WDR96	10	105970878	C	T	0.229323	0.351745	0.0327499	6.57937e-27	115.355
rs78946096	DNAJC13	3	132188163	G	A	0.038847	1.03154	0.0960502	6.63348e-27	115.339
rs2026477	AL354718.1	9	45428634	G	T	0.429471	-0.632438	0.0589028	6.82405e-27	115.283
rs113868786	RP11-405L18.4	9	37499870	C	CAG	0.223958	0.8457	0.0787955	7.13585e-27	115.194
rs398097599	RP11-757G1.6	11	68629909	A	AT	0.556533	-0.668474	0.0622867	7.1851e-27	115.18
rs4735840	DLGAP2	8	1063990	A	G	0.030075	1.38114	0.128693	7.19999e-27	115.177
rs194502	STEAP2	7	89840875	G	A	0.754386	0.480091	0.0447475	7.44815e-27	115.109
rs2847327	RP11-806L2.6	18	706047	T	G	0.593985	0.667276	0.0622174	7.77679e-27	115.024
rs117667029	C16orf13	16	686337	A	G	0.109023	0.492428	0.0459185	7.85735e-27	115.003
rs10877015	METTL1	12	58167788	G	A	0.29198	-0.280329	0.0261479	8.1197e-27	114.938
rs4819053	LINC00205	21	46711357	C	T	0.365915	-0.469326	0.0437798	8.18707e-27	114.922
rs11713836	SH3BP5-AS1	3	15294811	A	G	0.116541	0.530294	0.0494772	8.38506e-27	114.874
rs55709104	NOMO3	16	16296488	A	G	0.293451	-0.60599	0.0565512	8.58415e-27	114.828
rs4649024	C1orf213	1	23701583	T	C	0.073048	0.631337	0.0589542	9.24081e-27	114.681
rs6699445	EXO5	1	40989620	T	C	0.226221	0.529716	0.049466	9.26725e-27	114.676
rs891201	OCEL1	19	17338099	C	G	0.150754	-0.486458	0.0454288	9.3207e-27	114.664
rs3751972	NOS2	17	26206414	A	C	0.746867	-0.733345	0.0684896	9.39681e-27	114.648
rs8106159	ZNF682	19	20136378	T	C	0.755696	-0.465978	0.0435198	9.40939e-27	114.646
rs3548	RP11-45P15.4	14	103811181	G	A	0.246867	0.633478	0.0591704	9.54052e-27	114.618
rs10277	C5orf45	5	179264731	C	T	0.565163	-0.348124	0.0325196	9.63837e-27	114.598
rs3859140	LA16c-OS12.2	16	234710	C	T	0.429825	0.47672	0.0445416	9.87427e-27	114.55
rs2255591	KHNYN	14	24901844	G	A	0.733083	-0.359107	0.0335702	1.04895e-26	114.43
rs3011106	RP11-111G23.1	9	40321031	T	C	0.817043	-0.738066	0.0690195	1.09069e-26	114.353
rs13324934	ADPRH	3	119298630	T	G	0.046366	-0.882355	0.0825151	1.09468e-26	114.346
rs814295	FNDC4	2	27743215	G	A	0.180451	0.467215	0.0437016	1.12127e-26	114.298
rs231221	ARHGAP33	19	36257316	G	A	0.399497	-0.286278	0.0267783	1.12557e-26	114.29
rs6115204	NINL	20	25508005	A	G	0.403509	-0.381551	0.0356911	1.12917e-26	114.284
rs1062177	RP11-54C4.1	5	151184701	T	C	0.191436	-0.802575	0.0750926	1.16085e-26	114.229
rs959071	AC007952.5	17	19142226	T	C	0.25188	0.942156	0.0881536	1.16263e-26	114.226
rs188609	RP11-283I3.2	12	311299	C	T	0.558897	-0.421563	0.0394607	1.22115e-26	114.129
rs12517664	TMEM161B-AS1	5	87706681	G	A	0.213384	0.515756	0.0482781	1.2222e-26	114.127
rs1619606	ARMC4P1	10	27606119	C	T	0.72335	-0.763152	0.0714517	1.25355e-26	114.077
rs35243693	TMBIM4	12	66530434	T	TAC	0.335427	-0.305287	0.0285844	1.26017e-26	114.067
rs10737357	SERINC2	1	31888836	C	T	0.446115	-0.385294	0.036077	1.26606e-26	114.057
rs76672339	CTD-2587H24.10	19	55733810	T	C	0.142857	0.852777	0.0798588	1.2825e-26	114.032
rs498836	MCF2L	13	113737385	T	C	0.572682	0.417998	0.0391523	1.3154e-26	113.981
rs111716632	FAM170A	5	118897316	A	G	0.118321	0.998648	0.0935465	1.32657e-26	113.965
rs6784843	MUC20	3	195725891	T	C	0.41604	0.671221	0.0628759	1.32787e-26	113.963
rs13056784	LZTR1	22	21336549	T	A	0.501253	-0.31862	0.0298502	1.34763e-26	113.934
rs2844333	PAK1	11	77106868	G	T	0.379397	0.355542	0.0333151	1.3749e-26	113.894
rs6479457	RP11-370F5.4	9	95910508	C	T	0.313283	0.583381	0.0546647	1.3765e-26	113.891
rs67611803	RP11-782C8.1	1	143258590	A	G	0.236111	-0.82566	0.0773782	1.39946e-26	113.858
rs3012944	RP11-506M13.3	10	81449158	C	T	0.454545	-0.597425	0.0560017	1.43717e-26	113.806
rs12580246	ADAM1A	12	112331317	A	G	0.080201	-0.802961	0.0752917	1.48922e-26	113.735
rs1106476	SIGLEC14	19	52130637	A	T	0.121554	-0.738979	0.0692939	1.49327e-26	113.73
rs2583391	AP001816.1	4	102267453	A	G	0.327889	-0.420137	0.0394064	1.53851e-26	113.671
rs165868	PI4KA	22	21239540	G	C	0.468672	-0.378401	0.0355009	1.58413e-26	113.612
rs2070998	NQO2	6	2999701	G	C	0.291457	-0.543343	0.0509869	1.62552e-26	113.561
rs13147311	RP11-360F5.3	4	39118559	C	A	0.572152	0.645402	0.0605882	1.70144e-26	113.471
rs633930	RP11-536K7.3	10	5977935	C	T	0.374372	-0.476343	0.0447188	1.70706e-26	113.464
rs7259841	CTD-2619J13.17	19	58951123	C	T	0.535088	-0.441217	0.0414242	1.7214e-26	113.448
rs758873262	TERF2	16	69403028	TTCTGTCCACACAC	T	0.276215	-0.480957	0.0451753	1.81142e-26	113.347
rs66586255	RP11-137H2.6	10	82189478	T	C	0.380952	0.403022	0.0378571	1.8228e-26	113.335
rs2295725	CPSF2	14	92627160	A	G	0.074121	0.536849	0.0504301	1.83182e-26	113.325
[truncated: 13,502 more rows]
