# Supplementary material for: A transcriptome-wide Mendelian randomization study to uncover tissue-dependent regulatory mechanisms across the human phenome
Source: Nat Commun. 2020 Jan 10;11:185. doi: 10.1038/s41467-019-13921-9 (PMC6954187; doi:10.1038/s41467-019-13921-9)
Supplement: Supplementary file 3 — Dataset 3 [file 41467_2019_13921_MOESM3_ESM.xlsx]

## Sheet: Sheet1
Supplementary Data 3: A phenome-wide association analysis of RPS26 expression derived from thyroid tissue
Associations between RPS26 expression derived from thyroid tissue and all traits
Complex Trait	Subcategory	Lead eQTL	MR Beta	MR SE	MR P	HEIDI P	HEIDI nSNPs
Eosinophil count (O'Connor et al)	Autoimmune/inflammatory	rs1131017	0.0204941	0.00221478	2.1765e-20	0.004445	20
Other eye problems (UK Biobank)	Miscellaneous	rs1131017	0.00768336	0.000933069	1.80299e-16	0.00263829	20
Eczema (O'Connor et al)	Autoimmune/inflammatory	rs1131017	0.00768336	0.000933069	1.80299e-16	0.00263829	20
Educational attainment (Lee et al)	Psychiatric/neurological	rs1131017	0.0148175	0.00180321	2.08171e-16	0.00518844	20
Asthma (O'Connor et al)	Autoimmune/inflammatory	rs1131017	0.00573658	0.00071353	9.00514e-16	0.0362557	20
Hearing difficulty/problems: Yes (UK Biobank)	Miscellaneous	rs1131017	0.00506346	0.000655048	1.07633e-14	0.0304087	20
Blood clot, DVT, bronchitis, emphysema, asthma, rhinitis, eczema, allergy diagnosed by doctor: Hayfever, allergic rhinitis or eczema (UK Biobank)	Autoimmune/inflammatory	rs1131017	0.00798506	0.00103945	1.56659e-14	0.056759	20
Non-cancer illness code, self-reported: asthma (UK Biobank)	Non-cancer illness	rs1131017	0.00585201	0.000785748	9.49824e-14	0.0440691	20
Blood clot, DVT, bronchitis, emphysema, asthma, rhinitis, eczema, allergy diagnosed by doctor: Asthma (UK Biobank)	Autoimmune/inflammatory	rs1131017	0.00571587	0.000782268	2.7359e-13	0.0540651	20
Impedance basal metabolic rate (O'Connor et al)	Anthropometric	rs1131017	-0.00932338	0.00129362	5.71055e-13	8.96799e-05	20
Impedance of arm (left) (UK Biobank)	Anthropometric	rs1131017	0.0123712	0.00172058	6.47252e-13	0.00745197	20
Wears glasses or contact lenses (UK Biobank)	Miscellaneous	rs1131017	0.0757664	0.0106393	1.06855e-12	0.038308	20
Education years (O'Connor et al)	Psychiatric/neurological	rs1131017	0.0757664	0.0106393	1.06855e-12	0.038308	20
FEV1/FVC (O'Connor et al)	Miscellaneous	rs1131017	-0.016003	0.0022512	1.1719e-12	0.00142042	20
Impedance of whole body (UK Biobank)	Anthropometric	rs1131017	0.0129502	0.00185142	2.65746e-12	0.00298555	20
Impedance of arm (right) (UK Biobank)	Anthropometric	rs1131017	0.0118004	0.00170525	4.51585e-12	0.0107949	20
Lymphocyte count (O'Connor et al)	Autoimmune/inflammatory	rs1131017	-0.0143456	0.00208409	5.84436e-12	0.125325	20
Arm predicted mass (left) (UK Biobank)	Anthropometric	rs1131017	-0.00974132	0.00152289	1.58877e-10	0.000371726	20
Height (Locke et al)	Anthropometric	rs10876864	-0.0107771	0.00169061	1.83349e-10	1.34823e-06	20
Body mass index (BMI) (O'Connor et al)	Anthropometric	rs1131017	-0.0127395	0.0020143	2.5398e-10	9.77415e-05	20
Qualifications: College or University degree (UK Biobank)	Miscellaneous	rs1131017	0.00711265	0.00112591	2.66286e-10	0.226646	20
Long-standing illness, disability or infirmity (UK Biobank)	Miscellaneous	rs1131017	0.00606647	0.000960769	2.71593e-10	0.161133	20
College completion (O'Connor et al)	Psychiatric/neurological	rs1131017	0.00606647	0.000960769	2.71593e-10	0.161133	20
Arm fat-free mass (left) (UK Biobank)	Anthropometric	rs1131017	-0.00934188	0.00152262	8.49432e-10	0.000405652	20
Trunk fat-free mass (UK Biobank)	Anthropometric	rs1131017	-0.00923204	0.00150821	9.28755e-10	0.000296633	20
Non-cancer illness code, self-reported: hypothyroidism/myxoedema (UK Biobank)	Non-cancer illness	rs1131017	0.0031148	0.000511204	1.10765e-09	0.0315088	20
Trunk predicted mass (UK Biobank)	Anthropometric	rs1131017	-0.00914962	0.00150258	1.13425e-09	0.000287317	20
Whole body fat-free mass (UK Biobank)	Anthropometric	rs1131017	-0.00909849	0.00151193	1.76807e-09	0.000113841	20
Arm predicted mass (right) (UK Biobank)	Anthropometric	rs1131017	-0.00893278	0.00148449	1.77236e-09	0.00104154	20
Basal metabolic rate (UK Biobank)	Anthropometric	rs1131017	-0.00948779	0.00158464	2.13305e-09	9.6263e-05	20
Whole body water mass (UK Biobank)	Anthropometric	rs1131017	-0.00899087	0.00151259	2.78103e-09	0.000103154	20
Arm fat-free mass (right) (UK Biobank)	Anthropometric	rs1131017	-0.00874074	0.00148685	4.13485e-09	0.000705064	20
Falls in the last year (UK Biobank)	Miscellaneous	rs1131017	0.00286547	0.000498155	8.81044e-09	0.019263	20
Thyroid disease (self-reported) (O'Connor et al)	Autoimmune/inflammatory	rs1131017	0.00286547	0.000498155	8.81044e-09	0.019263	20
Cognitive performance (Lee et al)	Psychiatric/neurological	rs1131017	0.0158833	0.00279346	1.30146e-08	0.32928	20
Overall health rating (UK Biobank)	Miscellaneous	rs1131017	0.0140195	0.00251559	2.50309e-08	0.0751217	20
Impedance of leg (right) (UK Biobank)	Anthropometric	rs1131017	0.0119684	0.00214989	2.5917e-08	0.000393351	20
Impedance of leg (left) (UK Biobank)	Anthropometric	rs1131017	0.0120492	0.00216637	2.66785e-08	0.000605914	20
Leg fat-free mass (left) (UK Biobank)	Anthropometric	rs1131017	-0.00845687	0.00156158	6.10876e-08	5.9824e-05	20
Leg fat-free mass (right) (UK Biobank)	Anthropometric	rs1131017	-0.00840745	0.00156044	7.12974e-08	4.45981e-05	20
Leg predicted mass (left) (UK Biobank)	Anthropometric	rs1131017	-0.00834381	0.00155031	7.3646e-08	6.48463e-05	20
Body mass index (BMI) (UK Biobank)	Anthropometric	rs1131017	-0.0125653	0.00234447	8.34342e-08	6.76462e-05	20
Leg predicted mass (right) (UK Biobank)	Anthropometric	rs1131017	-0.00829519	0.0015496	8.6447e-08	4.11707e-05	20
Smoking status (O'Connor et al)	Behavioural	rs1131017	-0.00751691	0.00141314	1.04179e-07	0.103888	20
Treatment/medication code: levothyroxine sodium (UK Biobank)	Treatment/medication	rs1131017	0.002478	0.000466175	1.06301e-07	0.0224006	20
Forced expiratory volume in 1-second (FEV1), Best measure (UK Biobank)	Miscellaneous	rs1131017	-0.0117689	0.00222746	1.26686e-07	0.000444639	20
Doctor diagnosed hayfever or allergic rhinitis (UK Biobank)	Miscellaneous	rs1131017	-0.00663489	0.00126946	1.72688e-07	0.500048	20
Age of first birth (O'Connor et al)	Miscellaneous	rs1131017	0.0781737	0.0151479	2.46054e-07	0.0840931	20
Red blood cell count (O'Connor et al)	Autoimmune/inflammatory	rs1131017	-0.00996429	0.0019871	5.31775e-07	0.000943049	20
Doctor diagnosed asthma (UK Biobank)	Miscellaneous	rs1131017	0.00345283	0.000692357	6.13044e-07	0.00881662	20
Hearing aid user (O'Connor et al)	Miscellaneous	rs1131017	0.00345283	0.000692357	6.13044e-07	0.00881662	20
Non-cancer illness code, self-reported: hayfever/allergic rhinitis (UK Biobank)	Non-cancer illness	rs1131017	0.00263995	0.000548995	1.51921e-06	0.18201	20
Qualifications: A levels/AS levels or equivalent (UK Biobank)	Miscellaneous	rs1131017	0.00492037	0.00105637	3.1959e-06	0.347702	20
Forced expiratory volume in 1-second (FEV1) (UK Biobank)	Miscellaneous	rs1131017	-0.0092413	0.00201151	4.34414e-06	0.000514047	20
Arm fat mass (right) (UK Biobank)	Anthropometric	rs1131017	-0.0102466	0.00229829	8.25881e-06	6.70926e-05	20
Fluid intelligence score (UK Biobank)	Psychiatric/neurological	rs1131017	0.0382832	0.00867711	1.02431e-05	0.473994	20
Age at first live birth (UK Biobank)	Miscellaneous	rs1131017	0.0165947	0.0037924	1.21e-05	0.338784	20
Pain type(s) experienced in last month: Neck or shoulder pain (UK Biobank)	Miscellaneous	rs1131017	-0.00427215	0.000985022	1.44371e-05	0.625897	20
Age when periods started (menarche) (UK Biobank)	Miscellaneous	rs1131017	0.0102858	0.00238494	1.61199e-05	0.21538	20
Age at menarche (O'Connor et al)	Miscellaneous	rs1131017	0.0193388	0.00450067	1.73228e-05	0.0713975	20
Treatment/medication code: ventolin 100micrograms inhaler (UK Biobank)	Treatment/medication	rs1131017	0.00168113	0.000392982	1.88683e-05	0.273619	20
Diastolic blood pressure (adj. medication) (O'Connor et al)	Cardiovascular	rs1131017	-0.00883991	0.0020871	2.28047e-05	0.156494	20
Arm fat mass (left) (UK Biobank)	Anthropometric	rs1131017	-0.0096843	0.00229346	2.41527e-05	7.56235e-05	20
Waist circumference (UK Biobank)	Anthropometric	rs1131017	-0.00869879	0.0020722	2.69469e-05	0.00147583	20
Age completed full time education (UK Biobank)	Miscellaneous	rs1131017	0.0097861	0.00233442	2.76399e-05	0.178417	20
Pain type(s) experienced in last month: Headache (UK Biobank)	Miscellaneous	rs1131017	-0.00387864	0.000933346	3.244e-05	0.00655583	20
Leg fat mass (left) (UK Biobank)	Anthropometric	rs1131017	-0.00767239	0.00184832	3.31002e-05	0.000185625	20
Alcohol intake frequency. (UK Biobank)	Behavioural	rs1131017	-0.0141685	0.00342101	3.44857e-05	0.0572887	20
Time spent watching television (TV) (UK Biobank)	Behavioural	rs1131017	-0.00736325	0.00179941	4.27623e-05	0.370488	20
Leg fat mass (right) (UK Biobank)	Anthropometric	rs1131017	-0.0076423	0.0018686	4.31645e-05	0.000277584	20
FVC (O'Connor et al)	Miscellaneous	rs1131017	-0.00879947	0.00215579	4.46897e-05	0.199709	20
Past tobacco smoking (UK Biobank)	Behavioural	rs1131017	0.0123776	0.00304611	4.8359e-05	0.13834	20
Job involves mainly walking or standing (UK Biobank)	Miscellaneous	rs1131017	-0.0140117	0.00345056	4.89271e-05	0.969589	20
Non-cancer illness code, self-reported: hypertension (UK Biobank)	Non-cancer illness	rs1131017	-0.00409305	0.00102465	6.48109e-05	0.215493	20
Cough on most days (UK Biobank)	Miscellaneous	rs1131017	-0.0036771	0.000929768	7.65798e-05	0.0725366	20
Cardiovascular disease (O'Connor et al)	Cardiovascular	rs1131017	-0.0036771	0.000929768	7.65798e-05	0.0725366	20
Vascular/heart problems diagnosed by doctor: High blood pressure (UK Biobank)	Cardiovascular	rs1131017	-0.00405192	0.001038	9.47806e-05	0.267956	20
Birth weight of first child (UK Biobank)	Anthropometric	rs1131017	0.0166411	0.00426984	9.72424e-05	0.00336348	20
Hair colour (O'Connor et al)	Miscellaneous	rs1131017	-0.00621555	0.00160781	0.0001107	0.305931	20
Reason for reducing amount of alcohol drunk: Health precaution (UK Biobank)	Miscellaneous	rs1131017	0.00694935	0.00180008	0.000113117	0.700419	20
Diastolic blood pressure, automated reading (UK Biobank)	Cardiovascular	rs1131017	-0.00906637	0.0023627	0.000124397	0.0577043	20
Average weekly champagne plus white wine intake (UK Biobank)	Behavioural	rs1131017	0.00900154	0.0023481	0.000126309	0.681372	20
Pulse rate, automated reading (UK Biobank)	Cardiovascular	rs1131017	-0.00920192	0.00240251	0.000128076	0.0171993	20
Primary biliary cholangitis (Cordell et al)	Autoimmune/inflammatory	rs10876864	-0.0931133	0.0245387	0.000147917	0.125698	20
Birth weight (UK Biobank)	Anthropometric	rs1131017	0.0114752	0.00303464	0.000155943	0.618476	20
Types of physical activity in last 4 weeks: Walking for pleasure (not as a means of transport) (UK Biobank)	Miscellaneous	rs1131017	0.00392476	0.00104887	0.000182641	0.00887309	20
Smoking status: Previous (UK Biobank)	Behavioural	rs1131017	-0.0041426	0.0011155	0.000204282	0.292135	20
Rheumatoid arthritis (Okaka et al)	Autoimmune/inflammatory	rs1131017	-0.0719477	0.0193746	0.000204407	0.0227815	20
Forced vital capacity (FVC), Best measure (UK Biobank)	Miscellaneous	rs1131017	-0.00768798	0.00207507	0.000211446	0.000149836	20
Mouth/teeth dental problems: Mouth ulcers (UK Biobank)	Miscellaneous	rs1131017	-0.00257049	0.000708529	0.000285708	0.160963	20
Types of physical activity in last 4 weeks: Light DIY (eg: pruning, watering the lawn) (UK Biobank)	Miscellaneous	rs1131017	0.00421967	0.0011647	0.000291255	0.0174276	20
Forced expiratory volume in 1-second (FEV1), predicted percentage (UK Biobank)	Miscellaneous	rs1131017	-0.0145701	0.00407746	0.000352492	0.23991	20
Job involves heavy manual or physical work (UK Biobank)	Miscellaneous	rs1131017	-0.00960942	0.00270285	0.000377572	0.989498	20
Medication for pain relief, constipation, heartburn: Paracetamol (UK Biobank)	Treatment/medication	rs1131017	-0.00338985	0.00096301	0.000431445	0.567578	20
Whole body fat mass (UK Biobank)	Anthropometric	rs1131017	-0.00798534	0.00226929	0.00043339	0.00033912	20
Mean platelet volume (O'Connor et al)	Autoimmune/inflammatory	rs1131017	0.00606219	0.001735	0.000475747	1.97356e-08	20
Nap during day (UK Biobank)	Miscellaneous	rs1131017	-0.00467346	0.00137751	0.000692109	0.783934	20
Light smokers, at least 100 smokes in lifetime (UK Biobank)	Behavioural	rs1131017	-0.00751933	0.00222341	0.000719896	0.740849	20
Age started oral contraceptive pill (UK Biobank)	Miscellaneous	rs1131017	0.0118394	0.00353619	0.000813754	0.017986	20
Treatment/medication code: paracetamol (UK Biobank)	Treatment/medication	rs1131017	-0.00299953	0.000897992	0.000836978	0.259309	20
Multiple sclerosis (Beecham et al)	Autoimmune/inflammatory	rs10876864	-0.0505826	0.0152964	0.000943564	0.035047	20
Townsend deprivation index at recruitment (UK Biobank)	Miscellaneous	rs1131017	-0.00746442	0.00225739	0.000944172	0.203117	20
Number of pregnancy terminations (UK Biobank)	Miscellaneous	rs1131017	-0.0124765	0.00381951	0.00108877	0.469814	20
Treatment/medication code: seretide 50 evohaler (UK Biobank)	Treatment/medication	rs1131017	0.000799585	0.000250855	0.00143539	0.198083	20
Exposure to tobacco smoke outside home (UK Biobank)	Behavioural	rs1131017	-0.00449838	0.00141504	0.00147798	0.167637	20
Alcohol usually taken with meals (UK Biobank)	Behavioural	rs1131017	0.00459848	0.00148048	0.00189589	0.197671	20
Pain type(s) experienced in last month: Back pain (UK Biobank)	Miscellaneous	rs1131017	-0.00312681	0.00101214	0.00200619	0.702582	20
Forced vital capacity (FVC) (UK Biobank)	Miscellaneous	rs1131017	-0.00571129	0.00188163	0.00240305	0.000662138	20
Qualifications: O levels/GCSEs or equivalent (UK Biobank)	Miscellaneous	rs1131017	0.00349007	0.00116227	0.00267509	0.255971	20
Ever smoked (UK Biobank)	Behavioural	rs1131017	-0.00338895	0.00113414	0.00280687	0.089733	20
Snoring (UK Biobank)	Behavioural	rs1131017	0.00336586	0.00114113	0.00318208	0.419932	20
Hip circumference (UK Biobank)	Anthropometric	rs1131017	-0.00674462	0.0022936	0.00327547	0.00016559	20
Number of full sisters (UK Biobank)	Miscellaneous	rs1131017	-0.00523056	0.00179825	0.00362929	0.589607	20
Mouth/teeth dental problems: Painful gums (UK Biobank)	Miscellaneous	rs1131017	-0.00110293	0.000381205	0.00381256	0.57982	20
Arm fat percentage (right) (UK Biobank)	Anthropometric	rs1131017	-0.00507014	0.00176051	0.00397765	0.000319401	20
Age at last live birth (UK Biobank)	Miscellaneous	rs1131017	0.0108181	0.00376119	0.00402442	0.558849	20
Systolic blood pressure (adj. medication) (O'Connor et al)	Cardiovascular	rs1131017	-0.00588584	0.00207136	0.00448981	0.454826	20
Sodium in urine (UK Biobank)	Miscellaneous	rs1131017	-0.00637381	0.00225418	0.00469047	0.0811091	20
Sleep duration (UK Biobank)	Behavioural	rs1131017	0.00499443	0.00178763	0.00520795	0.402826	20
Red blood cell distribution width (O'Connor et al)	Autoimmune/inflammatory	rs1131017	0.00552006	0.00198072	0.00532162	0.0198912	20
Trunk fat mass (UK Biobank)	Anthropometric	rs1131017	-0.00647073	0.00232928	0.00546963	0.00112055	20
Medication for cholesterol, blood pressure, diabetes, or take exogenous hormones: Blood pressure medication (UK Biobank)	Treatment/medication	rs1131017	-0.00331779	0.00120442	0.00587518	0.186655	20
Platelet distribution width (O'Connor et al)	Autoimmune/inflammatory	rs1131017	0.00516906	0.0019386	0.00766719	3.1736e-05	20
Systolic blood pressure, automated reading (UK Biobank)	Cardiovascular	rs1131017	-0.00621015	0.00234115	0.00798724	0.809237	20
Relative age of first facial hair (UK Biobank)	Miscellaneous	rs1131017	0.00390353	0.00151016	0.00974205	0.333746	20
Loneliness, isolation (UK Biobank)	Psychiatric/neurological	rs1131017	-0.0022835	0.000888433	0.0101625	0.445022	20
Pulse rate (UK Biobank)	Cardiovascular	rs1131017	-0.0103322	0.0040322	0.0103948	0.192076	20
Creatinine (enzymatic) in urine (UK Biobank)	Miscellaneous	rs1131017	-0.00558719	0.00218903	0.0106997	0.0489426	20
Types of physical activity in last 4 weeks: Heavy DIY (eg: weeding, lawn mowing, carpentry, digging) (UK Biobank)	Miscellaneous	rs1131017	0.00282916	0.00112586	0.0119743	0.0996684	20
Smoking status: Current (UK Biobank)	Behavioural	rs1131017	-0.00174324	0.000697863	0.0124907	0.62975	20
Mean sphered cell volume (O'Connor et al)	Autoimmune/inflammatory	rs1131017	0.00479714	0.00196833	0.0148033	0.0705417	20
Leg fat percentage (left) (UK Biobank)	Anthropometric	rs1131017	-0.00347348	0.00144359	0.0161219	0.0013645	20
Arm fat percentage (left) (UK Biobank)	Anthropometric	rs1131017	-0.00412193	0.00174705	0.0183062	0.000289405	20
Number of full brothers (UK Biobank)	Miscellaneous	rs1131017	-0.00426329	0.00180832	0.0183933	0.205701	20
Non-cancer illness code, self-reported: gastro-oesophageal reflux (gord) / gastric reflux (UK Biobank)	Non-cancer illness	rs1131017	-0.00109416	0.000466896	0.019105	0.203441	20
Relative age voice broke (UK Biobank)	Miscellaneous	rs1131017	0.00263516	0.00112503	0.0191656	0.285646	20
Had other major operations (UK Biobank)	Miscellaneous	rs1131017	0.00348586	0.00148872	0.0192057	0.3029	20
Leg fat percentage (right) (UK Biobank)	Anthropometric	rs1131017	-0.00339443	0.00146146	0.0201992	0.00213247	20
Mouth/teeth dental problems: Dentures (UK Biobank)	Miscellaneous	rs1131017	-0.00198156	0.000867302	0.0223284	0.271194	20
Qualifications: Other professional qualifications eg: nursing, teaching (UK Biobank)	Miscellaneous	rs1131017	0.00240491	0.00105665	0.0228482	0.700564	20
Mean time to correctly identify matches (UK Biobank)	Psychiatric/neurological	rs1131017	-0.00516787	0.00228011	0.0234206	0.0741324	20
Alcohol intake versus 10 years previously (UK Biobank)	Behavioural	rs1131017	-0.00395027	0.00175262	0.0242014	0.436319	20
Frequency of tiredness / lethargy in last 2 weeks (UK Biobank)	Miscellaneous	rs1131017	-0.0043504	0.0019313	0.0242856	0.1171	20
White blood cell count (O'Connor et al)	Autoimmune/inflammatory	rs1131017	-0.00443985	0.00198763	0.0255002	0.0438326	20
Daytime dozing / sleeping (narcolepsy) (UK Biobank)	Miscellaneous	rs1131017	-0.00253134	0.00114081	0.0264937	0.341367	20
Treatment/medication code: omeprazole (UK Biobank)	Treatment/medication	rs1131017	-0.00119177	0.000542194	0.0279459	0.0521052	20
Forced expiratory volume in 1-second (FEV1), predicted (UK Biobank)	Miscellaneous	rs1131017	-0.00564532	0.00258758	0.0291318	0.0233895	20
Duration of moderate activity (UK Biobank)	Miscellaneous	rs1131017	-0.00490486	0.00224934	0.0292147	0.538281	20
Number of cigarettes previously smoked daily (UK Biobank)	Behavioural	rs1131017	0.00897991	0.00412166	0.0293531	0.551928	20
Number of children born (O'Connor et al)	Non-cancer illness	rs1131017	-0.0051493	0.00239748	0.0317298	0.124037	20
Average weekly beer plus cider intake (UK Biobank)	Behavioural	rs1131017	-0.00408199	0.00190214	0.0318733	0.665906	20
Sleeplessness / insomnia (UK Biobank)	Behavioural	rs1131017	-0.00354423	0.00165293	0.032016	0.0505579	20
Treatment/medication code: enalapril (UK Biobank)	Treatment/medication	rs1131017	-0.000432328	0.000203338	0.0334899	0.139129	20
Treatment/medication code: atorvastatin (UK Biobank)	Treatment/medication	rs1131017	-0.000838512	0.000394861	0.0337068	0.0158803	20
Illnesses of siblings: Heart disease (UK Biobank)	Cardiovascular	rs1131017	-0.00160394	0.000772474	0.0378602	0.215863	20
Mean corpuscular haemoglobin (O'Connor et al)	Autoimmune/inflammatory	rs1131017	0.00389853	0.00188863	0.0389979	0.000720625	20
Mouth/teeth dental problems: Bleeding gums (UK Biobank)	Miscellaneous	rs1131017	-0.00158198	0.000775524	0.0413621	0.735602	20
Diagnoses - main ICD10: R07 Pain in throat and chest (UK Biobank et al)	ICD10 codes	rs1131017	-0.00100124	0.000499086	0.0448398	0.133147	20
Frequency of other exercises in last 4 weeks (UK Biobank)	Miscellaneous	rs1131017	-0.00826991	0.00414647	0.0461035	0.574962	20
Qualifications: CSEs or equivalent (UK Biobank)	Miscellaneous	rs1131017	-0.00156985	0.00078761	0.0462412	0.224549	20
Medication for cholesterol, blood pressure or diabetes: Blood pressure medication (UK Biobank)	Treatment/medication	rs1131017	-0.00293235	0.00147832	0.0473039	0.142704	20
Current tobacco smoking (UK Biobank)	Behavioural	rs1131017	-0.00248597	0.00125352	0.0473466	0.72151	20
Breastfed as a baby (UK Biobank)	Miscellaneous	rs1131017	0.00237464	0.00119789	0.0474396	0.953177	20
Age at menopause (O'Connor et al)	Miscellaneous	rs1131017	0.0363297	0.0183773	0.0480547	0.986365	20
Number of children fathered (UK Biobank)	Miscellaneous	rs1131017	-0.00546775	0.00278747	0.0498157	0.622783	20
Non-cancer illness code, self-reported: hiatus hernia (UK Biobank)	Non-cancer illness	rs1131017	-0.000669912	0.000348857	0.0548194	0.830699	20
Sitting height (UK Biobank)	Anthropometric	rs1131017	-0.00338206	0.00178032	0.0574742	0.00151503	20
Systemic lupus erythematosus (Bentham et al)	Autoimmune/inflammatory	rs1131017	0.0544732	0.0287318	0.0579709	0.00904603	20
Mineral and other dietary supplements: Fish oil (including cod liver oil) (UK Biobank)	Treatment/medication	rs1131017	-0.00203697	0.00107643	0.0584463	0.0822613	20
Balding (pattern 1) (O'Connor et al)	Miscellaneous	rs1131017	-0.00252157	0.00137546	0.0667651	0.227836	20
Body fat percentage (UK Biobank)	Anthropometric	rs1131017	-0.0032233	0.00176525	0.0678539	0.00250768	20
Heel bone mineral density (BMD) T-score, automated (UK Biobank)	Miscellaneous	rs1131017	0.00538602	0.00295124	0.0680008	0.442675	20
Pain type(s) experienced in last month: Knee pain (UK Biobank)	Miscellaneous	rs1131017	-0.00170604	0.000945651	0.0712167	0.251529	20
Average weekly red wine intake (UK Biobank)	Behavioural	rs1131017	0.00411935	0.00228527	0.0714557	0.630977	20
Fractured/broken bones in last 5 years (UK Biobank)	Miscellaneous	rs1131017	-0.00122409	0.000681645	0.0725294	0.0485263	20
Suffer from 'nerves' (UK Biobank)	Psychiatric/neurological	rs1131017	-0.00172275	0.000963249	0.073699	0.472145	20
Time spent using computer (UK Biobank)	Behavioural	rs1131017	0.00362839	0.0020375	0.0749434	0.14603	20
Non-cancer illness code, self-reported: migraine (UK Biobank)	Non-cancer illness	rs1131017	-0.00069459	0.000390607	0.0753656	0.047367	20
Diagnoses - main ICD10: K80 Cholelithiasis (UK Biobank et al)	ICD10 codes	rs1131017	-0.000582406	0.000328429	0.0761777	0.021488	20
Transport type for commuting to job workplace: Cycle (UK Biobank)	Miscellaneous	rs1131017	0.00146842	0.000839633	0.0803111	0.113063	20
Financial situation satisfaction (UK Biobank)	Miscellaneous	rs1131017	-0.00660107	0.0037908	0.0816242	0.103834	20
Pain type(s) experienced in last month: Stomach or abdominal pain (UK Biobank)	Miscellaneous	rs1131017	-0.00110899	0.000638642	0.0824798	0.0913554	20
Illnesses of father: Prostate cancer (UK Biobank)	Miscellaneous	rs1131017	-0.00112913	0.000653069	0.0838156	0.496095	20
Number of treatments/medications taken (UK Biobank)	Treatment/medication	rs1131017	-0.00315082	0.00184583	0.0878223	0.389828	20
Job involves shift work (UK Biobank)	Miscellaneous	rs1131017	-0.00422592	0.0025368	0.0957445	0.735502	20
Tobacco smoking: Ex-smoker (UK Biobank)	Behavioural	rs1131017	-0.0011054	0.00066602	0.0969742	0.0811405	20
High cholesterol (self-reported) (O'Connor et al)	Cardiovascular	rs1131017	-0.0011054	0.00066602	0.0969742	0.0811405	20
Non-cancer illness code, self-reported: high cholesterol (UK Biobank)	Non-cancer illness	rs1131017	-0.00124878	0.000754216	0.0977748	0.0493217	20
Amyotrophic lateral sclerosis (van Rheenan et al)	Autoimmune/inflammatory	rs1131017	0.0276718	0.0168774	0.101093	0.627821	7
Mood swings (UK Biobank)	Psychiatric/neurological	rs1131017	-0.00188582	0.00116063	0.104202	0.11524	20
Diagnoses - main ICD10: K57 Diverticular disease of intestine (UK Biobank et al)	ICD10 codes	rs1131017	-0.000527692	0.000325925	0.105434	0.844786	20
Frequency of travelling from home to job workplace (UK Biobank)	Miscellaneous	rs1131017	-0.00420956	0.00263312	0.109888	0.246796	20
Medication for pain relief, constipation, heartburn: Ibuprofen (e.g. Nurofen) (UK Biobank)	Treatment/medication	rs1131017	-0.00130259	0.00082198	0.113036	0.571756	20
Number of unsuccessful stop-smoking attempts (UK Biobank)	Behavioural	rs1131017	-0.00608856	0.00384937	0.113717	0.771653	20
Height (Wood et al)	Anthropometric	rs10876864	-0.00207979	0.00132737	0.11715	4.23072e-09	20
Hair/balding pattern: Pattern 4 (UK Biobank)	Miscellaneous	rs1131017	0.0020582	0.00131894	0.118643	0.0820166	20
Duration of vigorous activity (UK Biobank)	Miscellaneous	rs1131017	-0.00483479	0.00310362	0.119283	0.219462	20
Number of days/week of vigorous physical activity 10+ minutes (UK Biobank)	Miscellaneous	rs1131017	-0.00705139	0.00456791	0.122666	0.839692	20
Types of transport used (excluding work): Public transport (UK Biobank)	Miscellaneous	rs1131017	0.00162245	0.00105375	0.123634	0.389455	20
Reason for glasses/contact lenses: For short-sightedness, i.e. only or mainly for distance viewing such as driving, cinema etc (called 'myopia') (UK Biobank)	Miscellaneous	rs1131017	-0.000963681	0.000627078	0.124347	0.0402322	20
Father's age at death (UK Biobank)	Miscellaneous	rs1131017	0.0040554	0.00266236	0.127699	0.576557	20
Height (O'Connor et al)	Anthropometric	rs1131017	-0.00239809	0.00157565	0.128018	6.68844e-09	20
Comparative height size at age 10 (UK Biobank)	Anthropometric	rs1131017	-0.00238381	0.00157022	0.128979	0.0065507	20
Illnesses of siblings: High blood pressure (UK Biobank)	Cardiovascular	rs1131017	-0.00158246	0.00104865	0.131287	0.38435	20
Leg pain on walking (UK Biobank)	Miscellaneous	rs1131017	-0.00250422	0.0016652	0.132619	0.690702	20
Medication for pain relief, constipation, heartburn: Omeprazole (e.g. Zanprol) (UK Biobank)	Treatment/medication	rs1131017	-0.000821961	0.000551255	0.135943	0.0595305	20
Diagnoses - main ICD10: N81 Female genital prolapse (UK Biobank et al)	ICD10 codes	rs1131017	-0.000404001	0.00027271	0.138491	0.765689	20
Illnesses of mother: Chronic bronchitis/emphysema (UK Biobank)	Miscellaneous	rs1131017	0.00081353	0.000553139	0.141358	0.142598	20
Chest pain or discomfort (UK Biobank)	Miscellaneous	rs1131017	-0.00122106	0.000838872	0.145505	0.254888	20
Treatment/medication code: rhinocort 50micrograms nasal spray (UK Biobank)	Treatment/medication	rs1131017	6.9118e-05	4.78416e-05	0.148535	0.999535	20
Why stopped smoking: Health precaution (UK Biobank)	Behavioural	rs1131017	-0.00324143	0.00226096	0.151673	0.695192	20
Guilty feelings (UK Biobank)	Psychiatric/neurological	rs1131017	-0.00148616	0.00104148	0.153589	0.80276	20
Treatment/medication code: aspirin (UK Biobank)	Treatment/medication	rs1131017	-0.00110047	0.000778112	0.157279	0.384059	20
Noisy workplace (UK Biobank)	Miscellaneous	rs1131017	-0.00561123	0.00401428	0.162168	0.448247	20
Number of incorrect matches in round (UK Biobank)	Psychiatric/neurological	rs1131017	-0.00313136	0.00224426	0.162934	0.44272	20
Target heart rate achieved (UK Biobank)	Cardiovascular	rs1131017	0.00254747	0.00182811	0.163469	0.811279	20
Hearing aid user (UK Biobank)	Miscellaneous	rs1131017	0.000901665	0.000648254	0.164252	0.672936	20
Maternal smoking around birth (UK Biobank)	Behavioural	rs1131017	-0.00157518	0.00114105	0.167443	0.0173266	20
Illnesses of mother: Diabetes (UK Biobank)	Cardiovascular	rs1131017	-0.000943899	0.000689049	0.170731	0.462301	20
Illness, injury, bereavement, stress in last 2 years: Financial difficulties (UK Biobank)	Miscellaneous	rs1131017	-0.000994092	0.000727149	0.171591	0.0242931	20
Diagnoses - main ICD10: M54 Dorsalgia (UK Biobank et al)	ICD10 codes	rs1131017	-0.000403893	0.0002963	0.172844	0.768647	20
Medication for pain relief, constipation, heartburn: Aspirin (UK Biobank)	Treatment/medication	rs1131017	-0.00105762	0.000799194	0.185718	0.136574	20
Treatment/medication code: cetirizine (UK Biobank)	Treatment/medication	rs1131017	0.000318886	0.00024409	0.191407	0.44258	20
Illnesses of father: Lung cancer (UK Biobank)	Miscellaneous	rs1131017	-0.000900361	0.000697019	0.19645	0.126895	20
Triglycerides (Willer et al)	Cardiovascular	rs10876864	-0.00567215	0.00445176	0.202615	0.674007	20
Medication for cholesterol, blood pressure or diabetes: Cholesterol lowering medication (UK Biobank)	Treatment/medication	rs1131017	-0.00182415	0.00143821	0.204672	0.307116	20
Ever had prostate specific antigen (PSA) test (UK Biobank)	Miscellaneous	rs1131017	-0.00204596	0.00161603	0.2055	0.206134	20
Pain type(s) experienced in last month: Hip pain (UK Biobank)	Miscellaneous	rs1131017	-0.000919879	0.000726635	0.205533	0.781886	20
Vitamin and mineral supplements: Multivitamins +/- minerals (UK Biobank)	Miscellaneous	rs1131017	-0.00117744	0.000944821	0.212691	0.284407	20
Taking other prescription medications (UK Biobank)	Treatment/medication	rs1131017	0.00142595	0.00115117	0.21546	0.405321	20
Sensitivity / hurt feelings (UK Biobank)	Psychiatric/neurological	rs1131017	-0.00141071	0.00113904	0.215526	0.0200631	20
Illnesses of father: Heart disease (UK Biobank)	Cardiovascular	rs1131017	0.00137848	0.00114771	0.229727	0.0061614	20
Frequency of heavy DIY in last 4 weeks (UK Biobank)	Miscellaneous	rs1131017	-0.00510166	0.00428782	0.234125	0.721926	20
Treatment/medication code: diclofenac (UK Biobank)	Treatment/medication	rs1131017	-0.000392389	0.000331385	0.236377	0.659835	20
Duration of walks (UK Biobank)	Miscellaneous	rs1131017	-0.00292898	0.00248043	0.237669	0.67654	20
Treatment/medication code: bendroflumethiazide (UK Biobank)	Treatment/medication	rs1131017	-0.000628372	0.00053272	0.238178	0.280619	20
Fed-up feelings (UK Biobank)	Psychiatric/neurological	rs1131017	-0.00134198	0.00114135	0.23968	0.00891256	20
Hand grip strength (right) (UK Biobank)	Anthropometric	rs1131017	0.00191298	0.00165973	0.249081	0.187245	20
Pain type(s) experienced in last month: Pain all over the body (UK Biobank)	Miscellaneous	rs1131017	-0.000324327	0.000281709	0.249615	0.211857	20
Cancer code, self-reported: breast cancer (UK Biobank)	Non-cancer illness	rs1131017	0.000386948	0.000336303	0.2499	0.70289	20
Friendships satisfaction (UK Biobank)	Miscellaneous	rs1131017	0.00338501	0.00296106	0.252966	0.149317	20
Mineral and other dietary supplements: Glucosamine (UK Biobank)	Treatment/medication	rs1131017	-0.001043	0.000913102	0.253344	0.156013	20
Trunk fat percentage (UK Biobank)	Anthropometric	rs1131017	-0.00240564	0.00211131	0.254532	0.00785619	20
Treatment/medication code: lisinopril (UK Biobank)	Treatment/medication	rs1131017	-0.000428829	0.000378968	0.257815	0.192227	20
Usual walking pace (UK Biobank)	Miscellaneous	rs1131017	0.00158475	0.00140368	0.258897	0.0289281	20
Treatment/medication code: gliclazide (UK Biobank)	Treatment/medication	rs1131017	-0.000236251	0.000209279	0.258949	0.948464	20
Frequency of stair climbing in last 4 weeks (UK Biobank)	Miscellaneous	rs1131017	0.00336231	0.00299351	0.261353	0.328197	20
Ever had stillbirth, spontaneous miscarriage or termination (UK Biobank)	Miscellaneous	rs1131017	-0.00164193	0.00146978	0.263941	0.693722	20
Ever had bowel cancer screening (UK Biobank)	Miscellaneous	rs1131017	-0.00118171	0.00108511	0.276145	0.110841	20
Transport type for commuting to job workplace: Public transport (UK Biobank)	Miscellaneous	rs1131017	0.00137603	0.00127294	0.279704	0.576349	20
Reason for glasses/contact lenses: For 'astigmatism' (UK Biobank)	Miscellaneous	rs1131017	-0.000397883	0.000370002	0.282218	0.838264	20
Ulcerative colitis (de Lange et al)	Autoimmune/inflammatory	rs10876864	0.0162602	0.0151464	0.283033	0.256001	20
Family relationship satisfaction (UK Biobank)	Miscellaneous	rs1131017	-0.00381854	0.0036178	0.291202	0.280457	20
High density lipoprotein cholesterol (Willer et al)	Cardiovascular	rs10876864	0.00472679	0.00454355	0.298187	0.350912	20
Tense / 'highly strung' (UK Biobank)	Psychiatric/neurological	rs1131017	-0.00090232	0.000879324	0.30482	0.260226	20
Blood clot, DVT, bronchitis, emphysema, asthma, rhinitis, eczema, allergy diagnosed by doctor: Blood clot in the leg (DVT) (UK Biobank)	Cardiovascular	rs1131017	-0.000329483	0.000326769	0.313309	0.149595	20
Wheeze or whistling in the chest in last year (UK Biobank)	Miscellaneous	rs1131017	0.000947919	0.000940696	0.313609	0.20913	20
No-wear time bias adjusted acceleration standard deviation (UK Biobank)	Miscellaneous	rs1131017	-0.00491919	0.00492608	0.317988	0.738938	20
Non-cancer illness code, self-reported: osteoarthritis (UK Biobank)	Non-cancer illness	rs1131017	-0.000624126	0.000637101	0.327267	0.988339	20
Frequency of unenthusiasm / disinterest in last 2 weeks (UK Biobank)	Miscellaneous	rs1131017	-0.00133794	0.001382	0.332983	0.0495889	20
Duration walking for pleasure (UK Biobank)	Miscellaneous	rs1131017	0.00385759	0.00401913	0.337152	0.450389	20
Number of live births (UK Biobank)	Miscellaneous	rs1131017	-0.00343291	0.00362357	0.343443	0.079573	20
Treatment/medication code: co-codamol (UK Biobank)	Treatment/medication	rs1131017	-0.000327708	0.000347559	0.345739	0.701655	20
Ever unenthusiastic/disinterested for a whole week (UK Biobank)	Psychiatric/neurological	rs1131017	0.0018129	0.00195848	0.354619	0.590204	20
Non-cancer illness code, self-reported: osteoporosis (UK Biobank)	Non-cancer illness	rs1131017	-0.000261125	0.000284633	0.358928	0.665286	20
Reason for glasses/contact lenses: For long-sightedness, i.e. for distance and near, but particularly for near tasks like reading (called 'hypermetropia') (UK Biobank)	Miscellaneous	rs1131017	-0.000417109	0.00045994	0.364472	0.277526	20
Illnesses of father: High blood pressure (UK Biobank)	Cardiovascular	rs1131017	-0.000918835	0.00102058	0.367957	0.382634	20
Chest pain or discomfort walking normally (UK Biobank)	Miscellaneous	rs1131017	-0.00191642	0.00221372	0.386653	0.503117	20
Happiness (UK Biobank)	Miscellaneous	rs1131017	0.00237824	0.00281262	0.397798	0.359783	20
Pulse wave peak to peak time (UK Biobank)	Cardiovascular	rs1131017	0.00338244	0.00400347	0.398179	0.853641	20
Illnesses of siblings: Severe depression (UK Biobank)	Psychiatric/neurological	rs1131017	0.000553326	0.000655275	0.398436	0.250545	20
Celiac disease (Dubois et al)	Autoimmune/inflammatory	rs10876864	0.0205724	0.0244262	0.399661	0.0170576	8
Duration of light DIY (UK Biobank)	Miscellaneous	rs1131017	-0.00410016	0.00487477	0.400293	0.846771	20
Worry too long after embarrassment (UK Biobank)	Psychiatric/neurological	rs1131017	0.00095738	0.00116162	0.409838	0.369638	20
Frequency of tenseness / restlessness in last 2 weeks (UK Biobank)	Miscellaneous	rs1131017	-0.00114899	0.00142074	0.418672	0.523649	20
Treatment/medication code: atenolol (UK Biobank)	Treatment/medication	rs1131017	-0.000353938	0.000446035	0.427474	0.178086	20
Morning person (O'Connor et al)	Miscellaneous	rs1131017	0.000829484	0.00104678	0.42812	0.505972	20
Diagnoses - main ICD10: R10 Abdominal and pelvic pain (UK Biobank et al)	ICD10 codes	rs1131017	-0.000343916	0.000461915	0.456547	0.89633	20
Types of transport used (excluding work): Walk (UK Biobank)	Miscellaneous	rs1131017	0.000844707	0.00115265	0.463657	0.148918	20
Number of self-reported non-cancer illnesses (UK Biobank)	Non-cancer illness	rs1131017	0.00136031	0.00189617	0.473127	0.7269	20
Diagnoses - main ICD10: M16 Coxarthrosis [arthrosis of hip] (UK Biobank et al)	ICD10 codes	rs1131017	0.000197715	0.000276552	0.474653	0.0358008	20
Treatment/medication code: ibuprofen (UK Biobank)	Treatment/medication	rs1131017	-0.00053932	0.000758317	0.476956	0.416431	20
Neuroticism score (UK Biobank)	Psychiatric/neurological	rs1131017	-0.00578925	0.00821277	0.480868	0.128272	20
Tinnitus: Yes, now most or all of the time (UK Biobank)	Miscellaneous	rs1131017	0.000702858	0.00099972	0.482022	0.382015	20
Mouth/teeth dental problems: Loose teeth (UK Biobank)	Miscellaneous	rs1131017	-0.000313228	0.000448641	0.48507	0.97114	20
Diagnoses - main ICD10: I20 Angina pectoris (UK Biobank et al)	ICD10 codes	rs1131017	-0.000190542	0.000273565	0.486107	0.0692269	20
Monocyte count (O'Connor et al)	Autoimmune/inflammatory	rs1131017	0.00136314	0.00196608	0.488105	0.0128021	20
Duration of heavy DIY (UK Biobank)	Miscellaneous	rs1131017	-0.00412255	0.00596266	0.489318	0.218355	20
Hair/balding pattern: Pattern 3 (UK Biobank)	Miscellaneous	rs1131017	0.00101687	0.00150757	0.499986	0.448873	20
Prospective memory result (UK Biobank)	Psychiatric/neurological	rs1131017	-0.00135817	0.00203946	0.505446	0.036016	20
Treatment/medication code: xalatan 0.005% eye drops (UK Biobank)	Treatment/medication	rs1131017	-8.11747e-05	0.000122589	0.507864	0.914591	20
Non-cancer illness code, self-reported: deep venous thrombosis (dvt) (UK Biobank)	Non-cancer illness	rs1131017	-0.000211445	0.000322977	0.512678	0.101242	20
Neuroticism (O'Connor et al)	Psychiatric/neurological	rs1131017	-0.00474658	0.00728086	0.514449	0.161122	20
Waist-hip ratio (adj. BMI) (O'Connor et al)	Anthropometric	rs1131017	-0.00128193	0.00199108	0.51968	0.160938	20
Types of transport used (excluding work): Car/motor vehicle (UK Biobank)	Miscellaneous	rs1131017	0.00059117	0.000919861	0.520436	0.982534	20
Diagnoses - main ICD10: I25 Chronic ischaemic heart disease (UK Biobank et al)	ICD10 codes	rs1131017	-0.000232757	0.000364096	0.522645	0.426988	20
Number of days/week walked 10+ minutes (UK Biobank)	Miscellaneous	rs1131017	0.00286331	0.0044801	0.522746	0.0417475	20
Peak expiratory flow (PEF) (UK Biobank)	Miscellaneous	rs1131017	-0.0012853	0.0020425	0.529167	0.025072	20
Inflammatory bowel disease (de Lange et al)	Autoimmune/inflammatory	rs10876864	0.00727926	0.0119168	0.541305	0.699127	20
Ease of skin tanning (O'Connor et al)	Miscellaneous	rs1131017	-0.000589066	0.00096902	0.543255	0.0106594	20
Treatment/medication code: ramipril (UK Biobank)	Treatment/medication	rs1131017	-0.000293836	0.000484765	0.54442	0.797209	20
Diagnoses - main ICD10: G56 Mononeuropathies of upper limb (UK Biobank et al)	ICD10 codes	rs1131017	-0.000177763	0.000301295	0.555192	0.998709	20
Number of days/week of moderate physical activity 10+ minutes (UK Biobank)	Miscellaneous	rs1131017	0.00311249	0.00549407	0.571041	0.075934	20
Seen doctor (GP) for nerves, anxiety, tension or depression (UK Biobank)	Psychiatric/neurological	rs1131017	0.0078571	0.0139343	0.572843	0.461008	20
Bipolar disorder (Ruderfer et al)	Psychiatric/neurological	rs1131017	0.0078571	0.0139343	0.572843	0.461008	20
Treatment/medication code: amlodipine (UK Biobank)	Treatment/medication	rs1131017	-0.000255317	0.000453437	0.573387	0.568002	20
Standing height (UK Biobank)	Anthropometric	rs1131017	-0.000909348	0.00163067	0.577082	6.09352e-07	20
Number of operations, self-reported (UK Biobank)	Miscellaneous	rs1131017	0.000974993	0.00179841	0.587721	0.334952	20
Diagnoses - main ICD10: I83 Varicose veins of lower extremities (UK Biobank et al)	ICD10 codes	rs1131017	-0.000176611	0.000326989	0.589119	0.573248	20
Illnesses of father: Diabetes (UK Biobank)	Cardiovascular	rs1131017	-0.000385316	0.000714592	0.589741	0.505767	20
Non-cancer illness code, self-reported: diabetes (UK Biobank)	Non-cancer illness	rs1131017	0.000232844	0.000446142	0.601735	0.240009	20
Treatment/medication code: doxazosin (UK Biobank)	Treatment/medication	rs1131017	-0.000124754	0.000242952	0.607607	0.487389	20
Miserableness (UK Biobank)	Psychiatric/neurological	rs1131017	0.000583428	0.00113722	0.607931	0.639037	20
Non-cancer illness code, self-reported: diverticular disease/diverticulitis (UK Biobank)	Non-cancer illness	rs1131017	-0.00012465	0.000244289	0.60987	0.871386	20
Heel bone mineral density (BMD) T-score, automated (left) (UK Biobank)	Miscellaneous	rs1131017	-0.00200369	0.00392811	0.609988	0.0362938	20
Diagnoses - main ICD10: N40 Hyperplasia of prostate (UK Biobank et al)	ICD10 codes	rs1131017	-0.000112029	0.000219948	0.610512	0.99507	20
Vascular/heart problems diagnosed by doctor: Angina (UK Biobank)	Cardiovascular	rs1131017	-0.000203962	0.000401373	0.611341	0.152801	20
Vascular/heart problems diagnosed by doctor: Heart attack (UK Biobank)	Cardiovascular	rs1131017	-0.000169017	0.00034442	0.623618	0.533859	20
Non-cancer illness code, self-reported: heart attack/myocardial infarction (UK Biobank)	Non-cancer illness	rs1131017	-0.000167866	0.000342755	0.624306	0.618887	20
Alcohol drinker status: Never (UK Biobank)	Behavioural	rs1131017	-0.000193463	0.000397812	0.626741	0.987316	20
Medication for pain relief, constipation, heartburn: Laxatives (e.g. Dulcolax, Senokot) (UK Biobank)	Treatment/medication	rs1131017	-0.000185862	0.00038492	0.629196	0.826152	20
Medication for cholesterol, blood pressure, diabetes, or take exogenous hormones: Cholesterol lowering medication (UK Biobank)	Treatment/medication	rs1131017	-0.000491813	0.00104379	0.637512	0.0283383	20
Ever used hormone-replacement therapy (HRT) (UK Biobank)	Miscellaneous	rs1131017	0.000717978	0.00153601	0.640191	0.494093	20
High light scatter reticulocyte count (O'Connor et al)	Autoimmune/inflammatory	rs1131017	-0.000923207	0.00199177	0.642998	0.492003	20
Frequency of depressed mood in last 2 weeks (UK Biobank)	Psychiatric/neurological	rs1131017	-0.000645768	0.00141421	0.647939	0.296739	20
Qualifications: NVQ or HND or HNC or equivalent (UK Biobank)	Miscellaneous	rs1131017	-0.000409756	0.000898531	0.648369	0.478488	20
Vitamin and mineral supplements: Vitamin C (UK Biobank)	Miscellaneous	rs1131017	-0.000284923	0.000643731	0.658047	0.490732	20
Alzheimer's disease (Jansen et al)	Psychiatric/neurological	rs1131017	-0.000859876	0.0019968	0.66674	0.0860603	20
Types of transport used (excluding work): Cycle (UK Biobank)	Miscellaneous	rs1131017	0.000253839	0.000590389	0.66723	0.115123	20
Treatment/medication code: metformin (UK Biobank)	Treatment/medication	rs1131017	0.000152242	0.000358142	0.670772	0.799386	20
Treatment/medication code: simvastatin (UK Biobank)	Treatment/medication	rs1131017	0.000308302	0.000727612	0.671771	0.455322	20
Risk taking (UK Biobank)	Behavioural	rs1131017	-0.000413692	0.00100306	0.680024	0.260584	20
Work/job satisfaction (UK Biobank)	Miscellaneous	rs1131017	0.00171676	0.00420739	0.683249	0.208234	20
Illnesses of mother: Heart disease (UK Biobank)	Cardiovascular	rs1131017	0.00037904	0.000945964	0.688647	0.931661	20
Diagnoses - main ICD10: D12 Benign neoplasm of colon, rectum, anus and anal canal (UK Biobank et al)	ICD10 codes	rs1131017	-0.000107437	0.000272407	0.693287	0.652213	20
Frequency of light DIY in last 4 weeks (UK Biobank)	Miscellaneous	rs1131017	0.00169117	0.00432276	0.695631	0.608723	20
Potassium in urine (UK Biobank)	Autoimmune/inflammatory	rs1131017	0.000898297	0.00230475	0.696715	0.431497	20
Illnesses of mother: High blood pressure (UK Biobank)	Cardiovascular	rs1131017	-0.000401794	0.00109664	0.714077	0.235789	20
Diagnoses - main ICD10: C50 Malignant neoplasm of breast (UK Biobank et al)	ICD10 codes	rs1131017	-0.000103314	0.000289836	0.721499	0.862718	20
Mineral and other dietary supplements: Zinc (UK Biobank)	Treatment/medication	rs1131017	-0.000158038	0.000446591	0.723432	0.399678	20
Total cholesterol (Willer et al)	Cardiovascular	rs10876864	0.00170164	0.00482204	0.724172	0.107195	20
Mineral and other dietary supplements: Calcium (UK Biobank)	Treatment/medication	rs1131017	-0.000196878	0.000563731	0.726909	0.827961	20
Illness, injury, bereavement, stress in last 2 years: Serious illness, injury or assault to yourself (UK Biobank)	Miscellaneous	rs1131017	0.0002241	0.000666082	0.736536	0.645147	20
Frequency of walking for pleasure in last 4 weeks (UK Biobank)	Miscellaneous	rs1131017	0.00128572	0.0040577	0.75135	0.705363	20
Shortness of breath walking on level ground (UK Biobank)	Miscellaneous	rs1131017	0.000385389	0.00123388	0.754782	0.110478	20
Hair/balding pattern: Pattern 2 (UK Biobank)	Miscellaneous	rs1131017	-0.000428509	0.00143005	0.764448	0.856215	20
Getting up in morning (UK Biobank)	Miscellaneous	rs1131017	0.00052004	0.00176215	0.767905	0.0259257	20
Illnesses of siblings: Diabetes (UK Biobank)	Cardiovascular	rs1131017	-0.000205673	0.000708239	0.77151	0.988817	20
Headaches for 3+ months (UK Biobank)	Miscellaneous	rs1131017	0.00073354	0.00257684	0.7759	0.712929	20
Types of physical activity in last 4 weeks: Other exercises (eg: swimming, cycling, keep fit, bowling) (UK Biobank)	Miscellaneous	rs1131017	-0.000322442	0.00115264	0.779675	0.0262635	20
Types of physical activity in last 4 weeks: Strenuous sports (UK Biobank)	Miscellaneous	rs1131017	0.000193546	0.000697644	0.781452	0.624346	20
Major depressive disorder (Wray et al)	Psychiatric/neurological	rs1131017	0.00205443	0.00747949	0.783566	0.107971	20
Health satisfaction (UK Biobank)	Miscellaneous	rs1131017	0.000922214	0.00347862	0.790925	0.206336	20
Treatment/medication code: tramadol (UK Biobank)	Treatment/medication	rs1131017	6.07037e-05	0.00024059	0.8008	0.12622	20
Diagnoses - main ICD10: K40 Inguinal hernia (UK Biobank et al)	ICD10 codes	rs1131017	-8.87923e-05	0.00036262	0.806562	0.752136	20
Weight change compared with 1 year ago (UK Biobank)	Anthropometric	rs1131017	-0.000359688	0.00149281	0.809597	0.804956	20
Pulse wave reflection index (UK Biobank)	Cardiovascular	rs1131017	-0.000903444	0.00383441	0.813732	0.482701	20
Balding (pattern 4) (O'Connor et al)	Miscellaneous	rs1131017	0.000264827	0.00115015	0.817894	0.0059667	20
Platelet count (O'Connor et al)	Autoimmune/inflammatory	rs1131017	-0.000404847	0.00186133	0.827815	0.000353711	20
Comparative body size at age 10 (UK Biobank)	Anthropometric	rs1131017	-0.000333839	0.00157059	0.831673	0.0305492	20
Sunburn occasions (O'Connor et al)	Miscellaneous	rs1131017	0.000238631	0.00116317	0.83745	0.252421	20
Diabetes diagnosed by doctor (UK Biobank)	Cardiovascular	rs1131017	9.78582e-05	0.00049187	0.842301	0.509806	20
Low Density Lipoprotein Cholesterol (Willer et al)	Cardiovascular	rs10876864	-0.000945358	0.00491608	0.847508	0.099889	20
Diagnoses - main ICD10: M17 Gonarthrosis [arthrosis of knee] (UK Biobank et al)	ICD10 codes	rs1131017	6.00922e-05	0.000317897	0.850069	0.801976	20
Current employment status: Unable to work because of sickness or disability (UK Biobank)	Miscellaneous	rs1131017	7.62504e-05	0.000436363	0.861283	0.861315	20
Average weekly spirits intake (UK Biobank)	Behavioural	rs1131017	0.000386851	0.00241205	0.87258	0.147641	20
Ever depressed for a whole week (UK Biobank)	Psychiatric/neurological	rs1131017	0.000300887	0.00199701	0.880237	0.443566	20
Diagnoses - main ICD10: K21 Gastro-oesophageal reflux disease (UK Biobank et al)	ICD10 codes	rs1131017	4.72968e-05	0.000334564	0.887579	0.234074	20
Pack years adult smoking as proportion of life span exposed to smoking PREVIEW ONLY (UK Biobank)	Behavioural	rs1131017	-0.000567985	0.00414497	0.891007	0.51624	20
Weight (UK Biobank)	Anthropometric	rs11171739	0.00181462	0.013999	0.896863	0.334509	20
Mother's age at death (UK Biobank)	Miscellaneous	rs1131017	-0.000383695	0.0029789	0.897513	0.409981	20
Pack years of smoking PREVIEW ONLY (UK Biobank)	Behavioural	rs1131017	-0.000499528	0.00413097	0.903752	0.520035	20
Coronary artery disease (Nikpay et al)	Cardiovascular	rs1131017	0.000997495	0.00905956	0.912327	0.0258869	20
Hearing difficulty/problems with background noise (UK Biobank)	Miscellaneous	rs1131017	4.0577e-05	0.00041371	0.921868	0.263133	20
Type 2 diabetes (O'Connor et al)	Cardiovascular	rs1131017	4.0577e-05	0.00041371	0.921868	0.263133	20
Alcohol drinker status: Previous (UK Biobank)	Behavioural	rs1131017	-3.97976e-05	0.000418356	0.924213	0.0967567	20
Other serious medical condition/disability diagnosed by doctor (UK Biobank)	Miscellaneous	rs1131017	8.31411e-05	0.000937793	0.929355	0.653521	20
Transport type for commuting to job workplace: Car/motor vehicle (UK Biobank)	Miscellaneous	rs1131017	-0.000107402	0.00125291	0.931687	0.803392	20
Treatment/medication code: lansoprazole (UK Biobank)	Treatment/medication	rs1131017	-3.52591e-05	0.000427677	0.934294	0.49911	20
Non-cancer illness code, self-reported: angina (UK Biobank)	Non-cancer illness	rs1131017	-3.10932e-05	0.000400537	0.938123	0.0854314	20
Worrier / anxious feelings (UK Biobank)	Psychiatric/neurological	rs1131017	8.54588e-05	0.0011389	0.940186	0.832653	20
Drive faster than motorway speed limit (UK Biobank)	Miscellaneous	rs1131017	-0.000131581	0.00192244	0.945431	0.324935	20
Heel bone mineral density (BMD) T-score, automated (right) (UK Biobank)	Miscellaneous	rs1131017	-0.000250696	0.00390237	0.948778	0.191699	20
Irritability (UK Biobank)	Psychiatric/neurological	rs1131017	4.92151e-05	0.00105398	0.962757	0.773675	20
Ever highly irritable/argumentative for 2 days (UK Biobank)	Psychiatric/neurological	rs1131017	6.97947e-05	0.00154286	0.963918	0.917516	20
Crohn's disease (de Lange et al)	Autoimmune/inflammatory	rs10876864	0.000661751	0.0153148	0.965534	0.348708	20
Morning/evening person (chronotype) (UK Biobank)	Behavioural	rs1131017	-6.41668e-05	0.00225628	0.977312	0.151615	20
Time spent driving (UK Biobank)	Behavioural	rs1131017	5.33276e-05	0.00206464	0.979394	0.951904	20
Hand grip strength (left) (UK Biobank)	Anthropometric	rs1131017	-9.12419e-06	0.00165431	0.995599	0.503309	20
Current employment status: In paid employment or self-employed (UK Biobank)	Miscellaneous	rs1131017	4.44755e-06	0.00113974	0.996887	0.220045	20
Nervous feelings (UK Biobank)	Psychiatric/neurological	rs1131017	-3.32823e-06	0.000986931	0.997309	0.0984073	20
Non-cancer illness code, self-reported: depression (UK Biobank)	Non-cancer illness	rs1131017	4.50966e-07	0.000532531	0.999324	0.0243336	20
Ever had hysterectomy (womb removed) (UK Biobank)	Miscellaneous	rs1131017	-7.71979e-07	0.000914946	0.999327	0.661544	20
