# Supplementary material for: A transcriptome-wide Mendelian randomization study to uncover tissue-dependent regulatory mechanisms across the human phenome
Source: Nat Commun. 2020 Jan 10;11:185. doi: 10.1038/s41467-019-13921-9 (PMC6954187; doi:10.1038/s41467-019-13921-9)
Supplement: Supplementary file 4 — Dataset 4 [file 41467_2019_13921_MOESM4_ESM.xlsx]

## Sheet: Sheet1
Supplementary Data 4: A phenome-wide association analysis of FBN2 expression derived from heart atrial appendage tissue
Associations between FBN2 expression derived from heart atrial appendage tissue and all traits
Complex Trait	Subcategory	Lead eQTL	MR Beta	MR SE	MR P	HEIDI P	HEIDI nSNPs
Systolic blood pressure (adj. medication) (O'Connor et al)	Cardiovascular	rs6595838	-0.036214	0.00612971	3.464e-09	0.089496	20
Diastolic blood pressure (adj. medication) (O'Connor et al)	Cardiovascular	rs6595838	-0.0315261	0.00565817	2.52157e-08	0.219564	20
Systolic blood pressure, automated reading (UK Biobank)	Cardiovascular	rs6595838	-0.0313941	0.00601508	1.79658e-07	0.111731	20
Medication for cholesterol, blood pressure, diabetes, or take exogenous hormones: Blood pressure medication (UK Biobank)	Treatment/medication	rs6595838	-0.0146722	0.00296519	7.49218e-07	0.0507074	20
Non-cancer illness code, self-reported: hypertension (UK Biobank)	Non-cancer illness	rs6595838	-0.0120397	0.00247011	1.0927e-06	0.0286009	20
Vascular/heart problems diagnosed by doctor: High blood pressure (UK Biobank)	Cardiovascular	rs6595838	-0.0114372	0.00244079	2.78784e-06	0.0459289	20
Treatment/medication code: bendroflumethiazide (UK Biobank)	Treatment/medication	rs6595838	-0.00562592	0.00124562	6.28484e-06	0.562358	20
Cardiovascular disease (O'Connor et al)	Cardiovascular	rs6595838	-0.00947357	0.00212499	8.26648e-06	0.0466933	20
Diastolic blood pressure, automated reading (UK Biobank)	Cardiovascular	rs6595838	-0.0216059	0.00522029	3.49069e-05	0.403532	20
Treatment/medication code: amlodipine (UK Biobank)	Treatment/medication	rs6595838	-0.00413793	0.00101273	4.39018e-05	0.0276306	20
Illnesses of father: High blood pressure (UK Biobank)	Cardiovascular	rs6595838	-0.00886593	0.00224766	7.99609e-05	0.198376	20
Illnesses of mother: High blood pressure (UK Biobank)	Cardiovascular	rs6595838	-0.0088365	0.00236992	0.000192538	0.0882597	20
Heel bone mineral density (BMD) T-score, automated (UK Biobank)	Miscellaneous	rs6595838	0.022936	0.00630637	0.000275882	0.155621	20
Number of treatments/medications taken (UK Biobank)	Treatment/medication	rs6595838	-0.0133273	0.00388534	0.000603219	0.0138854	20
Treatment/medication code: atenolol (UK Biobank)	Treatment/medication	rs6595838	-0.00321179	0.000940243	0.000635677	0.319698	20
Medication for cholesterol, blood pressure or diabetes: Blood pressure medication (UK Biobank)	Treatment/medication	rs6595838	-0.0102355	0.00308038	0.000891134	0.0880782	20
Heel bone mineral density (BMD) T-score, automated (right) (UK Biobank)	Miscellaneous	rs6595838	0.0256549	0.00810809	0.00155558	0.7595	20
Treatment/medication code: ramipril (UK Biobank)	Treatment/medication	rs6595838	-0.0030831	0.000999256	0.00203279	0.697217	20
Number of self-reported non-cancer illnesses (UK Biobank)	Non-cancer illness	rs6595838	-0.0112993	0.00386868	0.0034922	0.108433	20
Treatment/medication code: simvastatin (UK Biobank)	Treatment/medication	rs6595838	-0.00423496	0.00147995	0.00421578	0.202314	20
Waist-hip ratio (adj. BMI) (O'Connor et al)	Anthropometric	rs6595838	0.0115205	0.00404635	0.00441134	0.1527	20
Heel bone mineral density (BMD) T-score, automated (left) (UK Biobank)	Miscellaneous	rs6595838	0.0225525	0.00799431	0.00478642	0.760822	20
Illnesses of siblings: High blood pressure (UK Biobank)	Cardiovascular	rs6595838	-0.00588305	0.0021181	0.00547757	0.315236	20
Red blood cell distribution width (O'Connor et al)	Autoimmune/inflammatory	rs6595838	-0.0107025	0.00394629	0.00668675	4.42572e-11	20
Types of transport used (excluding work): Cycle (UK Biobank)	Miscellaneous	rs6595838	0.00320132	0.00118963	0.00712353	0.124348	20
Duration of vigorous activity (UK Biobank)	Miscellaneous	rs6595838	-0.0163999	0.00622491	0.0084248	0.330396	20
Treatment/medication code: co-codamol (UK Biobank)	Treatment/medication	rs6595838	-0.00183512	0.000697556	0.0085188	0.0763263	20
Diagnoses - main ICD10: M16 Coxarthrosis [arthrosis of hip] (UK Biobank et al)	ICD10 codes	rs6595838	-0.00144551	0.000554577	0.00914692	0.788465	20
Wears glasses or contact lenses (UK Biobank)	Miscellaneous	rs6595838	-0.00364204	0.00142011	0.0103287	0.0435101	20
Number of unsuccessful stop-smoking attempts (UK Biobank)	Behavioural	rs6595838	0.0196861	0.00768569	0.0104251	0.159189	20
Chest pain or discomfort (UK Biobank)	Miscellaneous	rs6595838	-0.00400142	0.00166307	0.0161265	0.348803	20
Medication for cholesterol, blood pressure or diabetes: Cholesterol lowering medication (UK Biobank)	Treatment/medication	rs6595838	-0.0068528	0.00284918	0.0161643	0.0648389	20
Comparative height size at age 10 (UK Biobank)	Anthropometric	rs6595838	-0.00733425	0.00310644	0.0182265	0.0078403	20
Ulcerative colitis (de Lange et al)	Autoimmune/inflammatory	rs6595838	-0.0694687	0.0297137	0.0193906	0.257938	20
Height (O'Connor et al)	Anthropometric	rs6595838	-0.00716151	0.00310418	0.0210518	2.55923e-05	20
Pulse rate (UK Biobank)	Cardiovascular	rs6595838	0.0182445	0.00793648	0.0215159	0.656085	20
Illnesses of father: Prostate cancer (UK Biobank)	Miscellaneous	rs6595838	0.00294109	0.00128661	0.022259	0.882018	20
Coronary artery disease (Nikpay et al)	Cardiovascular	rs6595838	-0.0391166	0.0172515	0.0233634	0.845254	20
Treatment/medication code: enalapril (UK Biobank)	Treatment/medication	rs6595838	-0.000899331	0.000399304	0.0243066	0.963989	20
Non-cancer illness code, self-reported: gastro-oesophageal reflux (gord) / gastric reflux (UK Biobank)	Non-cancer illness	rs6595838	-0.00204464	0.000915174	0.0254732	0.478717	20
Breast cancer (Michailidou et al)	Miscellaneous	rs6595838	0.0259895	0.0117838	0.0274172	0.245214	20
Types of physical activity in last 4 weeks: Walking for pleasure (not as a means of transport) (UK Biobank)	Miscellaneous	rs6595838	-0.00448276	0.00203404	0.0275331	0.408374	20
Non-cancer illness code, self-reported: osteoarthritis (UK Biobank)	Non-cancer illness	rs6595838	-0.00275209	0.00125309	0.0280741	0.231376	20
Sleep duration (UK Biobank)	Behavioural	rs6595838	-0.00765769	0.00348935	0.0281928	0.687724	20
Number of full brothers (UK Biobank)	Miscellaneous	rs6595838	0.00766129	0.00353439	0.0301862	0.0118439	20
Treatment/medication code: doxazosin (UK Biobank)	Treatment/medication	rs6595838	-0.00101697	0.000476974	0.0329967	0.684415	20
Tinnitus: Yes, now most or all of the time (UK Biobank)	Miscellaneous	rs6595838	-0.00413705	0.00196465	0.0352264	0.464967	20
Diagnoses - main ICD10: I20 Angina pectoris (UK Biobank et al)	ICD10 codes	rs6595838	-0.00112895	0.000536356	0.0353047	0.240362	20
Pain type(s) experienced in last month: Knee pain (UK Biobank)	Miscellaneous	rs6595838	-0.00384211	0.00184669	0.037476	0.346337	20
Number of pregnancy terminations (UK Biobank)	Miscellaneous	rs6595838	0.0153479	0.00738063	0.0375727	0.767431	20
Friendships satisfaction (UK Biobank)	Miscellaneous	rs6595838	-0.0118647	0.00580224	0.04087	0.3384	20
Illness, injury, bereavement, stress in last 2 years: Financial difficulties (UK Biobank)	Miscellaneous	rs6595838	0.00287244	0.00141918	0.0429684	0.0778666	20
Pulse rate, automated reading (UK Biobank)	Cardiovascular	rs6595838	0.00934832	0.00462179	0.0431079	0.5937	20
Hair colour (O'Connor et al)	Miscellaneous	rs6595838	0.00622155	0.00308498	0.0437243	0.118138	20
Medication for pain relief, constipation, heartburn: Laxatives (e.g. Dulcolax, Senokot) (UK Biobank)	Treatment/medication	rs6595838	0.00151632	0.000752341	0.0438559	0.634581	20
Duration of moderate activity (UK Biobank)	Miscellaneous	rs6595838	-0.00874503	0.00437201	0.0454751	0.150178	20
Height (Wood et al)	Anthropometric	rs6595829	-0.00527406	0.00264679	0.0463028	0.000148568	20
Inflammatory bowel disease (de Lange et al)	Autoimmune/inflammatory	rs6595838	-0.0457676	0.0230286	0.0468749	0.780246	20
Pulse wave reflection index (UK Biobank)	Cardiovascular	rs6595838	0.0146857	0.00749911	0.0501921	0.640994	20
Non-cancer illness code, self-reported: hayfever/allergic rhinitis (UK Biobank)	Non-cancer illness	rs6595838	-0.00204014	0.00104337	0.0505441	0.102713	20
Age at menopause (O'Connor et al)	Miscellaneous	rs6595838	-0.0684981	0.0356948	0.0549848	0.268713	20
Pain type(s) experienced in last month: Hip pain (UK Biobank)	Miscellaneous	rs6595838	-0.00270815	0.00141298	0.0552857	0.321108	20
Mineral and other dietary supplements: Fish oil (including cod liver oil) (UK Biobank)	Treatment/medication	rs6595838	-0.00397064	0.00208749	0.0571562	0.368228	20
Triglycerides (Willer et al)	Cardiovascular	rs6595829	-0.0161625	0.00860963	0.0604835	0.161573	20
Ever had stillbirth, spontaneous miscarriage or termination (UK Biobank)	Miscellaneous	rs6595838	-0.00524607	0.0028524	0.0658895	0.216022	20
Mineral and other dietary supplements: Calcium (UK Biobank)	Treatment/medication	rs6595838	-0.00200127	0.00109462	0.0675076	0.222668	20
Illnesses of mother: Chronic bronchitis/emphysema (UK Biobank)	Miscellaneous	rs6595838	0.00195467	0.00107111	0.0680164	0.477382	20
Diagnoses - main ICD10: I25 Chronic ischaemic heart disease (UK Biobank et al)	ICD10 codes	rs6595838	-0.0012877	0.000706628	0.0684061	0.146897	20
Treatment/medication code: diclofenac (UK Biobank)	Treatment/medication	rs6595838	-0.00116303	0.000642207	0.0701432	0.520777	20
Peak expiratory flow (PEF) (UK Biobank)	Miscellaneous	rs6595838	-0.00709521	0.00395941	0.0731353	0.893634	20
Treatment/medication code: xalatan 0.005% eye drops (UK Biobank)	Treatment/medication	rs6595838	0.00042485	0.000237643	0.0738141	0.820062	20
High light scatter reticulocyte count (O'Connor et al)	Autoimmune/inflammatory	rs6595838	0.00685743	0.00385715	0.0754284	0.874826	20
Non-cancer illness code, self-reported: depression (UK Biobank)	Non-cancer illness	rs6595838	0.00182896	0.00103229	0.0764355	0.258827	20
Mineral and other dietary supplements: Glucosamine (UK Biobank)	Treatment/medication	rs6595838	-0.00312521	0.00176723	0.0769896	0.600561	20
Weight change compared with 1 year ago (UK Biobank)	Anthropometric	rs6595838	-0.00509075	0.00289216	0.0783757	0.113996	20
Non-cancer illness code, self-reported: migraine (UK Biobank)	Non-cancer illness	rs6595838	-0.00132566	0.000754199	0.0787982	0.299638	20
Pulse wave Arterial Stiffness index (UK Biobank)	Cardiovascular	rs6595838	0.0133459	0.00762849	0.080208	0.83788	20
Pulse wave peak to peak time (UK Biobank)	Cardiovascular	rs6595838	-0.0134084	0.0077635	0.0841477	0.900407	20
Hair/balding pattern: Pattern 3 (UK Biobank)	Miscellaneous	rs6595838	-0.0050068	0.00291216	0.0855644	0.234472	20
Treatment/medication code: lisinopril (UK Biobank)	Treatment/medication	rs6595838	-0.00125069	0.000732107	0.0875732	0.564716	20
Transport type for commuting to job workplace: Public transport (UK Biobank)	Miscellaneous	rs6595838	0.00414916	0.00245738	0.0913251	0.634933	20
Number of cigarettes previously smoked daily (UK Biobank)	Behavioural	rs6595838	0.013151	0.00791729	0.0967047	0.0550422	20
Medication for pain relief, constipation, heartburn: Ibuprofen (e.g. Nurofen) (UK Biobank)	Treatment/medication	rs6595838	0.00262092	0.00158327	0.0978481	0.294034	20
Treatment/medication code: paracetamol (UK Biobank)	Treatment/medication	rs6595838	-0.00279653	0.00171193	0.102352	0.319236	20
Job involves shift work (UK Biobank)	Miscellaneous	rs6595838	0.00796927	0.00488066	0.102505	0.168374	20
Work/job satisfaction (UK Biobank)	Miscellaneous	rs6595838	0.0131826	0.00814145	0.105406	0.0627232	20
Treatment/medication code: cetirizine (UK Biobank)	Treatment/medication	rs6595838	-0.000738608	0.000469436	0.115628	0.304785	20
FVC (O'Connor et al)	Miscellaneous	rs6595838	-0.0064032	0.00407562	0.116159	0.00438365	20
Medication for pain relief, constipation, heartburn: Omeprazole (e.g. Zanprol) (UK Biobank)	Treatment/medication	rs6595838	-0.00165574	0.0010593	0.118041	0.0595578	20
Illnesses of mother: Heart disease (UK Biobank)	Cardiovascular	rs6595838	-0.00283562	0.00182081	0.119391	0.711871	20
Number of live births (UK Biobank)	Miscellaneous	rs6595838	-0.0106918	0.0069745	0.125278	0.821128	20
Number of days/week of vigorous physical activity 10+ minutes (UK Biobank)	Miscellaneous	rs6595838	0.0132934	0.00876222	0.129235	0.637476	20
Diagnoses - main ICD10: K80 Cholelithiasis (UK Biobank et al)	ICD10 codes	rs6595838	-0.000950466	0.000629518	0.131086	0.896509	20
Balding (pattern 1) (O'Connor et al)	Miscellaneous	rs6595838	0.00396608	0.00263107	0.131708	0.261495	20
Doctor diagnosed asthma (UK Biobank)	Miscellaneous	rs6595838	-0.004435	0.00295582	0.133503	0.0103074	20
Asthma (O'Connor et al)	Autoimmune/inflammatory	rs6595838	-0.00189096	0.00127006	0.136522	0.734939	20
Fed-up feelings (UK Biobank)	Psychiatric/neurological	rs6595838	-0.00321678	0.00218956	0.141793	0.162491	20
Comparative body size at age 10 (UK Biobank)	Anthropometric	rs6595838	0.0044313	0.00301689	0.141878	0.145347	20
Target heart rate achieved (UK Biobank)	Cardiovascular	rs6595838	0.00514551	0.00350754	0.142381	0.825313	20
Treatment/medication code: ventolin 100micrograms inhaler (UK Biobank)	Treatment/medication	rs6595838	-0.00108388	0.000739661	0.142818	0.514246	20
Rheumatoid arthritis (Okaka et al)	Autoimmune/inflammatory	rs6595838	0.0497874	0.0339934	0.143025	0.472061	20
Getting up in morning (UK Biobank)	Miscellaneous	rs6595838	-0.00494591	0.00338469	0.143944	0.186109	20
Non-cancer illness code, self-reported: asthma (UK Biobank)	Non-cancer illness	rs6595838	-0.00199941	0.00141285	0.157021	0.320501	20
Diagnoses - main ICD10: N40 Hyperplasia of prostate (UK Biobank et al)	ICD10 codes	rs6595838	0.000596803	0.000421875	0.157172	0.215051	20
Duration of walks (UK Biobank)	Miscellaneous	rs6595838	-0.00672005	0.00475361	0.157458	0.516605	20
Types of physical activity in last 4 weeks: Light DIY (eg: pruning, watering the lawn) (UK Biobank)	Miscellaneous	rs6595838	0.00302088	0.00220018	0.169749	0.831935	20
Blood clot, DVT, bronchitis, emphysema, asthma, rhinitis, eczema, allergy diagnosed by doctor: Asthma (UK Biobank)	Autoimmune/inflammatory	rs6595838	-0.00186127	0.00140705	0.185894	0.466838	20
Non-cancer illness code, self-reported: hypothyroidism/myxoedema (UK Biobank)	Non-cancer illness	rs6595838	0.00123764	0.000937836	0.186942	0.249605	20
Amyotrophic lateral sclerosis (van Rheenan et al)	Autoimmune/inflammatory	rs7710764	0.0606127	0.0461126	0.188695	0.190205	7
White blood cell count (O'Connor et al)	Autoimmune/inflammatory	rs6595838	-0.00491186	0.00378341	0.194196	0.132042	20
Hip circumference (UK Biobank)	Anthropometric	rs6595838	-0.00555125	0.00434474	0.201357	0.0201191	20
Prospective memory result (UK Biobank)	Psychiatric/neurological	rs6595838	0.00496507	0.00390742	0.203843	0.120797	20
Number of incorrect matches in round (UK Biobank)	Psychiatric/neurological	rs6595838	0.00544077	0.00428201	0.203867	0.25649	20
Diagnoses - main ICD10: R07 Pain in throat and chest (UK Biobank et al)	ICD10 codes	rs6595838	-0.00118065	0.000949465	0.213686	0.244604	20
Maternal smoking around birth (UK Biobank)	Behavioural	rs6595838	0.00270557	0.00217663	0.213864	0.237271	20
Mean time to correctly identify matches (UK Biobank)	Psychiatric/neurological	rs6595838	0.0053835	0.00433252	0.214023	0.123921	20
Other eye problems (UK Biobank)	Miscellaneous	rs6595838	0.00189923	0.00153754	0.216743	0.611569	20
Crohn's disease (de Lange et al)	Autoimmune/inflammatory	rs6595838	-0.0357968	0.0289887	0.216884	0.891755	20
Ever used hormone-replacement therapy (HRT) (UK Biobank)	Miscellaneous	rs6595838	-0.00361378	0.00293642	0.218444	0.244744	20
Daytime dozing / sleeping (narcolepsy) (UK Biobank)	Miscellaneous	rs6595838	-0.00266632	0.00216787	0.218724	0.1968	20
Cognitive performance (Lee et al)	Psychiatric/neurological	rs6595838	0.0062767	0.00513377	0.221469	0.122188	20
Non-cancer illness code, self-reported: diabetes (UK Biobank)	Non-cancer illness	rs6595838	0.00103938	0.000851839	0.222406	0.197804	20
Treatment/medication code: levothyroxine sodium (UK Biobank)	Treatment/medication	rs6595838	0.00105128	0.000862288	0.222778	0.128686	20
Hearing difficulty/problems: Yes (UK Biobank)	Miscellaneous	rs6595838	-0.00237083	0.0019587	0.226121	0.476884	20
Illnesses of father: Lung cancer (UK Biobank)	Miscellaneous	rs6595838	0.00159392	0.00132836	0.230169	0.183405	20
Vascular/heart problems diagnosed by doctor: Heart attack (UK Biobank)	Cardiovascular	rs6595838	-0.000786167	0.00065726	0.231646	0.157979	20
Mouth/teeth dental problems: Mouth ulcers (UK Biobank)	Miscellaneous	rs6595838	0.00158775	0.00133274	0.233519	0.632789	20
Hand grip strength (right) (UK Biobank)	Anthropometric	rs6595838	0.00376565	0.00316339	0.233895	0.908855	20
Time spent watching television (TV) (UK Biobank)	Behavioural	rs6595838	-0.00399012	0.00336963	0.236356	0.454385	20
Usual walking pace (UK Biobank)	Miscellaneous	rs6595838	0.00315288	0.00267488	0.238517	0.276673	20
Headaches for 3+ months (UK Biobank)	Miscellaneous	rs6595838	-0.00576071	0.00490139	0.239866	0.426065	20
Diagnoses - main ICD10: C50 Malignant neoplasm of breast (UK Biobank et al)	ICD10 codes	rs6595838	-0.000647002	0.000552894	0.241917	0.484069	20
Time spent driving (UK Biobank)	Behavioural	rs6595838	-0.00460267	0.00393926	0.242641	0.216652	20
Treatment/medication code: omeprazole (UK Biobank)	Treatment/medication	rs6595838	-0.00120113	0.0010289	0.24305	0.080838	20
Platelet count (O'Connor et al)	Autoimmune/inflammatory	rs6595838	0.00416298	0.0035793	0.244801	0.062707	20
Nervous feelings (UK Biobank)	Psychiatric/neurological	rs6595838	-0.00218058	0.00188212	0.246627	0.328811	20
Diagnoses - main ICD10: M54 Dorsalgia (UK Biobank et al)	ICD10 codes	rs6595838	-0.000646939	0.000563883	0.251261	0.563797	20
Alcohol drinker status: Previous (UK Biobank)	Behavioural	rs6595838	-0.000901598	0.000797501	0.258253	0.32774	20
Diagnoses - main ICD10: R10 Abdominal and pelvic pain (UK Biobank et al)	ICD10 codes	rs6595838	0.000993864	0.000880011	0.258739	0.840947	20
Pack years of smoking PREVIEW ONLY (UK Biobank)	Behavioural	rs6595838	0.00874075	0.0078694	0.266686	0.190137	20
Non-cancer illness code, self-reported: angina (UK Biobank)	Non-cancer illness	rs6595838	-0.000841528	0.000763147	0.270154	0.343483	20
Multiple sclerosis (Beecham et al)	Autoimmune/inflammatory	rs6595829	-0.0336904	0.0307098	0.272617	NA	NA
Transport type for commuting to job workplace: Cycle (UK Biobank)	Miscellaneous	rs6595838	0.00174105	0.00159375	0.274646	0.68091	20
Major depressive disorder (Wray et al)	Psychiatric/neurological	rs6595838	0.0173197	0.0160176	0.279568	0.266944	20
Number of operations, self-reported (UK Biobank)	Miscellaneous	rs6595838	0.003674	0.00342349	0.283194	0.522314	20
Diagnoses - main ICD10: G56 Mononeuropathies of upper limb (UK Biobank et al)	ICD10 codes	rs6595838	0.000614203	0.000573489	0.284172	0.970992	20
Hand grip strength (left) (UK Biobank)	Anthropometric	rs6595838	0.00333859	0.00314935	0.289106	0.815661	20
Reason for glasses/contact lenses: For 'astigmatism' (UK Biobank)	Miscellaneous	rs6595838	0.000740723	0.000703378	0.292298	0.389709	20
Illnesses of father: Heart disease (UK Biobank)	Cardiovascular	rs6595838	-0.00228353	0.0021812	0.29514	0.815754	20
Shortness of breath walking on level ground (UK Biobank)	Miscellaneous	rs6595838	-0.00242282	0.00235429	0.303427	0.478762	20
Job involves heavy manual or physical work (UK Biobank)	Miscellaneous	rs6595838	-0.00520349	0.00507031	0.304766	0.371648	20
Snoring (UK Biobank)	Behavioural	rs6595838	0.00213321	0.00214945	0.320979	0.114037	20
Types of physical activity in last 4 weeks: Strenuous sports (UK Biobank)	Miscellaneous	rs6595838	0.00130906	0.00132644	0.323696	0.651254	20
Suffer from 'nerves' (UK Biobank)	Psychiatric/neurological	rs6595838	-0.00179635	0.0018253	0.325046	0.261794	20
Wheeze or whistling in the chest in last year (UK Biobank)	Miscellaneous	rs6595838	-0.00175661	0.00178671	0.325531	0.367345	20
Non-cancer illness code, self-reported: osteoporosis (UK Biobank)	Non-cancer illness	rs6595838	-0.000525393	0.000540526	0.331049	0.331981	20
Non-cancer illness code, self-reported: heart attack/myocardial infarction (UK Biobank)	Non-cancer illness	rs6595838	-0.000632796	0.000651326	0.331274	0.129179	20
Reason for glasses/contact lenses: For short-sightedness, i.e. only or mainly for distance viewing such as driving, cinema etc (called 'myopia') (UK Biobank)	Miscellaneous	rs6595838	0.00115027	0.0011887	0.333207	0.215837	20
Smoking status (O'Connor et al)	Behavioural	rs6595838	0.0024859	0.0026002	0.33905	0.642856	20
Types of transport used (excluding work): Public transport (UK Biobank)	Miscellaneous	rs6595838	0.00190529	0.00199722	0.340098	0.462144	20
Why stopped smoking: Health precaution (UK Biobank)	Behavioural	rs6595838	0.00408135	0.0042823	0.340553	0.373448	20
Fractured/broken bones in last 5 years (UK Biobank)	Miscellaneous	rs6595838	0.00122814	0.00129053	0.341269	0.788932	20
Medication for pain relief, constipation, heartburn: Aspirin (UK Biobank)	Treatment/medication	rs6595838	-0.00141352	0.00151524	0.350885	0.299879	20
Illnesses of siblings: Severe depression (UK Biobank)	Psychiatric/neurological	rs6595838	0.00115106	0.00124368	0.354694	0.364573	20
Low Density Lipoprotein Cholesterol (Willer et al)	Cardiovascular	rs6595829	0.00867669	0.00942824	0.357423	0.134446	20
Father's age at death (UK Biobank)	Miscellaneous	rs6595838	0.00461361	0.00504055	0.360035	0.899296	20
Treatment/medication code: aspirin (UK Biobank)	Treatment/medication	rs6595838	-0.00134619	0.00147434	0.361201	0.143465	20
Vascular/heart problems diagnosed by doctor: Angina (UK Biobank)	Cardiovascular	rs6595838	-0.000691863	0.000761855	0.36381	0.527107	20
Medication for cholesterol, blood pressure, diabetes, or take exogenous hormones: Cholesterol lowering medication (UK Biobank)	Treatment/medication	rs6595838	-0.00178855	0.00198305	0.367101	0.0961257	20
Duration walking for pleasure (UK Biobank)	Miscellaneous	rs6595838	-0.00686224	0.0076215	0.367919	0.456292	20
Pain type(s) experienced in last month: Stomach or abdominal pain (UK Biobank)	Miscellaneous	rs6595838	0.00107546	0.00120829	0.373432	0.0438096	20
Ever had prostate specific antigen (PSA) test (UK Biobank)	Miscellaneous	rs6595838	0.00270112	0.00305986	0.377365	0.801462	20
Diagnoses - main ICD10: K57 Diverticular disease of intestine (UK Biobank et al)	ICD10 codes	rs6595838	0.000543249	0.000616807	0.378457	0.962968	20
Ever highly irritable/argumentative for 2 days (UK Biobank)	Psychiatric/neurological	rs6595838	-0.00258466	0.00293594	0.378669	0.364945	20
Mean sphered cell volume (O'Connor et al)	Autoimmune/inflammatory	rs6595838	-0.00325949	0.00371782	0.380639	0.297214	20
Qualifications: A levels/AS levels or equivalent (UK Biobank)	Miscellaneous	rs6595838	0.00169801	0.00195675	0.38552	0.828201	20
Age at first live birth (UK Biobank)	Miscellaneous	rs6595838	0.00595999	0.0070373	0.397043	0.459337	20
Cancer code, self-reported: breast cancer (UK Biobank)	Non-cancer illness	rs6595838	-0.000538618	0.000637028	0.397823	0.099711	20
Alcohol drinker status: Never (UK Biobank)	Behavioural	rs6595838	-0.000637123	0.000754401	0.398367	0.641582	20
Treatment/medication code: ibuprofen (UK Biobank)	Treatment/medication	rs6595838	0.00121358	0.00143767	0.398598	0.542579	20
Diagnoses - main ICD10: M17 Gonarthrosis [arthrosis of knee] (UK Biobank et al)	ICD10 codes	rs6595838	-0.000508941	0.000602995	0.398657	0.497146	20
Waist circumference (UK Biobank)	Anthropometric	rs6595838	0.00324435	0.00385425	0.399923	0.40899	20
Ever had hysterectomy (womb removed) (UK Biobank)	Miscellaneous	rs6595838	-0.00146211	0.00173952	0.400614	0.800199	20
Platelet distribution width (O'Connor et al)	Autoimmune/inflammatory	rs6595838	-0.003074	0.00366036	0.401016	0.38895	20
Forced vital capacity (FVC), Best measure (UK Biobank)	Miscellaneous	rs6595838	-0.00324063	0.00387733	0.403274	0.191176	20
Illness, injury, bereavement, stress in last 2 years: Serious illness, injury or assault to yourself (UK Biobank)	Miscellaneous	rs6595838	0.00105481	0.00126326	0.40372	0.240542	20
Reason for reducing amount of alcohol drunk: Health precaution (UK Biobank)	Miscellaneous	rs6595838	-0.00278305	0.00336236	0.407836	0.07664	20
Tense / 'highly strung' (UK Biobank)	Psychiatric/neurological	rs6595838	-0.00137357	0.00166598	0.409666	0.184337	20
Current tobacco smoking (UK Biobank)	Behavioural	rs6595838	-0.00194583	0.00236676	0.410992	0.675652	20
Chest pain or discomfort walking normally (UK Biobank)	Miscellaneous	rs6595838	-0.00344374	0.00418897	0.411023	0.853823	20
Duration of heavy DIY (UK Biobank)	Miscellaneous	rs6595838	-0.00919008	0.0112877	0.415551	0.714459	20
Transport type for commuting to job workplace: Car/motor vehicle (UK Biobank)	Miscellaneous	rs6595838	-0.00190777	0.00237477	0.421772	0.732085	20
Townsend deprivation index at recruitment (UK Biobank)	Miscellaneous	rs6595838	0.00339459	0.00422797	0.42204	0.786076	20
Diabetes diagnosed by doctor (UK Biobank)	Cardiovascular	rs6595838	0.000744402	0.000932399	0.424654	0.272328	20
Pack years adult smoking as proportion of life span exposed to smoking PREVIEW ONLY (UK Biobank)	Behavioural	rs6595838	0.00626543	0.00785481	0.425071	0.162032	20
Eosinophil count (O'Connor et al)	Autoimmune/inflammatory	rs6595838	-0.00299283	0.00377873	0.428349	0.231354	20
Non-cancer illness code, self-reported: deep venous thrombosis (dvt) (UK Biobank)	Non-cancer illness	rs6595838	-0.000483787	0.000611907	0.429165	0.529161	20
Vitamin and mineral supplements: Vitamin C (UK Biobank)	Miscellaneous	rs6595838	0.000963066	0.00122006	0.429902	0.106624	20
Age at menarche (O'Connor et al)	Miscellaneous	rs6595838	-0.00657929	0.00834874	0.430662	0.290622	20
Falls in the last year (UK Biobank)	Miscellaneous	rs6595838	-0.00194434	0.00246863	0.43092	0.650483	20
Illnesses of siblings: Diabetes (UK Biobank)	Cardiovascular	rs6595838	-0.00105551	0.00134234	0.431678	0.517524	20
Neuroticism (O'Connor et al)	Psychiatric/neurological	rs6595838	-0.0108216	0.0137851	0.432439	0.180733	20
Mother's age at death (UK Biobank)	Miscellaneous	rs6595838	0.00441038	0.00564218	0.434402	0.318497	20
Age of first birth (O'Connor et al)	Miscellaneous	rs6595838	0.0215861	0.0278492	0.438275	0.281618	20
Impedance of leg (right) (UK Biobank)	Anthropometric	rs6595838	-0.00303456	0.00393395	0.440484	1.34144e-07	20
Health satisfaction (UK Biobank)	Miscellaneous	rs6595838	-0.00508474	0.00660935	0.441701	0.264336	20
Treatment/medication code: lansoprazole (UK Biobank)	Treatment/medication	rs6595838	-0.000623184	0.000810409	0.441908	0.7129	20
Exposure to tobacco smoke outside home (UK Biobank)	Behavioural	rs6595838	-0.00200109	0.00264969	0.450119	0.26399	20
Hair/balding pattern: Pattern 4 (UK Biobank)	Miscellaneous	rs6595838	-0.0018625	0.00248866	0.454222	0.417909	20
Forced expiratory volume in 1-second (FEV1), Best measure (UK Biobank)	Miscellaneous	rs6595838	-0.00302496	0.00408934	0.45947	0.0818348	20
Smoking status: Previous (UK Biobank)	Behavioural	rs6595838	0.00153622	0.00208083	0.460347	0.114415	20
Lymphocyte count (O'Connor et al)	Autoimmune/inflammatory	rs6595838	0.00272708	0.00374478	0.46647	0.168689	20
Current employment status: In paid employment or self-employed (UK Biobank)	Miscellaneous	rs6595838	0.00156311	0.0021583	0.468924	0.918156	20
Body mass index (BMI) (O'Connor et al)	Anthropometric	rs6595838	0.00263309	0.00363814	0.46922	0.759766	20
Sunburn occasions (O'Connor et al)	Miscellaneous	rs6595838	0.00158978	0.0022005	0.47001	0.195301	20
Qualifications: O levels/GCSEs or equivalent (UK Biobank)	Miscellaneous	rs6595838	0.00155823	0.00217956	0.474654	0.855662	20
Mouth/teeth dental problems: Painful gums (UK Biobank)	Miscellaneous	rs6595838	-0.000508688	0.000715163	0.476905	0.271606	20
Types of transport used (excluding work): Car/motor vehicle (UK Biobank)	Miscellaneous	rs6595838	-0.00123218	0.00174099	0.479103	0.110945	20
Educational attainment (Lee et al)	Psychiatric/neurological	rs6595838	-0.00215762	0.00305346	0.479807	0.209479	20
Morning/evening person (chronotype) (UK Biobank)	Behavioural	rs6595838	0.00295201	0.00427185	0.489542	0.275317	20
Duration of light DIY (UK Biobank)	Miscellaneous	rs6595838	-0.00630595	0.00922775	0.494375	0.863074	20
Qualifications: CSEs or equivalent (UK Biobank)	Miscellaneous	rs6595838	0.00101311	0.00148469	0.495003	0.232185	20
Monocyte count (O'Connor et al)	Autoimmune/inflammatory	rs6595838	0.00253564	0.00372369	0.495904	0.482051	20
Overall health rating (UK Biobank)	Miscellaneous	rs6595838	-0.00214016	0.00315359	0.497364	0.0303761	20
Happiness (UK Biobank)	Miscellaneous	rs6595838	-0.00361077	0.00533353	0.498409	0.883234	20
Frequency of depressed mood in last 2 weeks (UK Biobank)	Psychiatric/neurological	rs6595838	-0.00179996	0.00267705	0.50135	0.094229	20
Nap during day (UK Biobank)	Miscellaneous	rs6595838	-0.00171696	0.00257377	0.50471	0.122569	20
Leg pain on walking (UK Biobank)	Miscellaneous	rs6595838	-0.00209711	0.00315372	0.506075	0.266692	20
Height (Locke et al)	Anthropometric	rs6595829	0.00204157	0.0030744	0.506654	0.0728243	20
Job involves mainly walking or standing (UK Biobank)	Miscellaneous	rs6595838	-0.00424634	0.00640977	0.507664	0.907794	20
Treatment/medication code: atorvastatin (UK Biobank)	Treatment/medication	rs6595838	0.000490049	0.000743503	0.509827	0.173664	20
Impedance of leg (left) (UK Biobank)	Anthropometric	rs6595838	-0.00260364	0.00395878	0.510739	4.82288e-08	20
Eczema (O'Connor et al)	Autoimmune/inflammatory	rs6595838	-0.00105478	0.00162816	0.51709	0.386181	20
Systemic lupus erythematosus (Bentham et al)	Autoimmune/inflammatory	rs6595838	-0.0323686	0.0502178	0.51921	0.25848	20
Illnesses of father: Diabetes (UK Biobank)	Cardiovascular	rs6595838	-0.000868384	0.00135169	0.520585	0.968421	20
FEV1/FVC (O'Connor et al)	Miscellaneous	rs6595838	0.00256477	0.00399854	0.521245	0.00476219	20
Ever depressed for a whole week (UK Biobank)	Psychiatric/neurological	rs6595838	-0.00242063	0.00378975	0.522997	0.559247	20
Medication for pain relief, constipation, heartburn: Paracetamol (UK Biobank)	Treatment/medication	rs6595838	-0.00114253	0.00179697	0.524899	0.689272	20
Smoking status: Current (UK Biobank)	Behavioural	rs6595838	-0.000829587	0.00131119	0.526932	0.732739	20
Birth weight of first child (UK Biobank)	Anthropometric	rs6595838	0.00498009	0.00794132	0.530587	0.0500526	20
Creatinine (enzymatic) in urine (UK Biobank)	Miscellaneous	rs6595838	-0.00257013	0.00411045	0.531796	0.0474406	20
Miserableness (UK Biobank)	Psychiatric/neurological	rs6595838	-0.00130433	0.00215049	0.544166	0.263548	20
Other serious medical condition/disability diagnosed by doctor (UK Biobank)	Miscellaneous	rs6595838	0.00104572	0.00177276	0.55527	0.086644	20
Type 2 diabetes (O'Connor et al)	Cardiovascular	rs6595838	0.000452784	0.000782398	0.562782	0.384732	20
Pain type(s) experienced in last month: Headache (UK Biobank)	Miscellaneous	rs6595838	-0.000997597	0.00173088	0.564377	0.817724	20
Seen doctor (GP) for nerves, anxiety, tension or depression (UK Biobank)	Psychiatric/neurological	rs6595838	0.0152065	0.0265551	0.566888	0.170078	20
Bipolar disorder (Ruderfer et al)	Psychiatric/neurological	rs6595838	0.0152065	0.0265551	0.566888	0.170078	20
No-wear time bias adjusted acceleration standard deviation (UK Biobank)	Miscellaneous	rs6595838	-0.00518549	0.00925328	0.57521	0.602193	20
Fluid intelligence score (UK Biobank)	Psychiatric/neurological	rs6595838	0.00887081	0.0160917	0.581451	0.0956507	20
Past tobacco smoking (UK Biobank)	Behavioural	rs6595838	-0.00311217	0.0056531	0.58196	0.0408069	20
Number of days/week of moderate physical activity 10+ minutes (UK Biobank)	Miscellaneous	rs6595838	0.00559341	0.0103779	0.589905	0.895276	20
Number of days/week walked 10+ minutes (UK Biobank)	Miscellaneous	rs6595838	-0.00452487	0.00846245	0.592858	0.155065	20
Relative age voice broke (UK Biobank)	Miscellaneous	rs6595838	-0.00111523	0.00210954	0.597039	0.356098	20
Types of physical activity in last 4 weeks: Other exercises (eg: swimming, cycling, keep fit, bowling) (UK Biobank)	Miscellaneous	rs6595838	0.0011512	0.0021783	0.597164	0.599381	20
Mean platelet volume (O'Connor et al)	Autoimmune/inflammatory	rs6595838	0.00174584	0.00331221	0.59813	0.781296	20
Forced vital capacity (FVC) (UK Biobank)	Miscellaneous	rs6595838	-0.00184687	0.00351896	0.599699	0.171516	20
Age completed full time education (UK Biobank)	Miscellaneous	rs6595838	0.00227037	0.00432791	0.59987	0.249296	20
Forced expiratory volume in 1-second (FEV1), predicted percentage (UK Biobank)	Miscellaneous	rs6595838	-0.00394404	0.00759129	0.603379	0.062904	20
Pain type(s) experienced in last month: Back pain (UK Biobank)	Miscellaneous	rs6595838	0.000971098	0.00189235	0.607832	0.946802	20
High cholesterol (self-reported) (O'Connor et al)	Cardiovascular	rs6595838	-0.000638728	0.00125478	0.610727	0.0529669	20
Impedance basal metabolic rate (O'Connor et al)	Anthropometric	rs6595838	-0.00116621	0.00229862	0.611907	0.00516054	20
Mouth/teeth dental problems: Bleeding gums (UK Biobank)	Miscellaneous	rs6595838	0.000731022	0.00145853	0.616228	0.547523	20
Financial situation satisfaction (UK Biobank)	Miscellaneous	rs6595838	-0.00357421	0.00715744	0.617519	0.444517	20
Qualifications: NVQ or HND or HNC or equivalent (UK Biobank)	Miscellaneous	rs6595838	0.000834308	0.00169752	0.623082	0.596594	20
Body mass index (BMI) (UK Biobank)	Anthropometric	rs6595838	0.0020888	0.00428723	0.626106	0.349228	20
Diagnoses - main ICD10: D12 Benign neoplasm of colon, rectum, anus and anal canal (UK Biobank et al)	ICD10 codes	rs6595838	-0.000249658	0.000514502	0.627505	0.225398	20
Treatment/medication code: rhinocort 50micrograms nasal spray (UK Biobank)	Treatment/medication	rs6595838	-4.34098e-05	9.01662e-05	0.630202	0.992938	20
Total cholesterol (Willer et al)	Cardiovascular	rs6595829	0.00442341	0.00920593	0.630875	0.184971	20
Diagnoses - main ICD10: K40 Inguinal hernia (UK Biobank et al)	ICD10 codes	rs6595838	0.00032395	0.000684892	0.636217	0.267711	20
Number of children fathered (UK Biobank)	Miscellaneous	rs6595838	-0.00246488	0.00523525	0.637766	0.132967	20
Impedance of arm (left) (UK Biobank)	Anthropometric	rs6595838	-0.00143992	0.00306068	0.638028	6.15673e-05	20
Reason for glasses/contact lenses: For long-sightedness, i.e. for distance and near, but particularly for near tasks like reading (called 'hypermetropia') (UK Biobank)	Miscellaneous	rs6595838	-0.000407059	0.000867914	0.639064	0.826923	20
Standing height (UK Biobank)	Anthropometric	rs6595838	-0.00143374	0.00307916	0.641482	0.000731184	20
Taking other prescription medications (UK Biobank)	Treatment/medication	rs6595838	-0.00100447	0.00217057	0.643533	0.103327	20
Average weekly spirits intake (UK Biobank)	Behavioural	rs6595838	0.00209217	0.00455657	0.646123	0.605642	20
Noisy workplace (UK Biobank)	Miscellaneous	rs6595838	-0.00344567	0.00758371	0.649577	0.32831	20
Mouth/teeth dental problems: Dentures (UK Biobank)	Miscellaneous	rs6595838	-0.000739788	0.00162859	0.649649	0.939211	20
Blood clot, DVT, bronchitis, emphysema, asthma, rhinitis, eczema, allergy diagnosed by doctor: Blood clot in the leg (DVT) (UK Biobank)	Cardiovascular	rs6595838	-0.000279552	0.000616436	0.650191	0.388082	20
Forced expiratory volume in 1-second (FEV1), predicted (UK Biobank)	Miscellaneous	rs6595838	-0.00220167	0.00485801	0.650402	0.0439069	20
Primary biliary cholangitis (Cordell et al)	Autoimmune/inflammatory	rs6595829	0.0267496	0.0590458	0.650525	0.168116	20
Celiac disease (Dubois et al)	Autoimmune/inflammatory	rs6595829	0.020367	0.0450449	0.651161	0.742837	10
Average weekly red wine intake (UK Biobank)	Behavioural	rs6595838	0.00192871	0.00430184	0.653904	0.286964	20
Hair/balding pattern: Pattern 2 (UK Biobank)	Miscellaneous	rs6595838	0.00120902	0.00269685	0.653931	0.0293775	20
Mineral and other dietary supplements: Zinc (UK Biobank)	Treatment/medication	rs6595838	0.000374935	0.000843229	0.656578	0.330788	20
Ever had bowel cancer screening (UK Biobank)	Miscellaneous	rs6595838	0.000909277	0.00204623	0.656777	0.271485	20
Leg fat percentage (left) (UK Biobank)	Anthropometric	rs6595838	0.00120024	0.00270941	0.657772	0.0125521	20
Non-cancer illness code, self-reported: hiatus hernia (UK Biobank)	Non-cancer illness	rs6595838	0.000289642	0.000656114	0.658887	0.952295	20
High density lipoprotein cholesterol (Willer et al)	Cardiovascular	rs6595829	0.00374288	0.00852114	0.660482	0.964295	20
Average weekly champagne plus white wine intake (UK Biobank)	Behavioural	rs6595838	0.00188666	0.00436324	0.665452	0.49587	20
Treatment/medication code: tramadol (UK Biobank)	Treatment/medication	rs6595838	-0.000192388	0.00045424	0.671903	0.128516	20
Pain type(s) experienced in last month: Pain all over the body (UK Biobank)	Miscellaneous	rs6595838	0.00022383	0.000531132	0.673448	0.926365	20
Relative age of first facial hair (UK Biobank)	Miscellaneous	rs6595838	0.00117988	0.00282733	0.676451	0.446541	20
Frequency of other exercises in last 4 weeks (UK Biobank)	Miscellaneous	rs6595838	-0.00323701	0.00779039	0.677766	0.630087	20
Cough on most days (UK Biobank)	Miscellaneous	rs6595838	0.00123048	0.00299706	0.681392	0.700147	20
Frequency of travelling from home to job workplace (UK Biobank)	Miscellaneous	rs6595838	0.00203336	0.00495637	0.681621	0.676122	20
Diagnoses - main ICD10: K21 Gastro-oesophageal reflux disease (UK Biobank et al)	ICD10 codes	rs6595838	-0.000245975	0.000631536	0.696916	0.275898	20
Breastfed as a baby (UK Biobank)	Miscellaneous	rs6595838	0.000876846	0.00225135	0.696924	0.381341	20
Worrier / anxious feelings (UK Biobank)	Psychiatric/neurological	rs6595838	-0.000811758	0.00215003	0.70576	0.145444	20
Vitamin and mineral supplements: Multivitamins +/- minerals (UK Biobank)	Miscellaneous	rs6595838	0.00066759	0.00178056	0.707711	0.87568	20
Leg fat-free mass (right) (UK Biobank)	Anthropometric	rs6595838	0.00106668	0.00285068	0.708269	0.00605414	20
Impedance of whole body (UK Biobank)	Anthropometric	rs6595838	-0.00122861	0.00330234	0.709862	1.24194e-05	20
Loneliness, isolation (UK Biobank)	Psychiatric/neurological	rs6595838	-0.000618318	0.00166452	0.710289	0.117704	20
Family relationship satisfaction (UK Biobank)	Miscellaneous	rs6595838	-0.0024691	0.0068366	0.717981	0.351925	20
Neuroticism score (UK Biobank)	Psychiatric/neurological	rs6595838	-0.00557437	0.0154915	0.71897	0.0569288	20
Alcohol intake frequency. (UK Biobank)	Behavioural	rs6595838	-0.0022332	0.00633339	0.724383	0.286528	20
Sodium in urine (UK Biobank)	Miscellaneous	rs6595838	0.00143648	0.00421598	0.733312	0.175428	20
Frequency of walking for pleasure in last 4 weeks (UK Biobank)	Miscellaneous	rs6595838	0.00257973	0.00765528	0.736127	0.776561	20
Drive faster than motorway speed limit (UK Biobank)	Miscellaneous	rs6595838	-0.00120765	0.00362619	0.739107	0.461492	20
Qualifications: College or University degree (UK Biobank)	Miscellaneous	rs6595838	0.000665236	0.00202991	0.743126	0.746604	20
Worry too long after embarrassment (UK Biobank)	Psychiatric/neurological	rs6595838	0.000716157	0.0021905	0.743715	0.291531	20
Ever smoked (UK Biobank)	Behavioural	rs6595838	0.000684256	0.00211907	0.746768	0.141998	20
Weight (UK Biobank)	Anthropometric	rs6595838	0.0011464	0.00378225	0.761813	0.0603208	20
Age when periods started (menarche) (UK Biobank)	Miscellaneous	rs6595838	-0.00128399	0.00441031	0.770948	0.851841	20
Sitting height (UK Biobank)	Anthropometric	rs6595838	0.000973929	0.00334585	0.770986	0.000117799	20
Hearing aid user (UK Biobank)	Miscellaneous	rs6595838	-0.000354096	0.00122254	0.772092	0.424038	20
Forced expiratory volume in 1-second (FEV1) (UK Biobank)	Miscellaneous	rs6595838	-0.00105925	0.00370523	0.774969	0.110455	20
Treatment/medication code: seretide 50 evohaler (UK Biobank)	Treatment/medication	rs6595838	-0.000132988	0.000467944	0.776259	0.522136	20
Leg predicted mass (right) (UK Biobank)	Anthropometric	rs6595838	0.000803376	0.00283065	0.776554	0.00665206	20
Number of children born (O'Connor et al)	Non-cancer illness	rs6595838	-0.00127363	0.00449994	0.777152	0.530205	20
Leg predicted mass (left) (UK Biobank)	Anthropometric	rs6595838	0.000765549	0.00283085	0.786829	0.00735156	20
Basal metabolic rate (UK Biobank)	Anthropometric	rs6595838	0.000763821	0.00286993	0.790127	0.00634578	20
Leg fat-free mass (left) (UK Biobank)	Anthropometric	rs6595838	0.000740779	0.00285004	0.794927	0.00720225	20
Time spent using computer (UK Biobank)	Behavioural	rs6595838	0.000994773	0.00382775	0.794953	0.104745	20
Frequency of unenthusiasm / disinterest in last 2 weeks (UK Biobank)	Miscellaneous	rs6595838	0.000673626	0.00260403	0.795878	0.175643	20
Irritability (UK Biobank)	Psychiatric/neurological	rs6595838	0.000509227	0.00198844	0.797878	0.674962	20
Frequency of light DIY in last 4 weeks (UK Biobank)	Miscellaneous	rs6595838	-0.0020475	0.00815889	0.801851	0.565087	20
Leg fat percentage (right) (UK Biobank)	Anthropometric	rs6595838	0.000654914	0.00274082	0.811146	0.0130202	20
Non-cancer illness code, self-reported: high cholesterol (UK Biobank)	Non-cancer illness	rs6595838	-0.000330075	0.00141825	0.815968	0.056793	20
Sensitivity / hurt feelings (UK Biobank)	Psychiatric/neurological	rs6595838	0.000496929	0.00214503	0.816798	0.498634	20
Number of full sisters (UK Biobank)	Miscellaneous	rs6595838	-0.000761786	0.00335982	0.820631	0.636066	20
Age started oral contraceptive pill (UK Biobank)	Miscellaneous	rs6595838	0.00139198	0.00659853	0.832924	0.103969	20
Whole body fat-free mass (UK Biobank)	Anthropometric	rs6595838	0.000577076	0.00273645	0.832977	0.00247482	20
Frequency of heavy DIY in last 4 weeks (UK Biobank)	Miscellaneous	rs6595838	-0.00168425	0.00806476	0.834573	0.105579	20
Arm fat mass (right) (UK Biobank)	Anthropometric	rs6595838	0.000881581	0.00423999	0.835291	0.315323	20
Red blood cell count (O'Connor et al)	Autoimmune/inflammatory	rs6595838	0.000757407	0.00364583	0.835427	0.0648727	20
Impedance of arm (right) (UK Biobank)	Anthropometric	rs6595838	-0.000586679	0.00304291	0.847114	3.35613e-05	20
Arm fat percentage (right) (UK Biobank)	Anthropometric	rs6595838	0.000634294	0.00329064	0.847149	0.134953	20
Leg fat mass (left) (UK Biobank)	Anthropometric	rs6595838	0.000641066	0.0034199	0.851306	0.0462807	20
Frequency of tiredness / lethargy in last 2 weeks (UK Biobank)	Miscellaneous	rs6595838	-0.000674169	0.00362199	0.852341	0.0387521	20
Illnesses of mother: Diabetes (UK Biobank)	Cardiovascular	rs6595838	-0.00024022	0.00129619	0.852972	0.997209	20
Doctor diagnosed hayfever or allergic rhinitis (UK Biobank)	Miscellaneous	rs73350117	0.0010651	0.00587192	0.856063	0.103116	11
Illnesses of siblings: Heart disease (UK Biobank)	Cardiovascular	rs6595838	0.000259011	0.00144988	0.858218	0.50807	20
Trunk fat-free mass (UK Biobank)	Anthropometric	rs6595838	0.000470527	0.00272559	0.86294	0.00145103	20
Hearing aid user (O'Connor et al)	Miscellaneous	rs6595838	0.000218351	0.00127	0.863492	0.340531	20
Mouth/teeth dental problems: Loose teeth (UK Biobank)	Miscellaneous	rs6595838	-0.000142869	0.000845558	0.865825	0.496684	20
Education years (O'Connor et al)	Psychiatric/neurological	rs6595838	-0.00314388	0.0188989	0.867879	0.380584	20
Thyroid disease (self-reported) (O'Connor et al)	Autoimmune/inflammatory	rs6595838	0.000147404	0.000905118	0.870631	0.0490488	20
Arm predicted mass (right) (UK Biobank)	Anthropometric	rs6595838	0.000419524	0.00268642	0.875903	0.00136755	20
Risk taking (UK Biobank)	Behavioural	rs6595838	-0.000290974	0.00189172	0.877756	0.422333	20
Whole body water mass (UK Biobank)	Anthropometric	rs6595838	0.000408976	0.00273995	0.881345	0.00349923	20
Potassium in urine (UK Biobank)	Autoimmune/inflammatory	rs6595838	-0.00064568	0.00434465	0.881857	0.815609	20
Pain type(s) experienced in last month: Neck or shoulder pain (UK Biobank)	Miscellaneous	rs6595838	-0.000269553	0.00181861	0.88217	0.0206258	20
Whole body fat mass (UK Biobank)	Anthropometric	rs6595838	-0.000607085	0.00422141	0.88565	0.0901401	20
Blood clot, DVT, bronchitis, emphysema, asthma, rhinitis, eczema, allergy diagnosed by doctor: Hayfever, allergic rhinitis or eczema (UK Biobank)	Autoimmune/inflammatory	rs6595838	-0.000253669	0.00182861	0.88967	0.340117	20
Mood swings (UK Biobank)	Psychiatric/neurological	rs6595838	-0.000301148	0.00218207	0.890232	0.0472395	20
Hearing difficulty/problems with background noise (UK Biobank)	Miscellaneous	rs6595838	-0.000286878	0.00211031	0.891868	0.590389	20
Had other major operations (UK Biobank)	Miscellaneous	rs6595838	-0.000365527	0.00279265	0.895863	0.462128	20
Frequency of stair climbing in last 4 weeks (UK Biobank)	Miscellaneous	rs6595838	0.000719743	0.00563631	0.898388	0.141813	20
Current employment status: Unable to work because of sickness or disability (UK Biobank)	Miscellaneous	rs6595838	0.000103733	0.000822662	0.899658	0.573984	20
Non-cancer illness code, self-reported: diverticular disease/diverticulitis (UK Biobank)	Non-cancer illness	rs6595838	5.6304e-05	0.000460469	0.902681	0.454307	20
Arm fat percentage (left) (UK Biobank)	Anthropometric	rs6595838	0.000394352	0.00327481	0.90415	0.121828	20
Morning person (O'Connor et al)	Miscellaneous	rs6595838	-0.000229811	0.00197311	0.907279	0.345699	20
Alcohol intake versus 10 years previously (UK Biobank)	Behavioural	rs6595838	-0.000372483	0.00328604	0.909751	0.110973	20
Arm fat mass (left) (UK Biobank)	Anthropometric	rs6595838	-0.000462312	0.00423994	0.913173	0.383461	20
Qualifications: Other professional qualifications eg: nursing, teaching (UK Biobank)	Miscellaneous	rs6595838	-0.000209307	0.00198137	0.91587	0.845737	20
Arm fat-free mass (left) (UK Biobank)	Anthropometric	rs6595838	-0.000289869	0.00275046	0.916067	0.000560972	20
Alzheimer's disease (Jansen et al)	Psychiatric/neurological	rs6595838	0.00040126	0.00383086	0.916579	0.0371222	20
Light smokers, at least 100 smokes in lifetime (UK Biobank)	Behavioural	rs6595838	0.000423722	0.00415929	0.918857	0.659188	20
Guilty feelings (UK Biobank)	Psychiatric/neurological	rs6595838	-0.000197473	0.00195877	0.919697	0.184965	20
Alcohol usually taken with meals (UK Biobank)	Behavioural	rs6595838	0.000270869	0.00276098	0.921848	0.428254	20
Types of transport used (excluding work): Walk (UK Biobank)	Miscellaneous	rs6595838	-0.000205703	0.00217201	0.924548	0.174903	20
Ease of skin tanning (O'Connor et al)	Miscellaneous	rs6595838	-0.000155478	0.00182181	0.931989	0.543207	20
Trunk predicted mass (UK Biobank)	Anthropometric	rs6595838	0.000224789	0.00271618	0.934043	0.00116835	20
Balding (pattern 4) (O'Connor et al)	Miscellaneous	rs6595838	0.00017836	0.00216453	0.934328	0.824608	20
Diagnoses - main ICD10: N81 Female genital prolapse (UK Biobank et al)	ICD10 codes	rs6595838	-4.07569e-05	0.000512902	0.936664	0.865015	20
Trunk fat percentage (UK Biobank)	Anthropometric	rs6595838	-0.00027863	0.00397612	0.944133	0.00885624	20
Average weekly beer plus cider intake (UK Biobank)	Behavioural	rs6595838	0.00024239	0.00356833	0.945843	0.177646	20
Arm predicted mass (left) (UK Biobank)	Anthropometric	rs6595838	-0.000177722	0.00274003	0.948284	0.000926558	20
Ever unenthusiastic/disinterested for a whole week (UK Biobank)	Psychiatric/neurological	rs6595838	0.00019658	0.00369957	0.957624	0.519648	20
Age at last live birth (UK Biobank)	Miscellaneous	rs6595838	-0.000329586	0.00702154	0.962562	0.990245	20
Diagnoses - main ICD10: I83 Varicose veins of lower extremities (UK Biobank et al)	ICD10 codes	rs6595838	2.5387e-05	0.000616252	0.96714	0.597809	20
Sleeplessness / insomnia (UK Biobank)	Behavioural	rs6595838	0.000122606	0.00310044	0.968456	0.0303238	20
Body fat percentage (UK Biobank)	Anthropometric	rs6595838	0.000114594	0.00331649	0.972436	0.0170773	20
Types of physical activity in last 4 weeks: Heavy DIY (eg: weeding, lawn mowing, carpentry, digging) (UK Biobank)	Miscellaneous	rs6595838	-6.12049e-05	0.00210799	0.976837	0.2399	20
Mean corpuscular haemoglobin (O'Connor et al)	Autoimmune/inflammatory	rs6595838	0.000100129	0.00354564	0.977471	0.826339	20
Leg fat mass (right) (UK Biobank)	Anthropometric	rs6595838	7.39973e-05	0.0034583	0.982929	0.0311874	20
Arm fat-free mass (right) (UK Biobank)	Anthropometric	rs6595838	5.42471e-05	0.00269545	0.983943	0.000648364	20
Birth weight (UK Biobank)	Anthropometric	rs6595838	9.18946e-05	0.00564212	0.987005	0.130876	20
College completion (O'Connor et al)	Psychiatric/neurological	rs6595838	-1.70599e-05	0.00172868	0.992126	0.487048	20
Treatment/medication code: metformin (UK Biobank)	Treatment/medication	rs6595838	6.10097e-06	0.000675047	0.992789	0.105974	20
Frequency of tenseness / restlessness in last 2 weeks (UK Biobank)	Miscellaneous	rs6595838	1.28184e-05	0.00267644	0.996179	0.0977979	20
Treatment/medication code: gliclazide (UK Biobank)	Treatment/medication	rs6595838	8.41387e-07	0.000393987	0.998296	0.773549	20
Trunk fat mass (UK Biobank)	Anthropometric	rs6595838	2.02049e-06	0.00435536	0.99963	0.0359875	20
