# Supplementary material for: A transcriptome-wide Mendelian randomization study to uncover tissue-dependent regulatory mechanisms across the human phenome
Source: Nat Commun. 2020 Jan 10;11:185. doi: 10.1038/s41467-019-13921-9 (PMC6954187; doi:10.1038/s41467-019-13921-9)
Supplement: Supplementary file 5 — Dataset 5 [file 41467_2019_13921_MOESM5_ESM.xlsx]

## Sheet: Sheet1
Supplementary Data 5: A phenome-wide association analysis of FBN2 expression derived from lung tissue
Associations between FBN2 expression derived from lung tissue and all traits
Complex Trait	Subcategory	Lead eQTL	MR Beta	MR SE	MR P	HEIDI P	HEIDI nSNPs
Impedance of arm (right) (UK Biobank)	Anthropometric	rs75349060	-0.0128786	0.00229604	2.03423e-08	0.0275565	20
Height (O'Connor et al)	Anthropometric	rs75349060	-0.0124384	0.00223334	2.5561e-08	0.000417477	20
Height (Wood et al)	Anthropometric	rs4493716	-0.012093	0.00220987	4.44262e-08	0.000135739	20
Impedance of arm (left) (UK Biobank)	Anthropometric	rs75349060	-0.0123958	0.00228873	6.09439e-08	0.0359579	20
Red blood cell distribution width (O'Connor et al)	Autoimmune/inflammatory	rs75349060	0.0141569	0.00274218	2.43497e-07	1.7244e-07	20
Trunk fat percentage (UK Biobank)	Anthropometric	rs75349060	-0.0139103	0.00291361	1.80388e-06	0.0180039	20
FVC (O'Connor et al)	Miscellaneous	rs75349060	-0.0135226	0.00291518	3.50622e-06	0.00663501	20
Arm fat percentage (left) (UK Biobank)	Anthropometric	rs75349060	-0.0110289	0.00238786	3.86091e-06	0.0327325	20
Arm fat percentage (right) (UK Biobank)	Anthropometric	rs75349060	-0.0109752	0.00239612	4.64013e-06	0.0269699	20
Trunk fat mass (UK Biobank)	Anthropometric	rs75349060	-0.0142546	0.00316536	6.68977e-06	0.0242531	20
Body fat percentage (UK Biobank)	Anthropometric	rs75349060	-0.00997785	0.00238815	2.93988e-05	0.0265691	20
Forced vital capacity (FVC), Best measure (UK Biobank)	Miscellaneous	rs75349060	-0.0114981	0.00277171	3.34854e-05	0.00266267	20
Whole body fat mass (UK Biobank)	Anthropometric	rs75349060	-0.0120906	0.00302485	6.41201e-05	0.0633427	20
Forced vital capacity (FVC) (UK Biobank)	Miscellaneous	rs75349060	-0.00961309	0.00250865	0.000127117	0.00234749	20
Arm fat mass (left) (UK Biobank)	Anthropometric	rs75349060	-0.0112819	0.00301951	0.000186711	0.0946149	20
Arm fat mass (right) (UK Biobank)	Anthropometric	rs75349060	-0.011273	0.00301845	0.000187941	0.0781454	20
Ever had prostate specific antigen (PSA) test (UK Biobank)	Miscellaneous	rs75349060	0.00790492	0.00215689	0.00024737	0.0371231	20
Forced expiratory volume in 1-second (FEV1), Best measure (UK Biobank)	Miscellaneous	rs75349060	-0.010195	0.00288398	0.00040769	0.0137301	20
Standing height (UK Biobank)	Anthropometric	rs75349060	-0.00759313	0.00217726	0.000487602	0.00150538	20
Morning person (O'Connor et al)	Miscellaneous	rs75349060	-0.00467443	0.0013962	0.000814034	0.523753	20
Forced expiratory volume in 1-second (FEV1), predicted percentage (UK Biobank)	Miscellaneous	rs75349060	-0.0173936	0.00531657	0.00106947	0.163342	20
Time spent watching television (TV) (UK Biobank)	Behavioural	rs75349060	-0.00766368	0.00234904	0.00110443	0.331128	20
Morning/evening person (chronotype) (UK Biobank)	Behavioural	rs75349060	0.00973184	0.00300134	0.00118486	0.329936	20
Birth weight of first child (UK Biobank)	Anthropometric	rs75349060	-0.0179257	0.00560398	0.00138027	0.0594458	20
Diagnoses - main ICD10: M16 Coxarthrosis [arthrosis of hip] (UK Biobank et al)	ICD10 codes	rs75349060	-0.00114693	0.000366471	0.00175003	0.927938	20
Diastolic blood pressure (adj. medication) (O'Connor et al)	Cardiovascular	rs75349060	0.00825945	0.00271364	0.00233702	8.58236e-05	20
Impedance of whole body (UK Biobank)	Anthropometric	rs75349060	-0.00698523	0.00231424	0.00254135	0.0730153	20
Types of physical activity in last 4 weeks: Light DIY (eg: pruning, watering the lawn) (UK Biobank)	Miscellaneous	rs75349060	0.00454589	0.001518	0.00274759	0.476529	20
Forced expiratory volume in 1-second (FEV1) (UK Biobank)	Miscellaneous	rs75349060	-0.00775557	0.002599	0.00284447	0.0476629	20
Education years (O'Connor et al)	Psychiatric/neurological	rs75349060	0.0387633	0.0132551	0.00345111	0.038202	20
Red blood cell count (O'Connor et al)	Autoimmune/inflammatory	rs75349060	-0.00701924	0.00254962	0.00590427	0.0671638	20
Non-cancer illness code, self-reported: hypertension (UK Biobank)	Non-cancer illness	rs75349060	0.00364301	0.00132555	0.00599043	0.00165528	20
Diagnoses - main ICD10: K40 Inguinal hernia (UK Biobank et al)	ICD10 codes	rs75349060	-0.00130878	0.000477446	0.00612144	0.244738	20
Medication for cholesterol, blood pressure or diabetes: Blood pressure medication (UK Biobank)	Treatment/medication	rs75349060	0.00525111	0.00192828	0.00646515	0.00235091	20
Leg fat-free mass (left) (UK Biobank)	Anthropometric	rs75349060	-0.00517209	0.0019845	0.00915426	0.125931	20
Leg predicted mass (left) (UK Biobank)	Anthropometric	rs75349060	-0.00510882	0.00197061	0.00952799	0.132088	20
Average weekly beer plus cider intake (UK Biobank)	Behavioural	rs75349060	-0.00641105	0.00248966	0.010022	0.206646	20
Fractured/broken bones in last 5 years (UK Biobank)	Miscellaneous	rs75349060	0.0021911	0.000890322	0.0138542	0.0484407	20
Leg fat mass (right) (UK Biobank)	Anthropometric	rs75349060	-0.00588371	0.00240373	0.0143754	0.0696477	20
Exposure to tobacco smoke outside home (UK Biobank)	Behavioural	rs75349060	-0.00439881	0.00183074	0.0162723	0.137239	20
Alcohol usually taken with meals (UK Biobank)	Behavioural	rs75349060	0.00458455	0.00192099	0.0170069	0.155098	20
Qualifications: A levels/AS levels or equivalent (UK Biobank)	Miscellaneous	rs75349060	0.00320436	0.00134974	0.0175939	0.0720116	20
Leg predicted mass (right) (UK Biobank)	Anthropometric	rs75349060	-0.00457803	0.00196286	0.0196836	0.138632	20
Leg fat mass (left) (UK Biobank)	Anthropometric	rs75349060	-0.00550939	0.00237205	0.0201989	0.0645755	20
Cardiovascular disease (O'Connor et al)	Cardiovascular	rs75349060	0.0027747	0.00119714	0.0204614	0.00217405	20
Mineral and other dietary supplements: Calcium (UK Biobank)	Treatment/medication	rs75349060	0.00170789	0.000737333	0.0205416	0.738492	20
Diagnoses - main ICD10: M17 Gonarthrosis [arthrosis of knee] (UK Biobank et al)	ICD10 codes	rs75349060	-0.000956572	0.000415799	0.0214165	0.396821	20
Platelet count (O'Connor et al)	Autoimmune/inflammatory	rs75349060	-0.00557843	0.00245687	0.023175	0.086477	20
Leg fat-free mass (right) (UK Biobank)	Anthropometric	rs75349060	-0.00446847	0.00197389	0.0235868	0.136772	20
Mean corpuscular haemoglobin (O'Connor et al)	Autoimmune/inflammatory	rs75349060	0.00550377	0.0024612	0.0253381	0.147175	20
Qualifications: College or University degree (UK Biobank)	Miscellaneous	rs75349060	0.00312488	0.0014052	0.0261617	0.0578583	20
Number of children fathered (UK Biobank)	Miscellaneous	rs75349060	-0.00793069	0.00360927	0.0279981	0.291242	20
Treatment/medication code: gliclazide (UK Biobank)	Treatment/medication	rs75349060	-0.00059897	0.000272977	0.0282198	0.411045	20
Eczema (O'Connor et al)	Autoimmune/inflammatory	rs75349060	-0.00246113	0.00112541	0.0287525	0.0515854	20
Sitting height (UK Biobank)	Anthropometric	rs75349060	-0.00499438	0.00231499	0.0309739	0.00240816	20
Ulcerative colitis (de Lange et al)	Autoimmune/inflammatory	rs75349060	-0.0422628	0.0196906	0.0318452	0.204125	20
Vascular/heart problems diagnosed by doctor: High blood pressure (UK Biobank)	Cardiovascular	rs75349060	0.0028265	0.0013315	0.0337706	0.00730937	20
Mean sphered cell volume (O'Connor et al)	Autoimmune/inflammatory	rs75349060	0.00543305	0.00256093	0.0338788	0.48832	20
Illnesses of father: High blood pressure (UK Biobank)	Cardiovascular	rs75349060	0.00280977	0.00133105	0.0347771	0.0121934	20
Qualifications: Other professional qualifications eg: nursing, teaching (UK Biobank)	Miscellaneous	rs75349060	0.00287555	0.00137054	0.0358949	0.0902667	20
Impedance basal metabolic rate (O'Connor et al)	Anthropometric	rs75349060	-0.0032867	0.00158858	0.0385504	0.428144	20
College completion (O'Connor et al)	Psychiatric/neurological	rs75349060	0.00245908	0.00119711	0.0399575	0.0474631	20
Job involves shift work (UK Biobank)	Miscellaneous	rs75349060	0.00676429	0.0033077	0.0408536	0.500285	20
Alcohol intake frequency. (UK Biobank)	Behavioural	rs75349060	0.00886238	0.00437436	0.0427663	0.0951191	20
Hip circumference (UK Biobank)	Anthropometric	rs75349060	-0.00596866	0.00296086	0.0438154	0.0753592	20
Diagnoses - main ICD10: K21 Gastro-oesophageal reflux disease (UK Biobank et al)	ICD10 codes	rs75349060	-0.000865011	0.000435857	0.0471865	0.669887	20
Waist circumference (UK Biobank)	Anthropometric	rs75349060	-0.00523448	0.00264676	0.0479637	0.179977	20
Non-cancer illness code, self-reported: hayfever/allergic rhinitis (UK Biobank)	Non-cancer illness	rs75349060	-0.00137536	0.000696763	0.0483908	0.677406	20
Qualifications: O levels/GCSEs or equivalent (UK Biobank)	Miscellaneous	rs75349060	0.00294151	0.00149867	0.0496747	0.201943	20
Getting up in morning (UK Biobank)	Miscellaneous	rs75349060	-0.00442141	0.00229416	0.0539486	0.34686	20
Guilty feelings (UK Biobank)	Psychiatric/neurological	rs75349060	-0.00257801	0.00135213	0.0565676	0.480698	20
Target heart rate achieved (UK Biobank)	Cardiovascular	rs75349060	-0.00446124	0.00234778	0.0574073	0.292884	20
Illnesses of father: Diabetes (UK Biobank)	Cardiovascular	rs75349060	-0.00173098	0.000929796	0.062649	0.908304	20
Treatment/medication code: metformin (UK Biobank)	Treatment/medication	rs75349060	-0.000867111	0.000465849	0.0626941	0.81706	20
Duration of light DIY (UK Biobank)	Miscellaneous	rs75349060	0.0116593	0.00629667	0.0640746	0.44705	20
Average weekly red wine intake (UK Biobank)	Behavioural	rs75349060	0.00547131	0.00296715	0.0651894	0.0239843	20
Educational attainment (Lee et al)	Psychiatric/neurological	rs75349060	0.003865	0.00210642	0.0665256	0.115388	20
Mean platelet volume (O'Connor et al)	Autoimmune/inflammatory	rs75349060	0.00418114	0.00228285	0.0670189	0.143489	20
Types of transport used (excluding work): Public transport (UK Biobank)	Miscellaneous	rs75349060	0.00250194	0.00136672	0.0671587	0.229321	20
Treatment/medication code: seretide 50 evohaler (UK Biobank)	Treatment/medication	rs75349060	-0.000585774	0.000322545	0.0693546	0.587869	20
Systolic blood pressure (adj. medication) (O'Connor et al)	Cardiovascular	rs75349060	0.00482743	0.00267244	0.0708599	2.66787e-05	20
Medication for pain relief, constipation, heartburn: Laxatives (e.g. Dulcolax, Senokot) (UK Biobank)	Treatment/medication	rs75349060	-0.000903048	0.000500085	0.0709513	0.199998	20
Diastolic blood pressure, automated reading (UK Biobank)	Cardiovascular	rs75349060	0.00543529	0.0030191	0.0718129	0.0233495	20
Illness, injury, bereavement, stress in last 2 years: Financial difficulties (UK Biobank)	Miscellaneous	rs75349060	0.00166579	0.000943015	0.0773204	0.336994	20
Neuroticism (O'Connor et al)	Psychiatric/neurological	rs75349060	-0.0166949	0.00947545	0.0780842	0.354196	20
Age completed full time education (UK Biobank)	Miscellaneous	rs75349060	0.00521022	0.00298452	0.0808545	0.0235274	20
Hair/balding pattern: Pattern 3 (UK Biobank)	Miscellaneous	rs75349060	-0.00339801	0.00194882	0.0812242	0.556537	20
Cancer code, self-reported: breast cancer (UK Biobank)	Non-cancer illness	rs75349060	-0.000760799	0.000436349	0.0812366	0.275888	20
Pulse wave peak to peak time (UK Biobank)	Cardiovascular	rs75349060	-0.00902107	0.0051986	0.0826896	0.26342	20
Treatment/medication code: lisinopril (UK Biobank)	Treatment/medication	rs75349060	0.000840076	0.000491558	0.0874497	0.634857	20
Treatment/medication code: cetirizine (UK Biobank)	Treatment/medication	rs75349060	-0.000540279	0.000316454	0.0877679	0.821774	20
Cognitive performance (Lee et al)	Psychiatric/neurological	rs75349060	0.00593725	0.00349205	0.0890903	0.0149743	20
Non-cancer illness code, self-reported: osteoporosis (UK Biobank)	Non-cancer illness	rs75349060	0.000614536	0.000369211	0.0960207	0.61267	20
White blood cell count (O'Connor et al)	Autoimmune/inflammatory	rs75349060	-0.00424429	0.00257049	0.0987068	0.217415	20
Health satisfaction (UK Biobank)	Miscellaneous	rs75349060	0.00745148	0.00451764	0.0990618	0.312058	20
Coronary artery disease (Nikpay et al)	Cardiovascular	rs75349060	0.0197402	0.0119765	0.0993038	0.108617	20
Non-cancer illness code, self-reported: hiatus hernia (UK Biobank)	Non-cancer illness	rs75349060	-0.000730479	0.000450909	0.10523	0.640915	20
Other eye problems (UK Biobank)	Miscellaneous	rs75349060	-0.00169044	0.00104436	0.105526	0.153943	20
Mineral and other dietary supplements: Zinc (UK Biobank)	Treatment/medication	rs75349060	0.000922182	0.000579259	0.111384	0.0718407	20
Mouth/teeth dental problems: Mouth ulcers (UK Biobank)	Miscellaneous	rs75349060	0.00143914	0.000905766	0.112091	0.0687202	20
Mean time to correctly identify matches (UK Biobank)	Psychiatric/neurological	rs75349060	-0.00461364	0.00294083	0.11669	0.444791	20
Hand grip strength (right) (UK Biobank)	Anthropometric	rs75349060	-0.00337166	0.00214923	0.1167	0.274257	20
High light scatter reticulocyte count (O'Connor et al)	Autoimmune/inflammatory	rs75349060	0.00400029	0.00258473	0.121703	0.751749	20
Average weekly champagne plus white wine intake (UK Biobank)	Behavioural	rs75349060	0.00453667	0.00299954	0.130418	0.106102	20
Blood clot, DVT, bronchitis, emphysema, asthma, rhinitis, eczema, allergy diagnosed by doctor: Hayfever, allergic rhinitis or eczema (UK Biobank)	Autoimmune/inflammatory	rs75349060	-0.00189933	0.00125727	0.13087	0.0131191	20
Diagnoses - main ICD10: C50 Malignant neoplasm of breast (UK Biobank et al)	ICD10 codes	rs75349060	-0.000565322	0.000375692	0.132389	0.443193	20
Tinnitus: Yes, now most or all of the time (UK Biobank)	Miscellaneous	rs75349060	0.00193954	0.0012943	0.133996	0.230169	20
Illnesses of father: Prostate cancer (UK Biobank)	Miscellaneous	rs75349060	-0.00125177	0.000844082	0.138075	0.0755522	20
Illnesses of mother: High blood pressure (UK Biobank)	Cardiovascular	rs75349060	0.00208713	0.00142044	0.141737	0.000425127	20
No-wear time bias adjusted acceleration standard deviation (UK Biobank)	Miscellaneous	rs75349060	-0.00922284	0.00635968	0.147001	0.698654	20
Balding (pattern 1) (O'Connor et al)	Miscellaneous	rs75349060	0.00253216	0.00177289	0.153215	0.383655	20
Monocyte count (O'Connor et al)	Autoimmune/inflammatory	rs75349060	-0.00363753	0.00255242	0.15412	0.632045	20
Pain type(s) experienced in last month: Headache (UK Biobank)	Miscellaneous	rs75349060	0.0016785	0.00118598	0.156983	0.0821667	20
Leg fat percentage (right) (UK Biobank)	Anthropometric	rs75349060	-0.00257626	0.00188114	0.170837	0.0334024	20
Comparative height size at age 10 (UK Biobank)	Anthropometric	rs75349060	-0.00276733	0.0020286	0.172519	0.0788148	20
Ever had stillbirth, spontaneous miscarriage or termination (UK Biobank)	Miscellaneous	rs75349060	0.00259937	0.00190749	0.172973	0.976527	20
Time spent driving (UK Biobank)	Behavioural	rs75349060	-0.003641	0.0026775	0.173877	0.565972	20
Long-standing illness, disability or infirmity (UK Biobank)	Miscellaneous	rs78821460	-0.00325186	0.00239477	0.174496	0.142339	20
Number of operations, self-reported (UK Biobank)	Miscellaneous	rs75349060	-0.00313232	0.00232767	0.178403	0.0317445	20
Other serious medical condition/disability diagnosed by doctor (UK Biobank)	Miscellaneous	rs75349060	-0.00162877	0.00121428	0.179807	0.390741	20
Worry too long after embarrassment (UK Biobank)	Psychiatric/neurological	rs75349060	-0.0019736	0.00150354	0.189305	0.434031	20
Frequency of other exercises in last 4 weeks (UK Biobank)	Miscellaneous	rs75349060	0.00700268	0.00534173	0.189878	0.0864667	20
Hand grip strength (left) (UK Biobank)	Anthropometric	rs75349060	-0.00278151	0.00214053	0.19379	0.905721	20
Basal metabolic rate (UK Biobank)	Anthropometric	rs75349060	-0.00255148	0.00196838	0.194896	0.266215	20
Body mass index (BMI) (O'Connor et al)	Anthropometric	rs75349060	-0.00321095	0.00248969	0.197155	0.224207	20
Birth weight (UK Biobank)	Anthropometric	rs75349060	-0.00497412	0.00387779	0.199591	0.728353	20
Ever used hormone-replacement therapy (HRT) (UK Biobank)	Miscellaneous	rs75349060	-0.00253456	0.00199502	0.203926	0.273259	20
Mother's age at death (UK Biobank)	Miscellaneous	rs75349060	-0.00487466	0.00385209	0.205707	0.867923	20
Non-cancer illness code, self-reported: heart attack/myocardial infarction (UK Biobank)	Non-cancer illness	rs75349060	0.000546707	0.000443279	0.217455	0.230225	20
Leg fat percentage (left) (UK Biobank)	Anthropometric	rs75349060	-0.00228072	0.00185533	0.218968	0.0171562	20
Vascular/heart problems diagnosed by doctor: Heart attack (UK Biobank)	Cardiovascular	rs75349060	0.000546443	0.000445326	0.2198	0.228985	20
Diagnoses - main ICD10: N81 Female genital prolapse (UK Biobank et al)	ICD10 codes	rs75349060	0.000430666	0.000351902	0.221019	0.552258	20
Number of days/week of moderate physical activity 10+ minutes (UK Biobank)	Miscellaneous	rs75349060	0.00865386	0.0071039	0.223154	0.239168	20
Number of days/week of vigorous physical activity 10+ minutes (UK Biobank)	Miscellaneous	rs75349060	0.00710602	0.00589411	0.227966	0.230377	20
Body mass index (BMI) (UK Biobank)	Anthropometric	rs75349060	-0.0035277	0.00293524	0.229424	0.189893	20
Illnesses of siblings: Diabetes (UK Biobank)	Cardiovascular	rs75349060	-0.00110201	0.000917133	0.229525	0.554313	20
Illnesses of father: Heart disease (UK Biobank)	Cardiovascular	rs75349060	0.00176278	0.00148254	0.234431	0.782234	20
Age started oral contraceptive pill (UK Biobank)	Miscellaneous	rs75349060	-0.00532487	0.00454033	0.240878	0.589515	20
Illnesses of siblings: High blood pressure (UK Biobank)	Cardiovascular	rs75349060	-0.00158706	0.0013544	0.241285	0.154853	20
Time spent using computer (UK Biobank)	Behavioural	rs75349060	0.00307909	0.00262846	0.241422	0.109743	20
Average weekly spirits intake (UK Biobank)	Behavioural	rs75349060	-0.00365751	0.00312439	0.241748	0.387622	20
Ease of skin tanning (O'Connor et al)	Miscellaneous	rs75349060	-0.00146033	0.00125153	0.243275	0.335673	20
Pain type(s) experienced in last month: Stomach or abdominal pain (UK Biobank)	Miscellaneous	rs75349060	0.000954724	0.000823017	0.246036	0.0689625	20
Frequency of stair climbing in last 4 weeks (UK Biobank)	Miscellaneous	rs75349060	-0.00437157	0.00386386	0.257887	0.266974	20
Current employment status: In paid employment or self-employed (UK Biobank)	Miscellaneous	rs75349060	-0.00166001	0.00147327	0.259846	0.824927	20
Nap during day (UK Biobank)	Miscellaneous	rs75349060	0.00197782	0.00175791	0.260548	0.162334	20
Illnesses of mother: Diabetes (UK Biobank)	Cardiovascular	rs75349060	-0.000984049	0.000888378	0.267995	0.917515	20
Heel bone mineral density (BMD) T-score, automated (right) (UK Biobank)	Miscellaneous	rs75349060	-0.00557641	0.00503754	0.268306	0.210183	20
Types of physical activity in last 4 weeks: Heavy DIY (eg: weeding, lawn mowing, carpentry, digging) (UK Biobank)	Miscellaneous	rs75349060	0.00158599	0.00144493	0.272369	0.0650308	20
Smoking status (O'Connor et al)	Behavioural	rs75349060	0.00192704	0.00177052	0.276419	0.943387	20
Number of children born (O'Connor et al)	Non-cancer illness	rs75349060	-0.00329897	0.00308717	0.285248	0.779466	20
Pulse rate (UK Biobank)	Cardiovascular	rs75349060	0.00549079	0.00517353	0.288543	0.0239228	20
Illnesses of siblings: Severe depression (UK Biobank)	Psychiatric/neurological	rs75349060	0.00089193	0.000847137	0.292398	0.0720051	20
Snoring (UK Biobank)	Behavioural	rs75349060	0.00153575	0.00146033	0.292961	0.239196	20
Hearing aid user (UK Biobank)	Miscellaneous	rs75349060	0.000879394	0.000836346	0.293042	0.955729	20
Pain type(s) experienced in last month: Back pain (UK Biobank)	Miscellaneous	rs75349060	0.00135426	0.00129395	0.295282	0.817639	20
Transport type for commuting to job workplace: Car/motor vehicle (UK Biobank)	Miscellaneous	rs75349060	0.00169527	0.00162444	0.296668	0.200971	20
Had other major operations (UK Biobank)	Miscellaneous	rs75349060	-0.00199011	0.00191891	0.299688	0.584005	20
Ever had hysterectomy (womb removed) (UK Biobank)	Miscellaneous	rs75349060	-0.00122994	0.00118884	0.300868	0.220913	20
Mouth/teeth dental problems: Dentures (UK Biobank)	Miscellaneous	rs75349060	0.00113847	0.00111383	0.306725	0.977353	20
Reason for glasses/contact lenses: For short-sightedness, i.e. only or mainly for distance viewing such as driving, cinema etc (called 'myopia') (UK Biobank)	Miscellaneous	rs75349060	-0.000817847	0.000807968	0.311429	0.740389	20
Alzheimer's disease (Jansen et al)	Psychiatric/neurological	rs75349060	0.00264506	0.0026391	0.316217	0.0453608	20
Pulse wave reflection index (UK Biobank)	Cardiovascular	rs75349060	0.00493886	0.00495329	0.318722	0.929747	20
Worrier / anxious feelings (UK Biobank)	Psychiatric/neurological	rs75349060	0.00146554	0.0014704	0.318912	0.462006	20
Major depressive disorder (Wray et al)	Psychiatric/neurological	rs199752949	0.0207861	0.0209818	0.321844	0.00156984	20
Sunburn occasions (O'Connor et al)	Miscellaneous	rs75349060	-0.00147681	0.00150681	0.327044	0.727331	20
Alcohol intake versus 10 years previously (UK Biobank)	Behavioural	rs75349060	0.00219297	0.00225033	0.329804	0.323192	20
Celiac disease (Dubois et al)	Autoimmune/inflammatory	rs989548	-0.0310866	0.0319464	0.330511	0.675916	17
Diabetes diagnosed by doctor (UK Biobank)	Cardiovascular	rs75349060	-0.000610645	0.000635171	0.336357	0.858818	20
Vitamin and mineral supplements: Multivitamins +/- minerals (UK Biobank)	Miscellaneous	rs75349060	0.00116686	0.00121787	0.338003	0.343712	20
Diagnoses - main ICD10: R07 Pain in throat and chest (UK Biobank et al)	ICD10 codes	rs75349060	-0.000613665	0.000641628	0.338861	0.46655	20
Pain type(s) experienced in last month: Hip pain (UK Biobank)	Miscellaneous	rs75349060	-0.000894132	0.000936691	0.339798	0.484565	20
Transport type for commuting to job workplace: Cycle (UK Biobank)	Miscellaneous	rs75349060	0.00102649	0.00108436	0.343826	0.595981	20
Type 2 diabetes (O'Connor et al)	Cardiovascular	rs75349060	-0.00050169	0.000535083	0.348454	0.216765	20
Hair/balding pattern: Pattern 2 (UK Biobank)	Miscellaneous	rs75349060	0.00172286	0.00183775	0.348509	0.979276	20
Pulse rate, automated reading (UK Biobank)	Cardiovascular	rs75349060	0.00283757	0.00304898	0.352028	0.000582313	20
Platelet distribution width (O'Connor et al)	Autoimmune/inflammatory	rs75349060	0.00232148	0.00249503	0.352144	0.630356	20
Transport type for commuting to job workplace: Public transport (UK Biobank)	Miscellaneous	rs75349060	0.00152145	0.00164718	0.355659	0.569746	20
FEV1/FVC (O'Connor et al)	Miscellaneous	rs75349060	0.00252256	0.00273261	0.355938	0.128561	20
Treatment/medication code: co-codamol (UK Biobank)	Treatment/medication	rs75349060	-0.000412276	0.000448292	0.357751	0.245303	20
Family relationship satisfaction (UK Biobank)	Miscellaneous	rs75349060	0.00428496	0.00466715	0.358561	0.875713	20
Treatment/medication code: amlodipine (UK Biobank)	Treatment/medication	rs75349060	-0.00053679	0.000585219	0.359014	1.71206e-05	20
Pain type(s) experienced in last month: Pain all over the body (UK Biobank)	Miscellaneous	rs75349060	0.000332184	0.000363178	0.360371	0.771856	20
Relative age voice broke (UK Biobank)	Miscellaneous	rs75349060	-0.00131159	0.00143738	0.361513	0.396507	20
Creatinine (enzymatic) in urine (UK Biobank)	Miscellaneous	rs75349060	-0.00254486	0.00280455	0.364193	0.15991	20
Financial situation satisfaction (UK Biobank)	Miscellaneous	rs75349060	0.00440958	0.00487419	0.365635	0.52135	20
Mouth/teeth dental problems: Bleeding gums (UK Biobank)	Miscellaneous	rs75349060	-0.000894179	0.00099644	0.36952	0.439199	20
Inflammatory bowel disease (de Lange et al)	Autoimmune/inflammatory	rs75349060	-0.0136332	0.0152362	0.3709	0.692611	20
Heel bone mineral density (BMD) T-score, automated (left) (UK Biobank)	Miscellaneous	rs75349060	-0.00451876	0.00506286	0.372108	0.501576	20
Frequency of tenseness / restlessness in last 2 weeks (UK Biobank)	Miscellaneous	rs75349060	0.00161422	0.00183301	0.378512	0.196462	20
Age at last live birth (UK Biobank)	Miscellaneous	rs75349060	0.00420187	0.00484717	0.386014	0.562178	20
Drive faster than motorway speed limit (UK Biobank)	Miscellaneous	rs75349060	-0.00214022	0.00247767	0.387697	0.214505	20
Peak expiratory flow (PEF) (UK Biobank)	Miscellaneous	rs75349060	-0.00227452	0.00263661	0.388321	0.0837444	20
Non-cancer illness code, self-reported: angina (UK Biobank)	Non-cancer illness	rs75349060	0.000437807	0.000516935	0.397035	0.374696	20
Whole body fat-free mass (UK Biobank)	Anthropometric	rs75349060	-0.00158112	0.00187212	0.398357	0.308682	20
Number of unsuccessful stop-smoking attempts (UK Biobank)	Behavioural	rs75349060	0.00418088	0.0049531	0.398617	0.276617	20
Asthma (O'Connor et al)	Autoimmune/inflammatory	rs75349060	-0.00071551	0.000853804	0.402016	0.841964	20
Diagnoses - main ICD10: M54 Dorsalgia (UK Biobank et al)	ICD10 codes	rs75349060	-0.000318392	0.000381596	0.404073	0.74223	20
Non-cancer illness code, self-reported: asthma (UK Biobank)	Non-cancer illness	rs75349060	-0.000781924	0.000950255	0.41059	0.440927	20
Illnesses of siblings: Heart disease (UK Biobank)	Cardiovascular	rs75349060	0.000809538	0.000993417	0.415128	0.598759	20
Work/job satisfaction (UK Biobank)	Miscellaneous	rs75349060	0.00441608	0.00544126	0.417027	0.0174672	20
Whole body water mass (UK Biobank)	Anthropometric	rs75349060	-0.00150302	0.00187439	0.422627	0.371869	20
Ever highly irritable/argumentative for 2 days (UK Biobank)	Psychiatric/neurological	rs75349060	-0.00159052	0.00198978	0.42409	0.855092	20
Illness, injury, bereavement, stress in last 2 years: Serious illness, injury or assault to yourself (UK Biobank)	Miscellaneous	rs75349060	0.000683151	0.000859237	0.426574	0.836831	20
Frequency of tiredness / lethargy in last 2 weeks (UK Biobank)	Miscellaneous	rs75349060	0.00195451	0.00247615	0.429917	0.548818	20
Vascular/heart problems diagnosed by doctor: Angina (UK Biobank)	Cardiovascular	rs75349060	0.000404356	0.000517609	0.434685	0.417673	20
Diagnoses - main ICD10: N40 Hyperplasia of prostate (UK Biobank et al)	ICD10 codes	rs75349060	0.000220128	0.000283686	0.437775	0.3656	20
Treatment/medication code: lansoprazole (UK Biobank)	Treatment/medication	rs75349060	0.00042801	0.000551776	0.437929	0.300214	20
Number of pregnancy terminations (UK Biobank)	Miscellaneous	rs75349060	0.00374627	0.00486552	0.441321	0.923311	20
Treatment/medication code: doxazosin (UK Biobank)	Treatment/medication	rs75349060	-0.000237752	0.000313338	0.447988	0.382596	20
Treatment/medication code: diclofenac (UK Biobank)	Treatment/medication	rs75349060	-0.00031829	0.000426831	0.455846	0.0355885	20
Past tobacco smoking (UK Biobank)	Behavioural	rs75349060	-0.0028427	0.00385679	0.461083	0.841099	20
Treatment/medication code: xalatan 0.005% eye drops (UK Biobank)	Treatment/medication	rs75349060	0.000116161	0.000158058	0.462385	0.0105229	20
Diagnoses - main ICD10: K80 Cholelithiasis (UK Biobank et al)	ICD10 codes	rs75349060	0.000304009	0.000422157	0.471444	0.336342	20
Medication for pain relief, constipation, heartburn: Omeprazole (e.g. Zanprol) (UK Biobank)	Treatment/medication	rs75349060	-0.000505201	0.000708907	0.476064	0.0588812	20
Height (Locke et al)	Anthropometric	rs4493716	-0.00171735	0.00243652	0.48091	0.230104	20
Treatment/medication code: enalapril (UK Biobank)	Treatment/medication	rs75349060	0.000181829	0.00026095	0.48593	0.413752	20
Triglycerides (Willer et al)	Cardiovascular	rs1363469	0.00433645	0.00628979	0.490545	0.274585	20
Leg pain on walking (UK Biobank)	Miscellaneous	rs75349060	0.00146285	0.00214067	0.49438	0.137476	20
Non-cancer illness code, self-reported: diverticular disease/diverticulitis (UK Biobank)	Non-cancer illness	rs75349060	-0.000214977	0.000314962	0.494892	0.999332	20
Crohn's disease (de Lange et al)	Autoimmune/inflammatory	rs75349060	0.0132242	0.0195213	0.498137	0.671713	20
Duration of heavy DIY (UK Biobank)	Miscellaneous	rs75349060	0.00516796	0.00764044	0.498789	0.522071	20
Current employment status: Unable to work because of sickness or disability (UK Biobank)	Miscellaneous	rs75349060	0.000379604	0.000562706	0.499927	0.3025	20
Treatment/medication code: bendroflumethiazide (UK Biobank)	Treatment/medication	rs75349060	0.000459293	0.000685947	0.503129	0.000608031	20
Medication for pain relief, constipation, heartburn: Paracetamol (UK Biobank)	Treatment/medication	rs75349060	0.000804977	0.00122419	0.510822	0.225621	20
Illnesses of father: Lung cancer (UK Biobank)	Miscellaneous	rs75349060	0.000581355	0.000897549	0.51717	0.64311	20
Types of physical activity in last 4 weeks: Other exercises (eg: swimming, cycling, keep fit, bowling) (UK Biobank)	Miscellaneous	rs75349060	0.000961152	0.00148615	0.517799	0.0153676	20
Number of live births (UK Biobank)	Miscellaneous	rs75349060	-0.00303091	0.00468729	0.517876	0.244597	20
Number of incorrect matches in round (UK Biobank)	Psychiatric/neurological	rs75349060	-0.00186108	0.00288755	0.519238	0.340816	20
Seen doctor (GP) for nerves, anxiety, tension or depression (UK Biobank)	Psychiatric/neurological	rs75349060	0.0115176	0.0182894	0.528863	0.344052	20
Bipolar disorder (Ruderfer et al)	Psychiatric/neurological	rs75349060	0.0115176	0.0182894	0.528863	0.344052	20
Headaches for 3+ months (UK Biobank)	Miscellaneous	rs75349060	0.00206159	0.00331042	0.533442	0.0114682	20
Medication for pain relief, constipation, heartburn: Ibuprofen (e.g. Nurofen) (UK Biobank)	Treatment/medication	rs75349060	0.000643817	0.00105631	0.542196	0.101917	20
Arm fat-free mass (right) (UK Biobank)	Anthropometric	rs75349060	0.00112082	0.00184281	0.543048	0.401699	20
Blood clot, DVT, bronchitis, emphysema, asthma, rhinitis, eczema, allergy diagnosed by doctor: Asthma (UK Biobank)	Autoimmune/inflammatory	rs75349060	-0.0005757	0.000947594	0.543493	0.519408	20
Neuroticism score (UK Biobank)	Psychiatric/neurological	rs75349060	-0.00642291	0.0105911	0.544218	0.294072	20
Arm predicted mass (right) (UK Biobank)	Anthropometric	rs75349060	0.00110575	0.00183624	0.547053	0.42708	20
Smoking status: Previous (UK Biobank)	Behavioural	rs75349060	0.000827486	0.00141586	0.558923	0.948594	20
Rheumatoid arthritis (Okaka et al)	Autoimmune/inflammatory	rs75349060	-0.0137713	0.0243674	0.571969	0.389537	20
Non-cancer illness code, self-reported: high cholesterol (UK Biobank)	Non-cancer illness	rs75349060	0.0005477	0.000969352	0.572063	0.187544	20
Reason for reducing amount of alcohol drunk: Health precaution (UK Biobank)	Miscellaneous	rs75349060	-0.00128128	0.00227867	0.573916	0.962842	20
Job involves mainly walking or standing (UK Biobank)	Miscellaneous	rs75349060	-0.0024631	0.00438122	0.573983	0.22026	20
Heel bone mineral density (BMD) T-score, automated (UK Biobank)	Miscellaneous	rs75349060	-0.00211665	0.00378271	0.575781	0.0019078	20
Waist-hip ratio (adj. BMI) (O'Connor et al)	Anthropometric	rs75349060	-0.0014351	0.0025695	0.576495	0.17896	20
Falls in the last year (UK Biobank)	Miscellaneous	rs75349060	-0.000913382	0.00167889	0.586414	0.492287	20
Arm predicted mass (left) (UK Biobank)	Anthropometric	rs75349060	0.00101896	0.00187298	0.58642	0.353377	20
Hearing difficulty/problems: Yes (UK Biobank)	Miscellaneous	rs75349060	-0.000709239	0.00132203	0.591629	0.651699	20
Diagnoses - main ICD10: K57 Diverticular disease of intestine (UK Biobank et al)	ICD10 codes	rs75349060	-0.000222597	0.000418896	0.595149	0.847083	20
Medication for cholesterol, blood pressure, diabetes, or take exogenous hormones: Blood pressure medication (UK Biobank)	Treatment/medication	rs75349060	0.000817322	0.00154555	0.596928	0.0075121	20
Duration of vigorous activity (UK Biobank)	Miscellaneous	rs75349060	0.00209897	0.00398615	0.598495	0.50173	20
Duration of moderate activity (UK Biobank)	Miscellaneous	rs75349060	0.00151283	0.00288234	0.59968	0.589145	20
Relative age of first facial hair (UK Biobank)	Miscellaneous	rs75349060	0.0010087	0.00192234	0.599775	0.853541	20
Types of transport used (excluding work): Walk (UK Biobank)	Miscellaneous	rs75349060	0.000776798	0.00148466	0.600824	0.247744	20
Balding (pattern 4) (O'Connor et al)	Miscellaneous	rs75349060	-0.000772803	0.00148028	0.601625	0.908537	20
Non-cancer illness code, self-reported: diabetes (UK Biobank)	Non-cancer illness	rs75349060	-0.00029825	0.000574879	0.603896	0.930963	20
Noisy workplace (UK Biobank)	Miscellaneous	rs75349060	0.00264413	0.0051604	0.608378	0.862259	20
Lymphocyte count (O'Connor et al)	Autoimmune/inflammatory	rs75349060	-0.00129037	0.00255183	0.613091	0.998647	20
Treatment/medication code: omeprazole (UK Biobank)	Treatment/medication	rs75349060	-0.000345157	0.000695098	0.6195	0.100172	20
Non-cancer illness code, self-reported: migraine (UK Biobank)	Non-cancer illness	rs75349060	0.000248089	0.000501684	0.620944	0.0121862	20
Happiness (UK Biobank)	Miscellaneous	rs75349060	-0.00175811	0.00362073	0.627273	0.522039	20
Treatment/medication code: simvastatin (UK Biobank)	Treatment/medication	rs75349060	-0.000454103	0.000937574	0.628146	0.100567	20
Non-cancer illness code, self-reported: hypothyroidism/myxoedema (UK Biobank)	Non-cancer illness	rs75349060	0.000302733	0.000631426	0.631623	0.46086	20
Ever had bowel cancer screening (UK Biobank)	Miscellaneous	rs75349060	-0.00064777	0.00139645	0.642741	0.608951	20
Number of days/week walked 10+ minutes (UK Biobank)	Miscellaneous	rs75349060	0.00263685	0.00577005	0.647678	0.844314	20
Hearing difficulty/problems with background noise (UK Biobank)	Miscellaneous	rs75349060	-0.000657999	0.00144213	0.648197	0.937865	20
Sleeplessness / insomnia (UK Biobank)	Behavioural	rs75349060	-0.000938126	0.00211926	0.658007	0.51659	20
Pain type(s) experienced in last month: Neck or shoulder pain (UK Biobank)	Miscellaneous	rs75349060	0.000549801	0.0012429	0.658234	0.556452	20
Chest pain or discomfort (UK Biobank)	Miscellaneous	rs75349060	-0.000468851	0.00107846	0.663751	0.303456	20
Sleep duration (UK Biobank)	Behavioural	rs75349060	0.000990273	0.00228368	0.664558	0.29748	20
Maternal smoking around birth (UK Biobank)	Behavioural	rs75349060	-0.000635344	0.0014665	0.664842	0.854174	20
Reason for glasses/contact lenses: For 'astigmatism' (UK Biobank)	Miscellaneous	rs75349060	-0.000205782	0.000476212	0.665653	0.385152	20
Number of cigarettes previously smoked daily (UK Biobank)	Behavioural	rs75349060	-0.0022724	0.00526895	0.666263	0.101239	20
Treatment/medication code: paracetamol (UK Biobank)	Treatment/medication	rs75349060	0.000489889	0.00114292	0.668192	0.119934	20
Medication for cholesterol, blood pressure, diabetes, or take exogenous hormones: Cholesterol lowering medication (UK Biobank)	Treatment/medication	rs75349060	0.000567638	0.00134997	0.674134	0.750222	20
Smoking status: Current (UK Biobank)	Behavioural	rs75349060	0.000372303	0.000892868	0.676697	0.70069	20
Illnesses of mother: Heart disease (UK Biobank)	Cardiovascular	rs75349060	0.000504989	0.0012182	0.67848	0.35169	20
Duration walking for pleasure (UK Biobank)	Miscellaneous	rs75349060	0.00214205	0.00517441	0.678896	0.188826	20
Impedance of leg (left) (UK Biobank)	Anthropometric	rs75349060	0.00105493	0.00269474	0.695445	0.00662526	20
Systemic lupus erythematosus (Bentham et al)	Autoimmune/inflammatory	rs75349060	0.0134986	0.0347936	0.698043	0.378196	20
Diagnoses - main ICD10: G56 Mononeuropathies of upper limb (UK Biobank et al)	ICD10 codes	rs75349060	-0.000150032	0.000388061	0.699038	0.996928	20
Sensitivity / hurt feelings (UK Biobank)	Psychiatric/neurological	rs75349060	0.000564982	0.0014645	0.699655	0.742542	20
High density lipoprotein cholesterol (Willer et al)	Cardiovascular	rs1363469	-0.00246729	0.00643289	0.701317	0.752443	20
Types of physical activity in last 4 weeks: Strenuous sports (UK Biobank)	Miscellaneous	rs75349060	0.000337174	0.000898777	0.707551	0.935878	20
Medication for pain relief, constipation, heartburn: Aspirin (UK Biobank)	Treatment/medication	rs75349060	0.000383571	0.0010272	0.708841	0.376374	20
Treatment/medication code: tramadol (UK Biobank)	Treatment/medication	rs75349060	0.000115365	0.000309968	0.709758	0.753197	20
Types of transport used (excluding work): Car/motor vehicle (UK Biobank)	Miscellaneous	rs75349060	0.000438829	0.00118451	0.71103	0.190869	20
Suffer from 'nerves' (UK Biobank)	Psychiatric/neurological	rs75349060	0.000453969	0.00123743	0.713721	0.638879	20
Breastfed as a baby (UK Biobank)	Miscellaneous	rs75349060	-0.000563704	0.001538	0.713978	0.868637	20
Low Density Lipoprotein Cholesterol (Willer et al)	Cardiovascular	rs1363469	0.00254206	0.00703093	0.717686	0.0114731	20
Vitamin and mineral supplements: Vitamin C (UK Biobank)	Miscellaneous	rs75349060	0.000297382	0.000829116	0.719839	0.028141	20
Age at first live birth (UK Biobank)	Miscellaneous	rs75349060	-0.00172755	0.00481846	0.719949	0.26874	20
Duration of walks (UK Biobank)	Miscellaneous	rs75349060	0.00113842	0.00318851	0.721062	0.666871	20
High cholesterol (self-reported) (O'Connor et al)	Cardiovascular	rs75349060	0.000305465	0.000856845	0.721467	0.0903125	20
Ever smoked (UK Biobank)	Behavioural	rs75349060	0.000502291	0.00144651	0.728408	0.583524	20
Age at menopause (O'Connor et al)	Miscellaneous	rs75349060	0.00806811	0.0237094	0.733637	0.136284	20
Non-cancer illness code, self-reported: depression (UK Biobank)	Non-cancer illness	rs75349060	0.000231504	0.000686097	0.735799	0.160177	20
Systolic blood pressure, automated reading (UK Biobank)	Cardiovascular	rs75349060	0.000989005	0.00299017	0.740831	0.00105858	20
Hair colour (O'Connor et al)	Miscellaneous	rs75349060	0.000668447	0.00203654	0.742739	0.056151	20
Diagnoses - main ICD10: I25 Chronic ischaemic heart disease (UK Biobank et al)	ICD10 codes	rs75349060	-0.000152794	0.000468858	0.74451	0.207409	20
Nervous feelings (UK Biobank)	Psychiatric/neurological	rs75349060	-0.000395903	0.00127162	0.755545	0.525633	20
Qualifications: NVQ or HND or HNC or equivalent (UK Biobank)	Miscellaneous	rs75349060	0.000358706	0.00115721	0.75658	0.715362	20
Ever depressed for a whole week (UK Biobank)	Psychiatric/neurological	rs75349060	-0.000790751	0.00257513	0.758788	0.332494	20
Medication for cholesterol, blood pressure or diabetes: Cholesterol lowering medication (UK Biobank)	Treatment/medication	rs75349060	0.000562237	0.00184065	0.76002	0.154537	20
Tense / 'highly strung' (UK Biobank)	Psychiatric/neurological	rs75349060	-0.000344302	0.00113216	0.761043	0.370291	20
Mouth/teeth dental problems: Loose teeth (UK Biobank)	Miscellaneous	rs75349060	0.000173132	0.000577587	0.764367	0.265675	20
Fed-up feelings (UK Biobank)	Psychiatric/neurological	rs75349060	-0.000437704	0.00146868	0.765683	0.466824	20
Loneliness, isolation (UK Biobank)	Psychiatric/neurological	rs75349060	-0.000338396	0.00113576	0.765743	0.220945	20
Illnesses of mother: Chronic bronchitis/emphysema (UK Biobank)	Miscellaneous	rs75349060	-0.000211357	0.000710585	0.76613	0.0696374	20
Forced expiratory volume in 1-second (FEV1), predicted (UK Biobank)	Miscellaneous	rs75349060	-0.000956878	0.00329845	0.771741	0.00848498	20
Qualifications: CSEs or equivalent (UK Biobank)	Miscellaneous	rs75349060	-0.000290927	0.00101012	0.773337	0.568322	20
Mineral and other dietary supplements: Fish oil (including cod liver oil) (UK Biobank)	Treatment/medication	rs75349060	0.000394146	0.00138103	0.775338	0.335612	20
Treatment/medication code: ventolin 100micrograms inhaler (UK Biobank)	Treatment/medication	rs75349060	0.00014054	0.000495984	0.776904	0.293761	20
Treatment/medication code: atenolol (UK Biobank)	Treatment/medication	rs75349060	0.000162628	0.000574203	0.777005	0.0759019	20
Job involves heavy manual or physical work (UK Biobank)	Miscellaneous	rs75349060	0.000973088	0.00344473	0.777571	0.0875817	20
Taking other prescription medications (UK Biobank)	Treatment/medication	rs75349060	-0.000405293	0.00148038	0.784257	0.0176423	20
Thyroid disease (self-reported) (O'Connor et al)	Autoimmune/inflammatory	rs75349060	-0.000168922	0.000619224	0.78501	0.269463	20
Age of first birth (O'Connor et al)	Miscellaneous	rs75349060	-0.00518518	0.0190474	0.785449	0.257406	20
Reason for glasses/contact lenses: For long-sightedness, i.e. for distance and near, but particularly for near tasks like reading (called 'hypermetropia') (UK Biobank)	Miscellaneous	rs75349060	-0.000159946	0.00059199	0.787019	0.633573	20
Alcohol drinker status: Previous (UK Biobank)	Behavioural	rs75349060	-0.000142409	0.000538918	0.791587	0.363438	20
Non-cancer illness code, self-reported: osteoarthritis (UK Biobank)	Non-cancer illness	rs75349060	-0.000213109	0.000819841	0.79491	0.197696	20
Chest pain or discomfort walking normally (UK Biobank)	Miscellaneous	rs75349060	0.000731985	0.00284878	0.797219	0.835251	20
Prospective memory result (UK Biobank)	Psychiatric/neurological	rs75349060	0.00066421	0.00262429	0.800191	0.249992	20
Mineral and other dietary supplements: Glucosamine (UK Biobank)	Treatment/medication	rs75349060	0.000294722	0.00117436	0.801843	0.188626	20
Number of full brothers (UK Biobank)	Miscellaneous	rs75349060	-0.00057968	0.00231546	0.802315	0.331546	20
Number of self-reported non-cancer illnesses (UK Biobank)	Non-cancer illness	rs75349060	-0.000604485	0.00244121	0.80443	0.00899364	20
Frequency of light DIY in last 4 weeks (UK Biobank)	Miscellaneous	rs75349060	-0.00136217	0.00553272	0.805525	0.265647	20
Wheeze or whistling in the chest in last year (UK Biobank)	Miscellaneous	rs75349060	0.000291046	0.00121067	0.81002	0.18876	20
Friendships satisfaction (UK Biobank)	Miscellaneous	rs75349060	-0.000913729	0.00380737	0.810338	0.98682	20
Alcohol drinker status: Never (UK Biobank)	Behavioural	rs75349060	-0.000121883	0.000512306	0.811951	0.374422	20
Frequency of travelling from home to job workplace (UK Biobank)	Miscellaneous	rs75349060	-0.00079917	0.00339282	0.813784	0.648944	20
Cough on most days (UK Biobank)	Miscellaneous	rs75349060	-0.000477507	0.00203584	0.814558	0.80709	20
Treatment/medication code: aspirin (UK Biobank)	Treatment/medication	rs75349060	0.000224604	0.0010001	0.822306	0.215118	20
Daytime dozing / sleeping (narcolepsy) (UK Biobank)	Miscellaneous	rs75349060	0.000327661	0.00146146	0.8226	0.760647	20
Arm fat-free mass (left) (UK Biobank)	Anthropometric	rs75349060	0.000415437	0.00187858	0.82498	0.462709	20
Treatment/medication code: atorvastatin (UK Biobank)	Treatment/medication	rs75349060	-0.000111543	0.000506107	0.825564	0.999478	20
Diagnoses - main ICD10: R10 Abdominal and pelvic pain (UK Biobank et al)	ICD10 codes	rs75349060	0.000130996	0.000594627	0.825638	0.56155	20
Non-cancer illness code, self-reported: gastro-oesophageal reflux (gord) / gastric reflux (UK Biobank)	Non-cancer illness	rs75349060	0.000130949	0.000597782	0.826605	0.154293	20
Treatment/medication code: rhinocort 50micrograms nasal spray (UK Biobank)	Treatment/medication	rs75349060	1.33554e-05	6.14843e-05	0.82804	0.999973	20
Shortness of breath walking on level ground (UK Biobank)	Miscellaneous	rs75349060	0.000340707	0.00158881	0.830202	0.129884	20
Impedance of leg (right) (UK Biobank)	Anthropometric	rs75349060	0.000565539	0.00267324	0.832453	0.009938	20
Pack years of smoking PREVIEW ONLY (UK Biobank)	Behavioural	rs75349060	-0.00104912	0.00530855	0.843336	0.111453	20
Frequency of depressed mood in last 2 weeks (UK Biobank)	Psychiatric/neurological	rs75349060	0.000347573	0.00182195	0.848706	0.25399	20
Ever unenthusiastic/disinterested for a whole week (UK Biobank)	Psychiatric/neurological	rs75349060	-0.00047628	0.00252025	0.850108	0.224338	20
Total cholesterol (Willer et al)	Cardiovascular	rs1363469	0.00127103	0.00687924	0.853415	0.0347193	20
Breast cancer (Michailidou et al)	Miscellaneous	rs199752949	-0.00136302	0.00763361	0.858287	0.503865	20
Wears glasses or contact lenses (UK Biobank)	Miscellaneous	rs75349060	0.000161526	0.0009136	0.859664	0.0324607	20
Types of transport used (excluding work): Cycle (UK Biobank)	Miscellaneous	rs75349060	0.000129963	0.000760202	0.864256	0.700762	20
Current tobacco smoking (UK Biobank)	Behavioural	rs75349060	0.000265137	0.00160755	0.868997	0.890102	20
Townsend deprivation index at recruitment (UK Biobank)	Miscellaneous	rs75349060	0.000471987	0.00287275	0.869496	0.953296	20
Treatment/medication code: ibuprofen (UK Biobank)	Treatment/medication	rs75349060	0.000159285	0.000976203	0.870387	0.181287	20
Weight change compared with 1 year ago (UK Biobank)	Anthropometric	rs75349060	-0.000302363	0.0019226	0.875034	0.149697	20
Mood swings (UK Biobank)	Psychiatric/neurological	rs75349060	-0.000224407	0.00149059	0.880332	0.42371	20
Diagnoses - main ICD10: I83 Varicose veins of lower extremities (UK Biobank et al)	ICD10 codes	rs75349060	-6.04435e-05	0.000421023	0.885845	0.221409	20
Potassium in urine (UK Biobank)	Autoimmune/inflammatory	rs75349060	0.000410154	0.0029665	0.890033	0.226894	20
Number of treatments/medications taken (UK Biobank)	Treatment/medication	rs75349060	0.000322022	0.00236983	0.891913	0.0355505	20
Why stopped smoking: Health precaution (UK Biobank)	Behavioural	rs75349060	0.000393427	0.00289981	0.89208	0.954674	20
Diagnoses - main ICD10: D12 Benign neoplasm of colon, rectum, anus and anal canal (UK Biobank et al)	ICD10 codes	rs75349060	4.60884e-05	0.000350794	0.895472	0.210688	20
Irritability (UK Biobank)	Psychiatric/neurological	rs75349060	-0.000177872	0.00135728	0.895735	0.568288	20
Pain type(s) experienced in last month: Knee pain (UK Biobank)	Miscellaneous	rs75349060	0.000155499	0.00121366	0.898051	0.142463	20
Eosinophil count (O'Connor et al)	Autoimmune/inflammatory	rs75349060	0.000327904	0.00257068	0.898501	0.00336713	20
Trunk fat-free mass (UK Biobank)	Anthropometric	rs75349060	0.000218738	0.00186115	0.906441	0.329239	20
Doctor diagnosed asthma (UK Biobank)	Miscellaneous	rs75349060	-0.000230846	0.00197111	0.906769	0.309047	20
Trunk predicted mass (UK Biobank)	Anthropometric	rs75349060	0.000197229	0.00185509	0.91533	0.320924	20
Age when periods started (menarche) (UK Biobank)	Miscellaneous	rs75349060	-0.000309799	0.00302061	0.918311	0.644528	20
Usual walking pace (UK Biobank)	Miscellaneous	rs75349060	0.000184595	0.00180537	0.91856	0.56741	20
Fluid intelligence score (UK Biobank)	Psychiatric/neurological	rs75349060	0.00106471	0.0109266	0.922375	0.274488	20
Risk taking (UK Biobank)	Behavioural	rs75349060	-0.000118869	0.00129237	0.926716	0.460304	20
Diagnoses - main ICD10: I20 Angina pectoris (UK Biobank et al)	ICD10 codes	rs75349060	3.11701e-05	0.000352149	0.929468	0.510885	20
Comparative body size at age 10 (UK Biobank)	Anthropometric	rs75349060	0.000163031	0.00202233	0.935748	0.401858	20
Father's age at death (UK Biobank)	Miscellaneous	rs75349060	0.000273826	0.00342725	0.936319	0.617349	20
Frequency of walking for pleasure in last 4 weeks (UK Biobank)	Miscellaneous	rs75349060	0.00036979	0.00522585	0.943588	0.474679	20
Frequency of heavy DIY in last 4 weeks (UK Biobank)	Miscellaneous	rs75349060	-0.000355852	0.00547978	0.948222	0.27799	20
Doctor diagnosed hayfever or allergic rhinitis (UK Biobank)	Miscellaneous	rs75349060	0.000141303	0.0024805	0.954573	0.406721	20
Types of physical activity in last 4 weeks: Walking for pleasure (not as a means of transport) (UK Biobank)	Miscellaneous	rs75349060	-6.8551e-05	0.00132992	0.958891	0.162173	20
Pack years adult smoking as proportion of life span exposed to smoking PREVIEW ONLY (UK Biobank)	Behavioural	rs75349060	0.000270295	0.00532597	0.959525	0.271782	20
Overall health rating (UK Biobank)	Miscellaneous	rs75349060	-0.000106241	0.00214605	0.960517	0.0459621	20
Hearing aid user (O'Connor et al)	Miscellaneous	rs75349060	-3.83347e-05	0.000868649	0.9648	0.876305	20
Hair/balding pattern: Pattern 4 (UK Biobank)	Miscellaneous	rs75349060	-7.36069e-05	0.00168632	0.965184	0.921364	20
Amyotrophic lateral sclerosis (van Rheenan et al)	Autoimmune/inflammatory	rs4836373	0.00195107	0.0490569	0.968275	0.844282	9
Mouth/teeth dental problems: Painful gums (UK Biobank)	Miscellaneous	rs75349060	-1.86428e-05	0.000486376	0.969425	0.531382	20
Treatment/medication code: ramipril (UK Biobank)	Treatment/medication	rs75349060	-2.12059e-05	0.000624099	0.972894	0.127665	20
Light smokers, at least 100 smokes in lifetime (UK Biobank)	Behavioural	rs75349060	8.91541e-05	0.00283592	0.974921	0.64016	20
Age at menarche (O'Connor et al)	Miscellaneous	rs75349060	-0.000139425	0.00568821	0.980445	0.574933	20
Sodium in urine (UK Biobank)	Miscellaneous	rs75349060	6.4258e-05	0.00287669	0.982179	0.634373	20
Blood clot, DVT, bronchitis, emphysema, asthma, rhinitis, eczema, allergy diagnosed by doctor: Blood clot in the leg (DVT) (UK Biobank)	Cardiovascular	rs75349060	7.87663e-06	0.000420362	0.98505	0.799555	20
Treatment/medication code: levothyroxine sodium (UK Biobank)	Treatment/medication	rs75349060	9.16729e-06	0.000581491	0.987422	0.323893	20
Non-cancer illness code, self-reported: deep venous thrombosis (dvt) (UK Biobank)	Non-cancer illness	rs75349060	4.32992e-06	0.00041578	0.991691	0.884204	20
Number of full sisters (UK Biobank)	Miscellaneous	rs75349060	-1.12423e-05	0.00229473	0.996091	0.276782	20
Miserableness (UK Biobank)	Psychiatric/neurological	rs75349060	5.02745e-06	0.00146486	0.997262	0.0677278	20
Primary biliary cholangitis (Cordell et al)	Autoimmune/inflammatory	rs17164083	7.61704e-05	0.0402247	0.998489	0.346596	20
Frequency of unenthusiasm / disinterest in last 2 weeks (UK Biobank)	Miscellaneous	rs75349060	-4.15829e-07	0.00177839	0.999813	0.754079	20
