# Supplementary material for: A transcriptome-wide Mendelian randomization study to uncover tissue-dependent regulatory mechanisms across the human phenome
Source: Nat Commun. 2020 Jan 10;11:185. doi: 10.1038/s41467-019-13921-9 (PMC6954187; doi:10.1038/s41467-019-13921-9)
Supplement: Supplementary file 6 — Dataset 6 [file 41467_2019_13921_MOESM6_ESM.xlsx]

## Sheet: Sheet1
Supplementary Data 6: A phenome-wide association analysis of HMGCR expression derived from whole blood (eQTLGen)
Associations between HMGCR expression derived from whole blood and all traits
Complex Trait	Subcategory	Lead eQTL	MR Beta	MR SE	MR P	HEIDI P	HEIDI nSNPs
Height (Locke et al)	Anthropometric	rs34340	-0.193298	0.0223946	6.05792e-18	0.0041657	20
Impedance basal metabolic rate (O'Connor et al)	Anthropometric	rs253408	-0.141806	0.0167613	2.6674e-17	0.0330858	20
Low Density Lipoprotein Cholesterol (Willer et al)	Cardiovascular	rs34340	0.389161	0.0468197	9.4183e-17	1.8386e-06	20
Total cholesterol (Willer et al)	Cardiovascular	rs34340	0.370344	0.0451887	2.49537e-16	2.75531e-06	20
Weight (UK Biobank)	Anthropometric	rs253408	-0.214743	0.0266619	7.99485e-16	0.0402037	20
Basal metabolic rate (UK Biobank)	Anthropometric	rs253408	-0.162422	0.0202056	9.09813e-16	0.0512194	20
Leg fat-free mass (left) (UK Biobank)	Anthropometric	rs253408	-0.158759	0.0199413	1.70252e-15	0.0542328	20
Leg predicted mass (left) (UK Biobank)	Anthropometric	rs253408	-0.157371	0.0197907	1.83857e-15	0.0505389	20
Body mass index (BMI) (O'Connor et al)	Anthropometric	rs253408	-0.201409	0.0253356	1.87039e-15	0.0104216	20
Leg predicted mass (right) (UK Biobank)	Anthropometric	rs253408	-0.153509	0.0196025	4.83527e-15	0.0717695	20
Leg fat-free mass (right) (UK Biobank)	Anthropometric	rs253408	-0.153733	0.0196935	5.88973e-15	0.0737341	20
Whole body water mass (UK Biobank)	Anthropometric	rs253408	-0.14646	0.0188787	8.63051e-15	0.0580613	20
Whole body fat-free mass (UK Biobank)	Anthropometric	rs253408	-0.146239	0.0188507	8.64415e-15	0.0555022	20
Arm predicted mass (left) (UK Biobank)	Anthropometric	rs253408	-0.145781	0.0188489	1.04074e-14	0.0577621	20
Arm fat-free mass (right) (UK Biobank)	Anthropometric	rs253408	-0.140376	0.0183992	2.35755e-14	0.0559702	20
Arm predicted mass (right) (UK Biobank)	Anthropometric	rs253408	-0.138718	0.0182798	3.23376e-14	0.0574064	20
Arm fat-free mass (left) (UK Biobank)	Anthropometric	rs253408	-0.141585	0.0186971	3.65872e-14	0.0605017	20
Waist circumference (UK Biobank)	Anthropometric	rs253408	-0.193392	0.0258682	7.65787e-14	0.0269687	20
Arm fat mass (right) (UK Biobank)	Anthropometric	rs253408	-0.211137	0.0284892	1.25222e-13	0.0497161	20
Leg fat mass (right) (UK Biobank)	Anthropometric	rs253408	-0.171961	0.0232315	1.34099e-13	0.0388849	20
Leg fat mass (left) (UK Biobank)	Anthropometric	rs253408	-0.169915	0.0229624	1.36487e-13	0.0413014	20
Arm fat mass (left) (UK Biobank)	Anthropometric	rs253408	-0.20916	0.0284058	1.7945e-13	0.0443983	20
Hip circumference (UK Biobank)	Anthropometric	rs253408	-0.210429	0.0286602	2.10098e-13	0.0405961	20
Body mass index (BMI) (UK Biobank)	Anthropometric	rs253408	-0.209513	0.0285981	2.36884e-13	0.0202534	20
Trunk predicted mass (UK Biobank)	Anthropometric	rs253408	-0.13107	0.0180666	4.02191e-13	0.0576876	20
Trunk fat-free mass (UK Biobank)	Anthropometric	rs253408	-0.131082	0.0181073	4.51315e-13	0.0568192	20
Whole body fat mass (UK Biobank)	Anthropometric	rs253408	-0.201253	0.0279669	6.19441e-13	0.0532533	20
Trunk fat mass (UK Biobank)	Anthropometric	rs253408	-0.197618	0.0284243	3.5907e-12	0.0718471	20
Platelet count (O'Connor et al)	Autoimmune/inflammatory	rs253408	0.147152	0.0225325	6.54845e-11	0.0248495	20
Arm fat percentage (left) (UK Biobank)	Anthropometric	rs253408	-0.130134	0.0206188	2.76486e-10	0.0726406	20
Impedance of whole body (UK Biobank)	Anthropometric	rs253408	0.128591	0.020674	4.97346e-10	0.0616802	20
Arm fat percentage (right) (UK Biobank)	Anthropometric	rs253408	-0.126506	0.0205521	7.48974e-10	0.0701378	20
Body fat percentage (UK Biobank)	Anthropometric	rs253408	-0.122023	0.0205166	2.72188e-09	0.0633258	20
Mean platelet volume (O'Connor et al)	Autoimmune/inflammatory	rs253408	-0.121468	0.0204372	2.79046e-09	0.0266326	20
Impedance of leg (left) (UK Biobank)	Anthropometric	rs253408	0.142329	0.0242971	4.68814e-09	0.0979568	20
Trunk fat percentage (UK Biobank)	Anthropometric	rs253408	-0.14326	0.0244866	4.8996e-09	0.0846775	20
Leg fat percentage (left) (UK Biobank)	Anthropometric	rs253408	-0.09562	0.0165921	8.26353e-09	0.054657	20
Leg fat percentage (right) (UK Biobank)	Anthropometric	rs253408	-0.0964871	0.0167923	9.14254e-09	0.049985	20
Impedance of leg (right) (UK Biobank)	Anthropometric	rs253408	0.13366	0.0238443	2.07627e-08	0.134181	20
Diastolic blood pressure (adj. medication) (O'Connor et al)	Cardiovascular	rs253408	0.128328	0.0233755	4.0225e-08	0.0539922	20
Impedance of arm (right) (UK Biobank)	Anthropometric	rs253408	0.0998793	0.0183975	5.66829e-08	0.0844972	20
High cholesterol (self-reported) (O'Connor et al)	Cardiovascular	rs253408	0.0410287	0.00756973	5.95641e-08	3.61355e-07	20
Impedance of arm (left) (UK Biobank)	Anthropometric	rs253408	0.0988961	0.0184289	8.03388e-08	0.0790444	20
Non-cancer illness code, self-reported: high cholesterol (UK Biobank)	Non-cancer illness	rs253408	0.0456992	0.00854681	8.94563e-08	4.57925e-06	20
Comparative height size at age 10 (UK Biobank)	Anthropometric	rs253408	-0.0708345	0.0170892	3.3983e-05	0.243957	20
Height (O'Connor et al)	Anthropometric	rs253408	-0.0701654	0.0171009	4.07801e-05	0.00400432	20
Sitting height (UK Biobank)	Anthropometric	rs253408	-0.0787702	0.0193167	4.5457e-05	0.24844	20
Height (Yengo et al)	Anthropometric	rs34340	-0.057305	0.0144271	7.12585e-05	0.00718691	20
Standing height (UK Biobank)	Anthropometric	rs253408	-0.0694705	0.0176842	8.55119e-05	0.0153779	20
Comparative body size at age 10 (UK Biobank)	Anthropometric	rs253408	-0.0659452	0.0170096	0.000105776	0.0767667	20
High light scatter reticulocyte count (O'Connor et al)	Autoimmune/inflammatory	rs253408	-0.0833762	0.0215496	0.00010927	0.0314222	20
Heel bone mineral density (BMD) T-score, automated (UK Biobank)	Miscellaneous	rs253408	-0.118375	0.0316774	0.000186307	0.203375	20
Pulse rate, automated reading (UK Biobank)	Cardiovascular	rs253408	0.0920916	0.0254308	0.000293169	0.00754578	20
Pulse rate (UK Biobank)	Cardiovascular	rs253408	0.154897	0.0431693	0.000333066	0.0545713	20
Snoring (UK Biobank)	Behavioural	rs253408	0.0416224	0.0121151	0.00059129	0.609143	20
Non-cancer illness code, self-reported: diabetes (UK Biobank)	Non-cancer illness	rs253408	-0.0154111	0.0047593	0.00120327	0.192617	20
Usual walking pace (UK Biobank)	Miscellaneous	rs253408	0.0481569	0.0149528	0.00127922	0.43161	20
Type 2 diabetes (O'Connor et al)	Cardiovascular	rs253408	-0.0141251	0.00441176	0.00136621	0.127157	20
Pulse wave reflection index (UK Biobank)	Cardiovascular	rs253408	-0.130957	0.0409857	0.00139747	0.216827	20
Educational attainment (Lee et al)	Psychiatric/neurological	rs253408	0.0541356	0.0170386	0.00148684	0.326147	20
Diabetes diagnosed by doctor (UK Biobank)	Cardiovascular	rs253408	-0.016025	0.00523009	0.00218397	0.132677	20
Forced expiratory volume in 1-second (FEV1), predicted (UK Biobank)	Miscellaneous	rs253408	-0.0810219	0.0273231	0.00302359	0.694322	20
Illnesses of father: Diabetes (UK Biobank)	Cardiovascular	rs253408	-0.0222806	0.00757571	0.00327092	0.937876	20
Pain type(s) experienced in last month: Headache (UK Biobank)	Miscellaneous	rs253408	0.0285118	0.00971005	0.00332131	0.492496	20
Medication for cholesterol, blood pressure or diabetes: Cholesterol lowering medication (UK Biobank)	Treatment/medication	rs253408	0.0441377	0.0152119	0.00371354	0.000851914	20
Non-cancer illness code, self-reported: migraine (UK Biobank)	Non-cancer illness	rs253408	0.0119294	0.00412505	0.00382877	0.443758	20
Hair colour (O'Connor et al)	Miscellaneous	rs253408	0.0480249	0.0167182	0.00407086	0.478961	20
Heel bone mineral density (BMD) T-score, automated (right) (UK Biobank)	Miscellaneous	rs253408	-0.118719	0.0414251	0.00415857	0.316523	20
Cardiovascular disease (O'Connor et al)	Cardiovascular	rs253408	0.0273589	0.00967018	0.00466643	0.223252	20
Red blood cell distribution width (O'Connor et al)	Autoimmune/inflammatory	rs253408	-0.0572598	0.0206779	0.00562061	0.0363454	20
Thyroid disease (self-reported) (O'Connor et al)	Autoimmune/inflammatory	rs253408	-0.0138001	0.00507042	0.00649492	0.224331	20
Heel bone mineral density (BMD) T-score, automated (left) (UK Biobank)	Miscellaneous	rs253408	-0.111869	0.0415497	0.00709393	0.545476	20
Frequency of stair climbing in last 4 weeks (UK Biobank)	Miscellaneous	rs253408	0.0840066	0.0315532	0.00775899	0.601575	20
Worry too long after embarrassment (UK Biobank)	Psychiatric/neurological	rs253408	0.0326017	0.0122512	0.00778876	0.323784	20
Sodium in urine (UK Biobank)	Miscellaneous	rs253408	-0.0625122	0.0235736	0.00800661	0.176195	20
Non-cancer illness code, self-reported: osteoporosis (UK Biobank)	Non-cancer illness	rs253408	0.00789298	0.00299968	0.00850646	0.562641	20
Tense / 'highly strung' (UK Biobank)	Psychiatric/neurological	rs253408	0.0240712	0.00926477	0.00937292	0.73583	20
Mouth/teeth dental problems: Mouth ulcers (UK Biobank)	Miscellaneous	rs253408	-0.0188831	0.00735806	0.0102785	0.0039917	20
Diagnoses - main ICD10: G56 Mononeuropathies of upper limb (UK Biobank et al)	ICD10 codes	rs253408	-0.00811108	0.00317303	0.0105804	0.91337	20
Overall health rating (UK Biobank)	Miscellaneous	rs253408	-0.0439325	0.0175378	0.0122444	0.299863	20
High density lipoprotein cholesterol (Willer et al)	Cardiovascular	rs34340	0.082964	0.0331674	0.0123713	0.0531516	20
Types of physical activity in last 4 weeks: Walking for pleasure (not as a means of transport) (UK Biobank)	Miscellaneous	rs253408	0.0268138	0.0108659	0.0135984	0.319823	20
Monocyte count (O'Connor et al)	Autoimmune/inflammatory	rs253408	-0.0500162	0.0206759	0.0155608	0.0673889	20
Medication for cholesterol, blood pressure, diabetes, or take exogenous hormones: Cholesterol lowering medication (UK Biobank)	Treatment/medication	rs253408	0.026534	0.0109748	0.0156183	7.39839e-05	20
Sleeplessness / insomnia (UK Biobank)	Behavioural	rs253408	0.0409871	0.0172766	0.0176728	0.907406	20
Hearing aid user (O'Connor et al)	Miscellaneous	rs253408	-0.0167355	0.00707328	0.0179807	0.0776882	20
Neuroticism (O'Connor et al)	Psychiatric/neurological	rs253408	0.179689	0.0764242	0.0187126	0.436366	20
Diastolic blood pressure, automated reading (UK Biobank)	Cardiovascular	rs253408	0.0572666	0.0243971	0.0189113	0.338762	20
Time spent watching television (TV) (UK Biobank)	Behavioural	rs253408	-0.0430395	0.0185385	0.0202528	0.920505	20
Treatment/medication code: metformin (UK Biobank)	Treatment/medication	rs253408	-0.00864042	0.00375748	0.0214752	0.689795	20
Non-cancer illness code, self-reported: hypothyroidism/myxoedema (UK Biobank)	Non-cancer illness	rs253408	-0.0117843	0.00514069	0.0218853	0.452335	20
Qualifications: CSEs or equivalent (UK Biobank)	Miscellaneous	rs253408	-0.018853	0.00822831	0.02195	0.106829	20
Forced vital capacity (FVC), Best measure (UK Biobank)	Miscellaneous	rs253408	-0.0491031	0.0214633	0.0221506	0.0255518	20
Diagnoses - main ICD10: D12 Benign neoplasm of colon, rectum, anus and anal canal (UK Biobank et al)	ICD10 codes	rs253408	-0.00644495	0.00285628	0.0240444	0.640646	20
Birth weight of first child (UK Biobank)	Anthropometric	rs253408	0.0952699	0.0439629	0.030231	0.210946	20
Treatment/medication code: simvastatin (UK Biobank)	Treatment/medication	rs253408	0.0164776	0.00761911	0.0305663	0.00256715	20
Diagnoses - main ICD10: M17 Gonarthrosis [arthrosis of knee] (UK Biobank et al)	ICD10 codes	rs253408	-0.00717341	0.00332898	0.0311744	0.410958	20
Getting up in morning (UK Biobank)	Miscellaneous	rs253408	0.0392815	0.0184469	0.0332187	0.328865	20
Morning/evening person (chronotype) (UK Biobank)	Behavioural	rs253408	-0.0498389	0.0236136	0.0348068	0.684442	20
Wheeze or whistling in the chest in last year (UK Biobank)	Miscellaneous	rs253408	-0.0207629	0.00983807	0.0348183	0.422276	20
Friendships satisfaction (UK Biobank)	Miscellaneous	rs253408	0.0644207	0.0310193	0.0378206	0.471454	20
Average weekly spirits intake (UK Biobank)	Behavioural	rs253408	-0.0521987	0.0251957	0.0382906	0.0685274	20
Treatment/medication code: atorvastatin (UK Biobank)	Treatment/medication	rs253408	0.0084554	0.0041093	0.0396262	0.000122696	20
Relative age voice broke (UK Biobank)	Miscellaneous	rs253408	0.023555	0.011687	0.0438536	0.957531	20
Neuroticism score (UK Biobank)	Psychiatric/neurological	rs253408	0.172233	0.0858542	0.0448443	0.671561	20
Sensitivity / hurt feelings (UK Biobank)	Psychiatric/neurological	rs253408	0.0238413	0.011885	0.0448557	0.242021	20
Duration of vigorous activity (UK Biobank)	Miscellaneous	rs253408	-0.0645199	0.0323446	0.0460687	0.364655	20
Number of days/week of moderate physical activity 10+ minutes (UK Biobank)	Miscellaneous	rs253408	0.114449	0.0573941	0.0461429	0.459214	20
Reason for glasses/contact lenses: For short-sightedness, i.e. only or mainly for distance viewing such as driving, cinema etc (called 'myopia') (UK Biobank)	Miscellaneous	rs253408	-0.0130047	0.00653513	0.0465949	0.151199	20
Noisy workplace (UK Biobank)	Miscellaneous	rs253408	-0.0827245	0.0419434	0.0485767	0.424594	20
Pack years adult smoking as proportion of life span exposed to smoking PREVIEW ONLY (UK Biobank)	Behavioural	rs253408	-0.0843557	0.0432507	0.0511299	0.809831	20
Smoking status: Current (UK Biobank)	Behavioural	rs253408	-0.0140372	0.00723761	0.0524434	0.316093	20
Non-cancer illness code, self-reported: diverticular disease/diverticulitis (UK Biobank)	Non-cancer illness	rs253408	0.00489531	0.00254985	0.0548777	0.330344	20
Treatment/medication code: gliclazide (UK Biobank)	Treatment/medication	rs253408	-0.00417481	0.00218183	0.0556907	0.683886	20
Lymphocyte count (O'Connor et al)	Autoimmune/inflammatory	rs253408	-0.0390767	0.0206336	0.0582462	0.354257	20
Current tobacco smoking (UK Biobank)	Behavioural	rs253408	-0.024658	0.0130269	0.0583777	0.383185	20
Worrier / anxious feelings (UK Biobank)	Psychiatric/neurological	rs253408	0.0224685	0.0118853	0.0586983	0.712471	20
Long-standing illness, disability or infirmity (UK Biobank)	Miscellaneous	rs253408	-0.0211323	0.011354	0.0627117	0.354074	20
Suffer from 'nerves' (UK Biobank)	Psychiatric/neurological	rs253408	0.0180366	0.0100109	0.0715937	0.216217	20
Treatment/medication code: lansoprazole (UK Biobank)	Treatment/medication	rs253408	-0.00796496	0.00445837	0.0740153	0.469613	20
Creatinine (enzymatic) in urine (UK Biobank)	Miscellaneous	rs253408	-0.0392589	0.0226391	0.0828965	0.24374	20
Medication for cholesterol, blood pressure or diabetes: Blood pressure medication (UK Biobank)	Treatment/medication	rs253408	0.0264298	0.0153288	0.0846741	0.0537497	20
Age at first live birth (UK Biobank)	Miscellaneous	rs253408	0.0657621	0.0386691	0.0890114	0.379339	20
Smoking status (O'Connor et al)	Behavioural	rs253408	-0.0242079	0.0142475	0.0893021	0.322824	20
Relative age of first facial hair (UK Biobank)	Miscellaneous	rs253408	0.0263756	0.0156091	0.0910731	0.116459	20
Forced expiratory volume in 1-second (FEV1), Best measure (UK Biobank)	Miscellaneous	rs253408	-0.0378541	0.0224963	0.0924367	0.291143	20
Headaches for 3+ months (UK Biobank)	Miscellaneous	rs253408	0.0443879	0.0267372	0.096883	0.91515	20
Nervous feelings (UK Biobank)	Psychiatric/neurological	rs253408	0.0169718	0.0102723	0.0984969	0.791296	20
Diagnoses - main ICD10: R10 Abdominal and pelvic pain (UK Biobank et al)	ICD10 codes	rs253408	-0.0079041	0.00480507	0.0999803	0.682538	20
Time spent using computer (UK Biobank)	Behavioural	rs253408	0.0345939	0.0211388	0.101733	0.665382	20
Irritability (UK Biobank)	Psychiatric/neurological	rs253408	0.0179472	0.0109715	0.101881	0.436298	20
Non-cancer illness code, self-reported: hypertension (UK Biobank)	Non-cancer illness	rs253408	0.0167762	0.0104725	0.109172	0.361144	20
Treatment/medication code: levothyroxine sodium (UK Biobank)	Treatment/medication	rs253408	-0.00749632	0.00469717	0.110506	0.395132	20
Systolic blood pressure (adj. medication) (O'Connor et al)	Cardiovascular	rs253408	0.0331453	0.0213194	0.120016	0.377476	20
Multiple sclerosis (Beecham et al)	Autoimmune/inflammatory	rs3846662	-0.220632	0.14374	0.124801	NA	NA
FVC (O'Connor et al)	Miscellaneous	rs253408	0.0336674	0.0219811	0.125608	0.679858	20
Ever used hormone-replacement therapy (HRT) (UK Biobank)	Miscellaneous	rs253408	0.0244163	0.0159756	0.126427	0.526837	20
Cognitive performance (Lee et al)	Psychiatric/neurological	rs253408	0.0426099	0.0279661	0.127602	0.622327	20
Number of treatments/medications taken (UK Biobank)	Treatment/medication	rs253408	0.0290513	0.0191277	0.12881	0.277697	20
Treatment/medication code: ventolin 100micrograms inhaler (UK Biobank)	Treatment/medication	rs253408	-0.00606484	0.00400241	0.129697	0.384513	20
Alcohol usually taken with meals (UK Biobank)	Behavioural	rs253408	0.0229327	0.0152102	0.131628	0.836804	20
Morning person (O'Connor et al)	Miscellaneous	rs253408	0.016217	0.0108707	0.135748	0.904484	20
Breast cancer (Michailidou et al)	Miscellaneous	rs253408	0.0899349	0.060658	0.138166	0.616304	20
Hair/balding pattern: Pattern 2 (UK Biobank)	Miscellaneous	rs253408	-0.0219734	0.0148489	0.138929	0.0901575	20
Nap during day (UK Biobank)	Miscellaneous	rs253408	0.0206491	0.0141309	0.14394	0.0667497	20
Non-cancer illness code, self-reported: hiatus hernia (UK Biobank)	Non-cancer illness	rs253408	-0.00520426	0.00360945	0.149346	0.180767	20
Ever unenthusiastic/disinterested for a whole week (UK Biobank)	Psychiatric/neurological	rs253408	-0.0291861	0.0203854	0.152224	0.769206	20
Chest pain or discomfort walking normally (UK Biobank)	Miscellaneous	rs253408	-0.0325646	0.0229668	0.156221	0.827412	20
Maternal smoking around birth (UK Biobank)	Behavioural	rs253408	-0.0165439	0.0118231	0.161726	0.360095	20
Vascular/heart problems diagnosed by doctor: High blood pressure (UK Biobank)	Cardiovascular	rs253408	0.0148161	0.0105963	0.162044	0.463913	20
Eosinophil count (O'Connor et al)	Autoimmune/inflammatory	rs253408	0.0288257	0.0206954	0.163663	0.0757228	20
Diagnoses - main ICD10: I20 Angina pectoris (UK Biobank et al)	ICD10 codes	rs253408	-0.00393765	0.00283906	0.165456	0.514439	20
Cough on most days (UK Biobank)	Miscellaneous	rs253408	0.0228925	0.0165213	0.165859	0.801917	20
Guilty feelings (UK Biobank)	Psychiatric/neurological	rs253408	0.0147815	0.0107893	0.170682	0.487297	20
Transport type for commuting to job workplace: Car/motor vehicle (UK Biobank)	Miscellaneous	rs253408	-0.0176869	0.0129924	0.17341	0.839794	20
Types of physical activity in last 4 weeks: Heavy DIY (eg: weeding, lawn mowing, carpentry, digging) (UK Biobank)	Miscellaneous	rs253408	0.0156431	0.0116077	0.177771	0.786394	20
Illnesses of mother: Diabetes (UK Biobank)	Cardiovascular	rs253408	-0.00958374	0.00713222	0.179037	0.0856185	20
Ulcerative colitis (de Lange et al)	Autoimmune/inflammatory	rs253408	-0.206938	0.155396	0.182965	0.601007	20
Diagnoses - main ICD10: M54 Dorsalgia (UK Biobank et al)	ICD10 codes	rs253408	0.00405074	0.00306863	0.186819	0.142355	20
Ever had prostate specific antigen (PSA) test (UK Biobank)	Miscellaneous	rs253408	0.0218584	0.0167236	0.191201	0.447263	20
Alcohol intake frequency. (UK Biobank)	Behavioural	rs253408	-0.0455027	0.0348219	0.191306	0.389722	20
Illnesses of mother: Chronic bronchitis/emphysema (UK Biobank)	Miscellaneous	rs253408	0.00728069	0.00572035	0.203099	0.158974	20
Number of days/week of vigorous physical activity 10+ minutes (UK Biobank)	Miscellaneous	rs253408	-0.0594303	0.0472531	0.2085	0.888926	20
Vitamin and mineral supplements: Vitamin C (UK Biobank)	Miscellaneous	rs253408	0.00828119	0.00667466	0.21472	0.711467	20
Pack years of smoking PREVIEW ONLY (UK Biobank)	Behavioural	rs253408	-0.0530603	0.0428017	0.215094	0.602866	20
Job involves mainly walking or standing (UK Biobank)	Miscellaneous	rs253408	-0.0433023	0.0351028	0.217357	0.354325	20
Miserableness (UK Biobank)	Psychiatric/neurological	rs253408	0.0141662	0.0117876	0.229445	0.734932	20
Qualifications: College or University degree (UK Biobank)	Miscellaneous	rs253408	0.0133872	0.0111513	0.229943	0.639378	20
Number of days/week walked 10+ minutes (UK Biobank)	Miscellaneous	rs253408	-0.0553358	0.0464261	0.233296	0.156531	20
Non-cancer illness code, self-reported: depression (UK Biobank)	Non-cancer illness	rs253408	-0.00654997	0.00552078	0.235456	0.657227	20
Eczema (O'Connor et al)	Autoimmune/inflammatory	rs253408	0.0105148	0.00891878	0.238418	0.0404344	20
Diagnoses - main ICD10: K57 Diverticular disease of intestine (UK Biobank et al)	ICD10 codes	rs253408	0.00396822	0.00336891	0.238839	0.385287	20
Shortness of breath walking on level ground (UK Biobank)	Miscellaneous	rs253408	-0.0149002	0.0128184	0.24507	0.0905594	20
Job involves heavy manual or physical work (UK Biobank)	Miscellaneous	rs253408	-0.0315918	0.0275972	0.252315	0.0529796	20
Mineral and other dietary supplements: Fish oil (including cod liver oil) (UK Biobank)	Treatment/medication	rs253408	0.0126592	0.0111111	0.254568	0.698614	20
Medication for pain relief, constipation, heartburn: Omeprazole (e.g. Zanprol) (UK Biobank)	Treatment/medication	rs253408	-0.0064834	0.00569979	0.255338	0.0408292	20
Had other major operations (UK Biobank)	Miscellaneous	rs253408	-0.0170724	0.0153408	0.265762	0.38438	20
Medication for pain relief, constipation, heartburn: Laxatives (e.g. Dulcolax, Senokot) (UK Biobank)	Treatment/medication	rs253408	0.00443038	0.00398793	0.266592	0.927855	20
Forced vital capacity (FVC) (UK Biobank)	Miscellaneous	rs253408	-0.0213393	0.0192967	0.26879	0.174523	20
Waist-hip ratio (adj. BMI) (O'Connor et al)	Anthropometric	rs253408	-0.0226233	0.0206205	0.272586	0.0125809	20
Vitamin and mineral supplements: Multivitamins +/- minerals (UK Biobank)	Miscellaneous	rs253408	-0.0106248	0.00977117	0.276877	0.894061	20
Frequency of unenthusiasm / disinterest in last 2 weeks (UK Biobank)	Miscellaneous	rs253408	-0.0153117	0.0143034	0.284396	0.556883	20
Duration of moderate activity (UK Biobank)	Miscellaneous	rs253408	0.0247435	0.0231661	0.285479	0.338596	20
Mineral and other dietary supplements: Zinc (UK Biobank)	Treatment/medication	rs253408	0.00493522	0.00462507	0.285946	0.958017	20
Duration of heavy DIY (UK Biobank)	Miscellaneous	rs253408	-0.0655816	0.0615861	0.286932	0.877161	20
Illnesses of siblings: Heart disease (UK Biobank)	Cardiovascular	rs253408	0.00841335	0.0079555	0.29026	0.714015	20
Asthma (O'Connor et al)	Autoimmune/inflammatory	rs253408	-0.00723093	0.00684189	0.290575	0.517382	20
Diagnoses - main ICD10: M16 Coxarthrosis [arthrosis of hip] (UK Biobank et al)	ICD10 codes	rs253408	-0.0029906	0.0028626	0.296156	0.776732	20
Ease of skin tanning (O'Connor et al)	Miscellaneous	rs253408	-0.0104244	0.0100051	0.297451	0.680674	20
Number of live births (UK Biobank)	Miscellaneous	rs253408	0.0388494	0.037511	0.300351	0.222154	20
Duration walking for pleasure (UK Biobank)	Miscellaneous	rs253408	0.0428413	0.0415397	0.302385	0.563809	20
Diagnoses - main ICD10: K80 Cholelithiasis (UK Biobank et al)	ICD10 codes	rs253408	-0.00346841	0.00338927	0.306142	0.825032	20
Birth weight (UK Biobank)	Anthropometric	rs253408	-0.0315775	0.0309293	0.307276	0.183985	20
Average weekly beer plus cider intake (UK Biobank)	Behavioural	rs253408	-0.0199656	0.0195712	0.307655	0.670964	20
Current employment status: Unable to work because of sickness or disability (UK Biobank)	Miscellaneous	rs253408	-0.00459034	0.00451853	0.309681	0.199075	20
Diagnoses - main ICD10: N81 Female genital prolapse (UK Biobank et al)	ICD10 codes	rs253408	-0.00285388	0.00281704	0.311024	0.75907	20
Number of unsuccessful stop-smoking attempts (UK Biobank)	Behavioural	rs253408	-0.0398584	0.0396483	0.314753	0.930608	20
Health satisfaction (UK Biobank)	Miscellaneous	rs253408	-0.0358442	0.0361112	0.320902	0.624337	20
College completion (O'Connor et al)	Psychiatric/neurological	rs253408	0.00940204	0.00949037	0.321836	0.596522	20
Types of transport used (excluding work): Car/motor vehicle (UK Biobank)	Miscellaneous	rs253408	-0.00933847	0.00951959	0.326605	0.973299	20
Age of first birth (O'Connor et al)	Miscellaneous	rs253408	0.148413	0.152163	0.329385	0.244965	20
Sunburn occasions (O'Connor et al)	Miscellaneous	rs253408	0.0115471	0.0120267	0.336995	0.425141	20
Number of children born (O'Connor et al)	Non-cancer illness	rs253408	0.0235397	0.0246888	0.340359	0.244852	20
Medication for pain relief, constipation, heartburn: Paracetamol (UK Biobank)	Treatment/medication	rs253408	0.0093569	0.00983313	0.341316	0.992277	20
Time spent driving (UK Biobank)	Behavioural	rs253408	0.0201073	0.0213701	0.346752	0.88592	20
Treatment/medication code: cetirizine (UK Biobank)	Treatment/medication	rs253408	-0.00237012	0.00252166	0.347267	0.135895	20
Hand grip strength (left) (UK Biobank)	Anthropometric	rs253408	-0.0159627	0.0171237	0.351235	0.761582	20
Frequency of walking for pleasure in last 4 weeks (UK Biobank)	Miscellaneous	rs253408	-0.0388167	0.0419416	0.354709	0.335085	20
Pulse wave Arterial Stiffness index (UK Biobank)	Cardiovascular	rs253408	-0.0374377	0.0407643	0.358412	0.265526	20
Major depressive disorder (Wray et al)	Psychiatric/neurological	rs253408	-0.0794438	0.0866659	0.359317	0.923739	20
Blood clot, DVT, bronchitis, emphysema, asthma, rhinitis, eczema, allergy diagnosed by doctor: Blood clot in the leg (DVT) (UK Biobank)	Cardiovascular	rs253408	-0.00307117	0.00337775	0.363226	0.0415045	20
Illnesses of father: Lung cancer (UK Biobank)	Miscellaneous	rs253408	-0.00653022	0.00719813	0.364296	0.990286	20
Types of physical activity in last 4 weeks: Light DIY (eg: pruning, watering the lawn) (UK Biobank)	Miscellaneous	rs253408	0.0107329	0.01188	0.366289	0.342902	20
Treatment/medication code: ramipril (UK Biobank)	Treatment/medication	rs253408	0.0044892	0.00501416	0.370625	0.14523	20
Frequency of other exercises in last 4 weeks (UK Biobank)	Miscellaneous	rs253408	-0.038148	0.042778	0.372518	0.254705	20
Treatment/medication code: amlodipine (UK Biobank)	Treatment/medication	rs253408	-0.0041357	0.00469004	0.377882	0.293509	20
Leg pain on walking (UK Biobank)	Miscellaneous	rs253408	-0.0150512	0.0172343	0.382486	0.269582	20
Breastfed as a baby (UK Biobank)	Miscellaneous	rs253408	0.0106882	0.0123382	0.386345	0.108024	20
Non-cancer illness code, self-reported: asthma (UK Biobank)	Non-cancer illness	rs253408	-0.00658942	0.00761844	0.387077	0.383651	20
Qualifications: NVQ or HND or HNC or equivalent (UK Biobank)	Miscellaneous	rs253408	-0.00803684	0.00929459	0.387214	0.540702	20
Why stopped smoking: Health precaution (UK Biobank)	Behavioural	rs253408	-0.0200036	0.0232632	0.389853	0.0404417	20
Illnesses of father: High blood pressure (UK Biobank)	Cardiovascular	rs253408	-0.00902859	0.0105466	0.391959	0.408611	20
Blood clot, DVT, bronchitis, emphysema, asthma, rhinitis, eczema, allergy diagnosed by doctor: Asthma (UK Biobank)	Autoimmune/inflammatory	rs253408	-0.0064405	0.00760358	0.396975	0.395507	20
Happiness (UK Biobank)	Miscellaneous	rs253408	0.0245937	0.0291434	0.398734	0.861506	20
Number of self-reported non-cancer illnesses (UK Biobank)	Non-cancer illness	rs253408	0.0165059	0.0196042	0.399811	0.52973	20
Treatment/medication code: paracetamol (UK Biobank)	Treatment/medication	rs253408	0.00769108	0.00917482	0.401873	0.998685	20
Number of children fathered (UK Biobank)	Miscellaneous	rs253408	-0.0240411	0.0286924	0.402092	0.848737	20
Alcohol intake versus 10 years previously (UK Biobank)	Behavioural	rs253408	-0.015041	0.0180292	0.404136	0.141972	20
Mean sphered cell volume (O'Connor et al)	Autoimmune/inflammatory	rs253408	0.0167342	0.0202642	0.408919	0.152859	20
Diagnoses - main ICD10: C50 Malignant neoplasm of breast (UK Biobank et al)	ICD10 codes	rs253408	0.00247504	0.00299759	0.408986	0.911351	20
Education years (O'Connor et al)	Psychiatric/neurological	rs253408	0.0851246	0.103631	0.411407	0.476719	20
Mouth/teeth dental problems: Dentures (UK Biobank)	Miscellaneous	rs253408	-0.00722531	0.00891995	0.417931	0.650081	20
Frequency of light DIY in last 4 weeks (UK Biobank)	Miscellaneous	rs253408	0.0361657	0.0447289	0.418772	0.72442	20
Platelet distribution width (O'Connor et al)	Autoimmune/inflammatory	rs253408	-0.0159519	0.0199557	0.424078	0.00322872	20
Treatment/medication code: co-codamol (UK Biobank)	Treatment/medication	rs253408	-0.00285676	0.00359104	0.426308	0.94046	20
Pulse wave peak to peak time (UK Biobank)	Cardiovascular	rs253408	0.0327131	0.0414835	0.430357	0.257146	20
Non-cancer illness code, self-reported: hayfever/allergic rhinitis (UK Biobank)	Non-cancer illness	rs253408	0.00431693	0.00553151	0.435141	0.531176	20
Fluid intelligence score (UK Biobank)	Psychiatric/neurological	rs253408	0.0676525	0.0879885	0.441965	0.248536	20
Systolic blood pressure, automated reading (UK Biobank)	Cardiovascular	rs253408	-0.018293	0.0240119	0.446161	0.576451	20
Treatment/medication code: doxazosin (UK Biobank)	Treatment/medication	rs253408	-0.0019118	0.00251154	0.446534	0.864597	20
Father's age at death (UK Biobank)	Miscellaneous	rs253408	0.02056	0.0274532	0.453912	0.325942	20
Mineral and other dietary supplements: Calcium (UK Biobank)	Treatment/medication	rs253408	-0.00435973	0.00582783	0.454407	0.245118	20
FEV1/FVC (O'Connor et al)	Miscellaneous	rs253408	0.0162414	0.02184	0.457087	0.0340348	20
Treatment/medication code: omeprazole (UK Biobank)	Treatment/medication	rs253408	-0.00412579	0.00557625	0.45937	0.205328	20
Hearing difficulty/problems: Yes (UK Biobank)	Miscellaneous	rs253408	-0.00777272	0.0106075	0.463708	0.0102866	20
Vascular/heart problems diagnosed by doctor: Heart attack (UK Biobank)	Cardiovascular	rs253408	0.00259797	0.00355966	0.46549	0.376789	20
Hand grip strength (right) (UK Biobank)	Anthropometric	rs253408	-0.011977	0.0171338	0.484537	0.444944	20
Age when periods started (menarche) (UK Biobank)	Miscellaneous	rs253408	0.0165231	0.0241551	0.493947	0.11308	20
Inflammatory bowel disease (de Lange et al)	Autoimmune/inflammatory	rs253408	-0.0829497	0.121542	0.494938	0.285601	20
Other eye problems (UK Biobank)	Miscellaneous	rs253408	0.00561977	0.00831831	0.499301	0.594217	20
Treatment/medication code: rhinocort 50micrograms nasal spray (UK Biobank)	Treatment/medication	rs253408	0.000324235	0.000493352	0.511048	0.351978	20
Non-cancer illness code, self-reported: deep venous thrombosis (dvt) (UK Biobank)	Non-cancer illness	rs253408	-0.00218248	0.00333664	0.513052	0.0952742	20
Hair/balding pattern: Pattern 4 (UK Biobank)	Miscellaneous	rs253408	0.00888627	0.0135859	0.513059	0.47777	20
Treatment/medication code: atenolol (UK Biobank)	Treatment/medication	rs253408	-0.003001	0.00460688	0.514777	0.812572	20
Age at last live birth (UK Biobank)	Miscellaneous	rs253408	0.0250304	0.0385269	0.515895	0.964301	20
Potassium in urine (UK Biobank)	Autoimmune/inflammatory	rs253408	-0.0154196	0.0238148	0.51732	0.249936	20
Age completed full time education (UK Biobank)	Miscellaneous	rs253408	-0.0152819	0.0236585	0.518321	0.648836	20
No-wear time bias adjusted acceleration standard deviation (UK Biobank)	Miscellaneous	rs253408	-0.0327678	0.0507883	0.518807	0.802284	20
Types of transport used (excluding work): Public transport (UK Biobank)	Miscellaneous	rs253408	0.00699136	0.0108634	0.519853	0.706451	20
Sleep duration (UK Biobank)	Behavioural	rs253408	-0.0117802	0.0183151	0.520094	0.953554	20
Qualifications: O levels/GCSEs or equivalent (UK Biobank)	Miscellaneous	rs253408	0.00763319	0.0118937	0.521013	0.825698	20
Non-cancer illness code, self-reported: heart attack/myocardial infarction (UK Biobank)	Non-cancer illness	rs253408	0.00226311	0.00354149	0.522805	0.287446	20
Target heart rate achieved (UK Biobank)	Cardiovascular	rs253408	0.0119987	0.0188801	0.525089	0.954739	20
Medication for pain relief, constipation, heartburn: Ibuprofen (e.g. Nurofen) (UK Biobank)	Treatment/medication	rs253408	-0.00538273	0.00847303	0.525247	0.458948	20
Number of cigarettes previously smoked daily (UK Biobank)	Behavioural	rs253408	0.0267085	0.042248	0.527267	0.523508	20
Amyotrophic lateral sclerosis (van Rheenan et al)	Autoimmune/inflammatory	rs3846662	-0.100033	0.159186	0.529741	0.0652973	20
Duration of walks (UK Biobank)	Miscellaneous	rs253408	0.0158346	0.0255985	0.536196	0.649825	20
Diagnoses - main ICD10: N40 Hyperplasia of prostate (UK Biobank et al)	ICD10 codes	rs253408	-0.00139759	0.00227232	0.538523	0.229532	20
Ever highly irritable/argumentative for 2 days (UK Biobank)	Psychiatric/neurological	rs253408	-0.00972301	0.0159792	0.542871	0.444426	20
Ever depressed for a whole week (UK Biobank)	Psychiatric/neurological	rs253408	-0.0125498	0.0206913	0.544164	0.384832	20
Mouth/teeth dental problems: Painful gums (UK Biobank)	Miscellaneous	rs253408	-0.00234178	0.0039033	0.54854	0.014382	20
Treatment/medication code: bendroflumethiazide (UK Biobank)	Treatment/medication	rs253408	0.00326606	0.00549639	0.552366	0.0714688	20
Light smokers, at least 100 smokes in lifetime (UK Biobank)	Behavioural	rs253408	-0.0132721	0.0227309	0.559302	0.5861	20
Number of full sisters (UK Biobank)	Miscellaneous	rs253408	-0.0106706	0.0184073	0.562119	0.572311	20
Hair/balding pattern: Pattern 3 (UK Biobank)	Miscellaneous	rs253408	0.00882113	0.0155576	0.570715	0.692587	20
Taking other prescription medications (UK Biobank)	Treatment/medication	rs253408	0.0065307	0.0118743	0.582329	0.611996	20
Doctor diagnosed hayfever or allergic rhinitis (UK Biobank)	Miscellaneous	rs253408	0.0108333	0.0200322	0.58865	0.623083	20
Illnesses of siblings: Diabetes (UK Biobank)	Cardiovascular	rs253408	-0.00393519	0.00730935	0.590316	0.902942	20
Fed-up feelings (UK Biobank)	Psychiatric/neurological	rs253408	-0.00620012	0.0117727	0.598436	0.200139	20
Number of pregnancy terminations (UK Biobank)	Miscellaneous	rs253408	-0.0205307	0.0390379	0.598945	0.976067	20
Triglycerides (Willer et al)	Cardiovascular	rs34340	-0.017106	0.0325299	0.59899	0.448567	20
Types of physical activity in last 4 weeks: Other exercises (eg: swimming, cycling, keep fit, bowling) (UK Biobank)	Miscellaneous	rs253408	-0.00623181	0.0119092	0.600781	0.251895	20
Frequency of tiredness / lethargy in last 2 weeks (UK Biobank)	Miscellaneous	rs253408	-0.0101277	0.019839	0.609704	0.340005	20
Mouth/teeth dental problems: Bleeding gums (UK Biobank)	Miscellaneous	rs253408	0.00403394	0.00797563	0.613009	0.535908	20
Seen doctor (GP) for nerves, anxiety, tension or depression (UK Biobank)	Psychiatric/neurological	rs253408	-0.00565639	0.0111838	0.613019	0.676749	20
Mean corpuscular haemoglobin (O'Connor et al)	Autoimmune/inflammatory	rs253408	0.00976894	0.0194256	0.615041	0.526003	20
Age at menarche (O'Connor et al)	Miscellaneous	rs253408	0.0227714	0.0454636	0.616462	0.0145671	20
Illness, injury, bereavement, stress in last 2 years: Serious illness, injury or assault to yourself (UK Biobank)	Miscellaneous	rs253408	-0.00337283	0.0068797	0.623951	0.314261	20
Rheumatoid arthritis (Okaka et al)	Autoimmune/inflammatory	rs253408	-0.0868817	0.178325	0.626109	0.16608	20
Treatment/medication code: xalatan 0.005% eye drops (UK Biobank)	Treatment/medication	rs253408	0.000610049	0.00126568	0.629812	0.75798	20
Mood swings (UK Biobank)	Psychiatric/neurological	rs253408	0.00574404	0.0119569	0.630946	0.558324	20
Smoking status: Previous (UK Biobank)	Behavioural	rs253408	0.00544937	0.0113464	0.631033	0.532092	20
Treatment/medication code: lisinopril (UK Biobank)	Treatment/medication	rs253408	0.00187506	0.00390905	0.631462	0.656136	20
White blood cell count (O'Connor et al)	Autoimmune/inflammatory	rs253408	0.0097864	0.020419	0.631741	0.00573766	20
Financial situation satisfaction (UK Biobank)	Miscellaneous	rs253408	-0.0187245	0.039131	0.632288	0.721173	20
Peak expiratory flow (PEF) (UK Biobank)	Miscellaneous	rs253408	-0.0100485	0.0210875	0.633707	0.53664	20
Work/job satisfaction (UK Biobank)	Miscellaneous	rs253408	-0.0203035	0.0435979	0.64143	0.605054	20
Blood clot, DVT, bronchitis, emphysema, asthma, rhinitis, eczema, allergy diagnosed by doctor: Hayfever, allergic rhinitis or eczema (UK Biobank)	Autoimmune/inflammatory	rs253408	0.00464982	0.0100171	0.642512	0.0101792	20
Illnesses of father: Heart disease (UK Biobank)	Cardiovascular	rs253408	-0.00543361	0.0118331	0.6461	0.200195	20
Forced expiratory volume in 1-second (FEV1), predicted percentage (UK Biobank)	Miscellaneous	rs253408	0.0190603	0.041534	0.6463	0.920742	20
Transport type for commuting to job workplace: Public transport (UK Biobank)	Miscellaneous	rs253408	0.00590408	0.0131164	0.652617	0.735247	20
Ever had stillbirth, spontaneous miscarriage or termination (UK Biobank)	Miscellaneous	rs253408	-0.00682414	0.0151618	0.652647	0.601646	20
Job involves shift work (UK Biobank)	Miscellaneous	rs253408	-0.0117169	0.0261008	0.653496	0.226931	20
Diagnoses - main ICD10: I83 Varicose veins of lower extremities (UK Biobank et al)	ICD10 codes	rs253408	0.00149565	0.00337617	0.657764	0.394006	20
Qualifications: Other professional qualifications eg: nursing, teaching (UK Biobank)	Miscellaneous	rs253408	-0.00478728	0.0108519	0.659108	0.0426724	20
Daytime dozing / sleeping (narcolepsy) (UK Biobank)	Miscellaneous	rs253408	0.00506203	0.0117181	0.665752	0.552459	20
Non-cancer illness code, self-reported: gastro-oesophageal reflux (gord) / gastric reflux (UK Biobank)	Non-cancer illness	rs253408	0.00202166	0.00479287	0.673167	0.811736	20
Ever had hysterectomy (womb removed) (UK Biobank)	Miscellaneous	rs253408	0.00398521	0.00946159	0.67361	0.432875	20
Balding (pattern 1) (O'Connor et al)	Miscellaneous	rs253408	-0.00587077	0.01414	0.678004	0.160067	20
Vascular/heart problems diagnosed by doctor: Angina (UK Biobank)	Cardiovascular	rs253408	-0.00171226	0.00414359	0.679437	0.0342269	20
Non-cancer illness code, self-reported: angina (UK Biobank)	Non-cancer illness	rs253408	-0.00170317	0.00413655	0.680533	0.0315243	20
Forced expiratory volume in 1-second (FEV1) (UK Biobank)	Miscellaneous	rs253408	-0.00835125	0.0202862	0.68058	0.657213	20
Frequency of heavy DIY in last 4 weeks (UK Biobank)	Miscellaneous	rs253408	-0.0176988	0.0441025	0.688192	0.311296	20
Illness, injury, bereavement, stress in last 2 years: Financial difficulties (UK Biobank)	Miscellaneous	rs253408	-0.00289843	0.00749386	0.698924	0.351716	20
Alcohol drinker status: Previous (UK Biobank)	Behavioural	rs253408	-0.00166718	0.00432003	0.699556	0.774941	20
Mother's age at death (UK Biobank)	Miscellaneous	rs253408	0.0118016	0.0307228	0.70088	0.776882	20
Age started oral contraceptive pill (UK Biobank)	Miscellaneous	rs253408	-0.0134824	0.036098	0.708781	0.281708	20
Treatment/medication code: ibuprofen (UK Biobank)	Treatment/medication	rs253408	0.00288938	0.00782643	0.711992	0.444102	20
Reason for reducing amount of alcohol drunk: Health precaution (UK Biobank)	Miscellaneous	rs253408	0.00655535	0.0183131	0.720373	0.530668	20
Types of physical activity in last 4 weeks: Strenuous sports (UK Biobank)	Miscellaneous	rs253408	0.00250745	0.00720472	0.727819	0.749444	20
Treatment/medication code: tramadol (UK Biobank)	Treatment/medication	rs253408	-0.000863431	0.00248417	0.728161	0.950424	20
Primary biliary cholangitis (Cordell et al)	Autoimmune/inflammatory	rs3846662	0.0959431	0.279901	0.731767	0.279582	20
Treatment/medication code: diclofenac (UK Biobank)	Treatment/medication	rs253408	0.0011454	0.00341653	0.737436	0.432425	20
Systemic lupus erythematosus (Bentham et al)	Autoimmune/inflammatory	rs3846662	0.0888715	0.273508	0.745232	0.584514	20
Tinnitus: Yes, now most or all of the time (UK Biobank)	Miscellaneous	rs253408	0.00334275	0.0103402	0.746486	0.564385	20
Exposure to tobacco smoke outside home (UK Biobank)	Behavioural	rs253408	0.0046376	0.0144338	0.747982	0.554294	20
Townsend deprivation index at recruitment (UK Biobank)	Miscellaneous	rs253408	-0.00723538	0.0230273	0.753362	0.364354	20
Average weekly champagne plus white wine intake (UK Biobank)	Behavioural	rs253408	-0.00746868	0.0238209	0.753874	0.41752	20
Bipolar disorder (Ruderfer et al)	Psychiatric/neurological	rs253408	-0.0453732	0.144987	0.754321	0.530377	20
Ever smoked (UK Biobank)	Behavioural	rs253408	-0.00352677	0.0115943	0.760991	0.63728	20
Drive faster than motorway speed limit (UK Biobank)	Miscellaneous	rs253408	-0.00581981	0.0198448	0.769319	0.999311	20
Medication for cholesterol, blood pressure, diabetes, or take exogenous hormones: Blood pressure medication (UK Biobank)	Treatment/medication	rs253408	-0.00358937	0.0123373	0.7711	0.380321	20
Pain type(s) experienced in last month: Pain all over the body (UK Biobank)	Miscellaneous	rs253408	-0.000844946	0.00290439	0.771112	0.669444	20
Medication for pain relief, constipation, heartburn: Aspirin (UK Biobank)	Treatment/medication	rs253408	0.00238935	0.00823698	0.771758	0.334002	20
Fractured/broken bones in last 5 years (UK Biobank)	Miscellaneous	rs253408	0.00202104	0.00701281	0.7732	0.79654	20
Illnesses of mother: Heart disease (UK Biobank)	Cardiovascular	rs253408	0.00278191	0.00975801	0.775575	0.17617	20
Diagnoses - main ICD10: K21 Gastro-oesophageal reflux disease (UK Biobank et al)	ICD10 codes	rs253408	-0.000979845	0.0034542	0.776665	0.727739	20
Pain type(s) experienced in last month: Hip pain (UK Biobank)	Miscellaneous	rs253408	-0.00209969	0.00748912	0.779197	0.814288	20
Age at menopause (O'Connor et al)	Miscellaneous	rs253408	-0.0513415	0.188979	0.785869	0.294791	20
Duration of light DIY (UK Biobank)	Miscellaneous	rs253408	-0.0134384	0.0503047	0.789362	0.858477	20
Red blood cell count (O'Connor et al)	Autoimmune/inflammatory	rs253408	-0.00529282	0.0199547	0.790824	0.00575853	20
Family relationship satisfaction (UK Biobank)	Miscellaneous	rs253408	-0.00983783	0.037406	0.79255	0.99224	20
Number of incorrect matches in round (UK Biobank)	Psychiatric/neurological	rs253408	0.00603227	0.0231217	0.794175	0.93151	20
Reason for glasses/contact lenses: For 'astigmatism' (UK Biobank)	Miscellaneous	rs253408	-0.000994584	0.00381476	0.794308	0.477007	20
Doctor diagnosed asthma (UK Biobank)	Miscellaneous	rs253408	0.00411987	0.0159069	0.795636	0.981646	20
Risk taking (UK Biobank)	Behavioural	rs253408	-0.00265685	0.0103573	0.797549	0.453816	20
Types of transport used (excluding work): Walk (UK Biobank)	Miscellaneous	rs253408	-0.003015	0.0118943	0.799895	0.300734	20
Illnesses of siblings: Severe depression (UK Biobank)	Psychiatric/neurological	rs253408	0.00170569	0.00675339	0.800602	0.628743	20
Pain type(s) experienced in last month: Neck or shoulder pain (UK Biobank)	Miscellaneous	rs253408	-0.00250675	0.00995747	0.801238	0.814905	20
Number of full brothers (UK Biobank)	Miscellaneous	rs253408	-0.0046131	0.0185544	0.80365	0.957015	20
Types of transport used (excluding work): Cycle (UK Biobank)	Miscellaneous	rs253408	0.00145984	0.00609446	0.810691	0.739816	20
Frequency of depressed mood in last 2 weeks (UK Biobank)	Psychiatric/neurological	rs253408	0.00345034	0.0145975	0.81315	0.770476	20
Balding (pattern 4) (O'Connor et al)	Miscellaneous	rs253408	0.00278385	0.0118627	0.814462	0.873709	20
Transport type for commuting to job workplace: Cycle (UK Biobank)	Miscellaneous	rs253408	0.00202064	0.0086297	0.814869	0.926161	20
Diagnoses - main ICD10: I25 Chronic ischaemic heart disease (UK Biobank et al)	ICD10 codes	rs253408	0.000856523	0.00375717	0.81967	0.202658	20
Crohn's disease (de Lange et al)	Autoimmune/inflammatory	rs253408	0.034053	0.156317	0.82755	0.125026	20
Wears glasses or contact lenses (UK Biobank)	Miscellaneous	rs253408	0.00127296	0.00732198	0.861979	0.910063	20
Diagnoses - main ICD10: R07 Pain in throat and chest (UK Biobank et al)	ICD10 codes	rs253408	-0.000862408	0.00512927	0.866478	0.0775977	20
Treatment/medication code: seretide 50 evohaler (UK Biobank)	Treatment/medication	rs253408	0.000416101	0.00256055	0.870909	0.947322	20
Frequency of tenseness / restlessness in last 2 weeks (UK Biobank)	Miscellaneous	rs253408	-0.00225887	0.0146541	0.877495	0.738429	20
Mouth/teeth dental problems: Loose teeth (UK Biobank)	Miscellaneous	rs253408	-0.000688201	0.00462932	0.881821	0.13872	20
Past tobacco smoking (UK Biobank)	Behavioural	rs253408	0.00455996	0.0308551	0.882511	0.801995	20
Frequency of travelling from home to job workplace (UK Biobank)	Miscellaneous	rs253408	0.00397579	0.0270838	0.883293	0.0190357	20
Pain type(s) experienced in last month: Knee pain (UK Biobank)	Miscellaneous	rs253408	-0.00142735	0.00972697	0.883336	0.859861	20
Pain type(s) experienced in last month: Stomach or abdominal pain (UK Biobank)	Miscellaneous	rs253408	-0.000931769	0.00657079	0.887234	0.889829	20
Mineral and other dietary supplements: Glucosamine (UK Biobank)	Treatment/medication	rs253408	-0.0013033	0.00941176	0.889865	0.938715	20
Diagnoses - main ICD10: K40 Inguinal hernia (UK Biobank et al)	ICD10 codes	rs253408	-0.000516521	0.00374299	0.890243	0.273231	20
Treatment/medication code: enalapril (UK Biobank)	Treatment/medication	rs253408	-0.000272316	0.00208856	0.896262	0.494283	20
Alcohol drinker status: Never (UK Biobank)	Behavioural	rs253408	0.00050941	0.00410518	0.901245	0.456286	20
Illnesses of father: Prostate cancer (UK Biobank)	Miscellaneous	rs253408	-0.000827287	0.00671773	0.901989	0.0373301	20
Coronary artery disease (Nikpay et al)	Cardiovascular	rs253408	-0.0109581	0.0892091	0.902237	0.0108357	20
Alzheimer's disease (Jansen et al)	Psychiatric/neurological	rs253408	0.00230243	0.0201481	0.90902	0.704342	20
Falls in the last year (UK Biobank)	Miscellaneous	rs253408	0.00148329	0.0134448	0.912152	0.142569	20
Chest pain or discomfort (UK Biobank)	Miscellaneous	rs253408	-0.000944779	0.00864003	0.912926	0.392265	20
Cancer code, self-reported: breast cancer (UK Biobank)	Non-cancer illness	rs253408	0.000356999	0.00346646	0.917974	0.534069	20
Weight change compared with 1 year ago (UK Biobank)	Anthropometric	rs253408	-0.00141269	0.0154103	0.926959	0.145074	20
Celiac disease (Dubois et al)	Autoimmune/inflammatory	rs6896136	-0.0224042	0.248215	0.92808	0.0400503	13
Treatment/medication code: aspirin (UK Biobank)	Treatment/medication	rs253408	0.00066267	0.00801435	0.934102	0.131777	20
Hearing difficulty/problems with background noise (UK Biobank)	Miscellaneous	rs253408	-0.00091442	0.0115584	0.936943	0.504512	20
Hearing aid user (UK Biobank)	Miscellaneous	rs253408	0.000520264	0.00668448	0.937962	0.982967	20
Number of operations, self-reported (UK Biobank)	Miscellaneous	rs253408	-0.00143244	0.0185578	0.938474	0.477172	20
Illnesses of mother: High blood pressure (UK Biobank)	Cardiovascular	rs253408	0.000841424	0.01131	0.940695	0.278665	20
Loneliness, isolation (UK Biobank)	Psychiatric/neurological	rs253408	-0.000652657	0.00910671	0.942866	0.537781	20
Prospective memory result (UK Biobank)	Psychiatric/neurological	rs253408	0.00128014	0.0210901	0.951599	0.899378	20
Non-cancer illness code, self-reported: osteoarthritis (UK Biobank)	Non-cancer illness	rs253408	0.000335979	0.0065694	0.959211	0.827988	20
Ever had bowel cancer screening (UK Biobank)	Miscellaneous	rs253408	-0.00054331	0.0111838	0.961254	0.930226	20
Current employment status: In paid employment or self-employed (UK Biobank)	Miscellaneous	rs253408	0.000543911	0.0117651	0.963126	0.927832	20
Qualifications: A levels/AS levels or equivalent (UK Biobank)	Miscellaneous	rs253408	0.000461213	0.010642	0.965431	0.568447	20
Other serious medical condition/disability diagnosed by doctor (UK Biobank)	Miscellaneous	rs253408	0.00030204	0.00968052	0.975109	0.756631	20
Illnesses of siblings: High blood pressure (UK Biobank)	Cardiovascular	rs253408	0.000313268	0.0107869	0.976831	0.614463	20
Pain type(s) experienced in last month: Back pain (UK Biobank)	Miscellaneous	rs253408	0.000250851	0.0103376	0.98064	0.833371	20
Tobacco smoking: Ex-smoker (UK Biobank)	Behavioural	rs253408	0.000448546	0.0229456	0.984404	0.39467	20
Average weekly red wine intake (UK Biobank)	Behavioural	rs253408	-0.000295147	0.0234768	0.989969	0.990352	20
Mean time to correctly identify matches (UK Biobank)	Psychiatric/neurological	rs253408	-0.000285883	0.0234065	0.990255	0.728185	20
Reason for glasses/contact lenses: For long-sightedness, i.e. for distance and near, but particularly for near tasks like reading (called 'hypermetropia') (UK Biobank)	Miscellaneous	rs253408	-6.39747e-06	0.00474278	0.998924	0.266283	20
