# Supplementary material for: A transcriptome-wide Mendelian randomization study to uncover tissue-dependent regulatory mechanisms across the human phenome
Source: Nat Commun. 2020 Jan 10;11:185. doi: 10.1038/s41467-019-13921-9 (PMC6954187; doi:10.1038/s41467-019-13921-9)
Supplement: Supplementary file 7 — Dataset 7 [file 41467_2019_13921_MOESM7_ESM.xlsx]

## Sheet: Sheet1
Supplementary Data 7: A phenome-wide association analysis of CYP19A1 expression derived from whole blood
Associations between CYP19A1 expression derived from whole blood and all traits
Complex Trait	Subcategory	Lead eQTL	MR Beta	MR SE	MR P	HEIDI P	HEIDI nSNPs
Heel bone mineral density (BMD) T-score, automated (UK Biobank)	Miscellaneous	rs2899472	0.123985	0.0238281	1.95793e-07	0.0389533	15
Heel bone mineral density (BMD) T-score, automated (left) (UK Biobank)	Miscellaneous	rs2899472	0.152631	0.0303265	4.83036e-07	0.0783622	15
Heel bone mineral density (BMD) T-score, automated (right) (UK Biobank)	Miscellaneous	rs2899472	0.148519	0.0297733	6.09116e-07	0.104767	15
White blood cell count (O'Connor et al)	Autoimmune/inflammatory	rs2899472	0.0537329	0.0128039	2.70944e-05	0.00177862	15
Impedance of leg (right) (UK Biobank)	Anthropometric	rs2899472	-0.0413847	0.0120795	0.000612469	0.072606	15
Leg fat-free mass (right) (UK Biobank)	Anthropometric	rs2899472	0.0269137	0.00854551	0.00163576	0.0127843	15
Leg predicted mass (right) (UK Biobank)	Anthropometric	rs2899472	0.0267082	0.00848766	0.00165119	0.0129471	15
Diastolic blood pressure (adj. medication) (O'Connor et al)	Cardiovascular	rs2899472	-0.0355793	0.0115375	0.00204383	0.0129404	15
Illnesses of father: Prostate cancer (UK Biobank)	Miscellaneous	rs2899472	0.0112291	0.00365735	0.00213861	0.611217	15
Qualifications: A levels/AS levels or equivalent (UK Biobank)	Miscellaneous	rs2899472	0.0172567	0.00575412	0.00270856	0.132837	15
Cognitive performance (Lee et al)	Psychiatric/neurological	rs2899472	0.0450606	0.0151004	0.00284439	0.287643	15
Impedance of leg (left) (UK Biobank)	Anthropometric	rs2899472	-0.0343288	0.0116295	0.00315852	0.162633	15
FVC (O'Connor et al)	Miscellaneous	rs2899472	-0.0345604	0.0117883	0.00337054	0.0827509	15
Hip circumference (UK Biobank)	Anthropometric	rs2899472	0.0366606	0.0125873	0.00358524	0.0114794	15
Leg fat-free mass (left) (UK Biobank)	Anthropometric	rs2899472	0.0235991	0.00831913	0.00455786	0.0194736	15
Leg predicted mass (left) (UK Biobank)	Anthropometric	rs2899472	0.0233694	0.00825808	0.00465639	0.0174256	15
Sitting height (UK Biobank)	Anthropometric	rs2899472	0.0269156	0.00971391	0.00559139	0.000723034	15
Standing height (UK Biobank)	Anthropometric	rs2899472	0.0247314	0.00892908	0.00560978	0.00136951	15
Wears glasses or contact lenses (UK Biobank)	Miscellaneous	rs2899472	0.152061	0.0550351	0.0057277	0.246781	15
Education years (O'Connor et al)	Psychiatric/neurological	rs2899472	0.152061	0.0550351	0.0057277	0.246781	15
Ulcerative colitis (de Lange et al)	Autoimmune/inflammatory	rs2899472	-0.218326	0.0813444	0.00727526	0.103635	15
Educational attainment (Lee et al)	Psychiatric/neurological	rs2899472	0.0229407	0.00872805	0.00857913	0.123267	15
Impedance basal metabolic rate (O'Connor et al)	Anthropometric	rs2899472	0.0171798	0.0066253	0.00951273	0.012449	15
Fluid intelligence score (UK Biobank)	Psychiatric/neurological	rs2899472	0.118945	0.0460151	0.00974032	0.710455	15
Breastfed as a baby (UK Biobank)	Miscellaneous	rs2899472	0.0164295	0.00643519	0.0106777	0.32438	15
Height (Wood et al)	Anthropometric	rs2899472	0.0192882	0.00756659	0.0107992	0.000334249	11
Treatment/medication code: lansoprazole (UK Biobank)	Treatment/medication	rs2899472	-0.00576833	0.00229855	0.0120886	0.815143	15
Pulse wave reflection index (UK Biobank)	Cardiovascular	rs2899472	0.0515841	0.0206503	0.0124903	0.386351	15
Current employment status: In paid employment or self-employed (UK Biobank)	Miscellaneous	rs2899472	0.0152434	0.00611746	0.0127103	0.366874	15
Doctor diagnosed asthma (UK Biobank)	Miscellaneous	rs2899472	0.00883602	0.00360873	0.0143448	0.620275	15
Hearing aid user (O'Connor et al)	Miscellaneous	rs2899472	0.00883602	0.00360873	0.0143448	0.620275	15
Whole body water mass (UK Biobank)	Anthropometric	rs2899472	0.0188787	0.00776899	0.0150984	0.0116807	15
Basal metabolic rate (UK Biobank)	Anthropometric	rs2899472	0.0196062	0.00812519	0.015821	0.015425	15
Birth weight (UK Biobank)	Anthropometric	rs2899472	0.0378721	0.0159368	0.0174828	0.555459	15
Non-cancer illness code, self-reported: hypertension (UK Biobank)	Non-cancer illness	rs2899472	-0.0127322	0.0053622	0.0175755	0.0557996	15
Whole body fat-free mass (UK Biobank)	Anthropometric	rs2899472	0.0183518	0.00772994	0.0175906	0.0109586	15
Platelet count (O'Connor et al)	Autoimmune/inflammatory	rs2899472	0.0237656	0.0100643	0.0182074	0.419139	15
Eosinophil count (O'Connor et al)	Autoimmune/inflammatory	rs2899472	0.025065	0.0106694	0.0188114	0.000678265	15
Treatment/medication code: atorvastatin (UK Biobank)	Treatment/medication	rs2899472	-0.00488985	0.00208877	0.0192312	0.644548	15
Vascular/heart problems diagnosed by doctor: High blood pressure (UK Biobank)	Cardiovascular	rs2899472	-0.0126679	0.00542325	0.0194987	0.115057	15
Tense / 'highly strung' (UK Biobank)	Psychiatric/neurological	rs2899472	-0.0108698	0.00466599	0.0198287	0.281083	15
Monocyte count (O'Connor et al)	Autoimmune/inflammatory	rs2899472	0.0243195	0.0104729	0.0202264	0.0147728	15
Qualifications: College or University degree (UK Biobank)	Miscellaneous	rs2899472	0.0127558	0.00568438	0.0248324	0.0549937	15
Height (O'Connor et al)	Anthropometric	rs2899472	0.0186006	0.00835563	0.0260063	0.000233094	15
Qualifications: CSEs or equivalent (UK Biobank)	Miscellaneous	rs2899472	-0.00916026	0.00413749	0.0268311	0.417696	15
Waist-hip ratio (adj. BMI) (O'Connor et al)	Anthropometric	rs2899472	-0.0230953	0.0105265	0.0282346	0.0023395	15
Arm fat mass (left) (UK Biobank)	Anthropometric	rs2899472	0.025657	0.0118339	0.0301519	0.290097	15
Medication for cholesterol, blood pressure or diabetes: Blood pressure medication (UK Biobank)	Treatment/medication	rs2899472	-0.01664	0.00773129	0.0313748	0.193715	15
Trunk fat mass (UK Biobank)	Anthropometric	rs2899472	0.0255294	0.0121161	0.0351125	0.317923	15
Body mass index (BMI) (O'Connor et al)	Anthropometric	rs2899472	0.0208933	0.0101036	0.0386495	0.370843	15
Trunk fat-free mass (UK Biobank)	Anthropometric	rs2899472	0.0156124	0.00756317	0.0389926	0.0128018	15
Long-standing illness, disability or infirmity (UK Biobank)	Miscellaneous	rs2899472	0.00979329	0.00480697	0.0416192	0.115229	15
College completion (O'Connor et al)	Psychiatric/neurological	rs2899472	0.00979329	0.00480697	0.0416192	0.115229	15
Primary biliary cholangitis (Cordell et al)	Autoimmune/inflammatory	rs2899472	-0.267047	0.131415	0.0421446	0.0391123	10
Diastolic blood pressure, automated reading (UK Biobank)	Cardiovascular	rs2899472	-0.0245462	0.0121446	0.0432636	0.0228436	15
Trunk predicted mass (UK Biobank)	Anthropometric	rs2899472	0.0151155	0.0075175	0.0443564	0.0120239	15
Arm fat-free mass (left) (UK Biobank)	Anthropometric	rs2899472	0.0152285	0.00760864	0.0453412	0.0207178	15
Height (Locke et al)	Anthropometric	rs2899472	0.0172363	0.00861506	0.045423	0.553453	11
Non-cancer illness code, self-reported: heart attack/myocardial infarction (UK Biobank)	Non-cancer illness	rs2899472	0.00354025	0.00178555	0.0473978	0.0858396	15
Forced expiratory volume in 1-second (FEV1), predicted percentage (UK Biobank)	Miscellaneous	rs2899472	-0.0414742	0.0209391	0.0476245	0.0855196	15
Vascular/heart problems diagnosed by doctor: Heart attack (UK Biobank)	Cardiovascular	rs2899472	0.003524	0.00179262	0.0493174	0.145146	15
Duration of light DIY (UK Biobank)	Miscellaneous	rs2899472	-0.0497755	0.0253299	0.0494037	0.940954	15
Arm fat mass (right) (UK Biobank)	Anthropometric	rs2899472	0.0229028	0.0117001	0.0502905	0.364203	15
Number of self-reported non-cancer illnesses (UK Biobank)	Non-cancer illness	rs2899472	-0.0190288	0.00985009	0.0533795	0.100213	15
Age at menopause (O'Connor et al)	Miscellaneous	rs2899472	0.183162	0.0952709	0.0545376	0.416548	15
Systolic blood pressure (adj. medication) (O'Connor et al)	Cardiovascular	rs2899472	-0.0204952	0.0106961	0.0553468	0.235042	15
Pain type(s) experienced in last month: Back pain (UK Biobank)	Miscellaneous	rs2899472	-0.00991948	0.00519973	0.0564313	0.566328	15
Hair/balding pattern: Pattern 2 (UK Biobank)	Miscellaneous	rs2899472	-0.0141349	0.00741458	0.0566028	0.631178	15
Pain type(s) experienced in last month: Stomach or abdominal pain (UK Biobank)	Miscellaneous	rs2899472	-0.00628513	0.003304	0.057135	0.675648	15
Mineral and other dietary supplements: Fish oil (including cod liver oil) (UK Biobank)	Treatment/medication	rs2899472	-0.0105828	0.00556448	0.0571902	0.309047	15
Arm predicted mass (left) (UK Biobank)	Anthropometric	rs2899472	0.0143368	0.00754272	0.0573356	0.0279133	15
Birth weight of first child (UK Biobank)	Anthropometric	rs2899472	0.0412284	0.0218071	0.058679	0.158031	15
Blood clot, DVT, bronchitis, emphysema, asthma, rhinitis, eczema, allergy diagnosed by doctor: Hayfever, allergic rhinitis or eczema (UK Biobank)	Autoimmune/inflammatory	rs2899472	0.00946161	0.00502841	0.059886	0.281868	15
Suffer from 'nerves' (UK Biobank)	Psychiatric/neurological	rs2899472	-0.00927796	0.00497432	0.0621575	0.272037	15
Platelet distribution width (O'Connor et al)	Autoimmune/inflammatory	rs2899472	0.0186936	0.0100403	0.0626235	0.969633	15
Non-cancer illness code, self-reported: migraine (UK Biobank)	Non-cancer illness	rs2899472	0.00374841	0.00201619	0.0630051	0.362346	15
Arm fat percentage (left) (UK Biobank)	Anthropometric	rs2899472	0.0166762	0.00899413	0.0637222	0.715443	15
Whole body fat mass (UK Biobank)	Anthropometric	rs2899472	0.0207559	0.0115618	0.0726211	0.427451	15
Arm predicted mass (right) (UK Biobank)	Anthropometric	rs2899472	0.0132022	0.0073576	0.0727559	0.0151536	15
Wheeze or whistling in the chest in last year (UK Biobank)	Miscellaneous	rs2899472	-0.00863883	0.00485008	0.0748845	0.336522	15
Smoking status: Current (UK Biobank)	Behavioural	rs2899472	-0.00635325	0.00357637	0.0756586	0.382992	15
Other eye problems (UK Biobank)	Miscellaneous	rs2899472	0.00782162	0.00444606	0.0785395	0.231292	15
Eczema (O'Connor et al)	Autoimmune/inflammatory	rs2899472	0.00782162	0.00444606	0.0785395	0.231292	15
Ever depressed for a whole week (UK Biobank)	Psychiatric/neurological	rs2899472	0.018086	0.0103231	0.0797761	0.687929	15
Illnesses of mother: High blood pressure (UK Biobank)	Cardiovascular	rs2899472	-0.00973674	0.00564152	0.0843644	0.305389	15
Treatment/medication code: metformin (UK Biobank)	Treatment/medication	rs2899472	-0.00317139	0.00184327	0.0853368	0.0592379	15
Arm fat percentage (right) (UK Biobank)	Anthropometric	rs2899472	0.0154345	0.00898164	0.0857143	0.743305	15
Comparative height size at age 10 (UK Biobank)	Anthropometric	rs2899472	0.0137935	0.00805982	0.087009	0.0523793	15
Seen doctor (GP) for nerves, anxiety, tension or depression (UK Biobank)	Psychiatric/neurological	rs2899472	-0.126397	0.0739425	0.0873772	0.96254	15
Bipolar disorder (Ruderfer et al)	Psychiatric/neurological	rs2899472	-0.126397	0.0739425	0.0873772	0.96254	15
Diagnoses - main ICD10: M17 Gonarthrosis [arthrosis of knee] (UK Biobank et al)	ICD10 codes	rs2899472	0.00275227	0.00163391	0.0920898	0.0226247	15
Pulse wave peak to peak time (UK Biobank)	Cardiovascular	rs2899472	-0.034648	0.0206177	0.0928609	0.997028	15
Medication for cholesterol, blood pressure or diabetes: Cholesterol lowering medication (UK Biobank)	Treatment/medication	rs2899472	-0.0122476	0.0073654	0.0963419	0.546057	15
Medication for pain relief, constipation, heartburn: Omeprazole (e.g. Zanprol) (UK Biobank)	Treatment/medication	rs2899472	-0.00463804	0.00282165	0.100232	0.330781	15
Illnesses of mother: Chronic bronchitis/emphysema (UK Biobank)	Miscellaneous	rs2899472	0.00464058	0.00282914	0.100947	0.920793	15
Trunk fat percentage (UK Biobank)	Anthropometric	rs2899472	0.0176967	0.0108184	0.101881	0.70832	15
Hair/balding pattern: Pattern 3 (UK Biobank)	Miscellaneous	rs2899472	0.012629	0.0077208	0.101899	0.62552	15
Arm fat-free mass (right) (UK Biobank)	Anthropometric	rs2899472	0.0119019	0.00733071	0.10447	0.013003	15
Diagnoses - main ICD10: M16 Coxarthrosis [arthrosis of hip] (UK Biobank et al)	ICD10 codes	rs2899472	0.00229678	0.00141699	0.105042	0.848735	15
Drive faster than motorway speed limit (UK Biobank)	Miscellaneous	rs2899472	0.0159366	0.0098471	0.105576	0.0719803	15
Age at menarche (O'Connor et al)	Miscellaneous	rs2899472	0.0364162	0.0226518	0.107911	0.428764	15
Treatment/medication code: co-codamol (UK Biobank)	Treatment/medication	rs2899472	-0.00285308	0.00177889	0.108746	0.548616	15
Prospective memory result (UK Biobank)	Psychiatric/neurological	rs2899472	-0.0165259	0.0104645	0.114281	0.621735	15
Qualifications: Other professional qualifications eg: nursing, teaching (UK Biobank)	Miscellaneous	rs2899472	0.00841594	0.00537488	0.117397	0.604823	15
Mouth/teeth dental problems: Dentures (UK Biobank)	Miscellaneous	rs2899472	-0.00686874	0.00440977	0.119323	0.810418	15
Impedance of whole body (UK Biobank)	Anthropometric	rs2899472	-0.0139002	0.00894668	0.120264	0.627867	15
Mouth/teeth dental problems: Mouth ulcers (UK Biobank)	Miscellaneous	rs2899472	-0.00547851	0.00356763	0.124633	0.909905	15
Frequency of walking for pleasure in last 4 weeks (UK Biobank)	Miscellaneous	rs2899472	-0.0317739	0.0207409	0.125535	0.791182	15
Diagnoses - main ICD10: R10 Abdominal and pelvic pain (UK Biobank et al)	ICD10 codes	rs2899472	-0.00356085	0.00235669	0.130801	0.717756	15
Mood swings (UK Biobank)	Psychiatric/neurological	rs2899472	0.00890312	0.00590797	0.131819	0.666507	15
Ever used hormone-replacement therapy (HRT) (UK Biobank)	Miscellaneous	rs2899472	-0.0117369	0.00784316	0.134536	0.682503	15
Relative age of first facial hair (UK Biobank)	Miscellaneous	rs2899472	-0.0113861	0.00763683	0.135975	0.519439	15
Treatment/medication code: bendroflumethiazide (UK Biobank)	Treatment/medication	rs2899472	-0.00404558	0.00271349	0.135984	0.69682	15
Age when periods started (menarche) (UK Biobank)	Miscellaneous	rs2899472	0.0176727	0.0119246	0.13833	0.121862	15
Cough on most days (UK Biobank)	Miscellaneous	rs2899472	-0.00676766	0.00466489	0.146845	0.045214	15
Cardiovascular disease (O'Connor et al)	Cardiovascular	rs2899472	-0.00676766	0.00466489	0.146845	0.045214	15
Mineral and other dietary supplements: Glucosamine (UK Biobank)	Treatment/medication	rs2899472	-0.00670459	0.00464337	0.148765	0.563819	15
Sleeplessness / insomnia (UK Biobank)	Behavioural	rs2899472	-0.0119747	0.00837143	0.152594	0.32957	15
Hand grip strength (right) (UK Biobank)	Anthropometric	rs2899472	0.0120286	0.00843603	0.153908	0.00128394	15
Morning person (O'Connor et al)	Miscellaneous	rs2899472	-0.00758942	0.00533701	0.155015	0.0740298	15
Balding (pattern 1) (O'Connor et al)	Miscellaneous	rs2899472	0.00993245	0.00699126	0.155405	0.200903	15
Treatment/medication code: ramipril (UK Biobank)	Treatment/medication	rs2899472	-0.00349577	0.00246564	0.15625	0.179294	15
Inflammatory bowel disease (de Lange et al)	Autoimmune/inflammatory	rs2899472	-0.0845399	0.0596726	0.156562	0.441502	15
Waist circumference (UK Biobank)	Anthropometric	rs2899472	0.0146142	0.0103375	0.157449	0.840119	15
Body mass index (BMI) (UK Biobank)	Anthropometric	rs2899472	0.0157339	0.0115276	0.172288	0.655855	15
Current tobacco smoking (UK Biobank)	Behavioural	rs2899472	-0.00861314	0.00633822	0.174172	0.222056	15
Ever had stillbirth, spontaneous miscarriage or termination (UK Biobank)	Miscellaneous	rs2899472	-0.010089	0.00745703	0.176071	0.983489	15
High light scatter reticulocyte count (O'Connor et al)	Autoimmune/inflammatory	rs2899472	-0.0136855	0.0101603	0.177991	0.00274968	15
Pain type(s) experienced in last month: Hip pain (UK Biobank)	Miscellaneous	rs2899472	0.00491846	0.00368115	0.18151	0.306131	15
Tobacco smoking: Ex-smoker (UK Biobank)	Behavioural	rs2899472	-0.00449412	0.00337407	0.182874	0.870509	15
High cholesterol (self-reported) (O'Connor et al)	Cardiovascular	rs2899472	-0.00449412	0.00337407	0.182874	0.870509	15
Other serious medical condition/disability diagnosed by doctor (UK Biobank)	Miscellaneous	rs2899472	0.00633101	0.00475819	0.183337	0.923891	15
Average weekly champagne plus white wine intake (UK Biobank)	Behavioural	rs2899472	0.0155197	0.0116991	0.184651	0.554828	15
Treatment/medication code: atenolol (UK Biobank)	Treatment/medication	rs2899472	-0.00297838	0.00226051	0.187648	0.960102	15
Treatment/medication code: ibuprofen (UK Biobank)	Treatment/medication	rs2899472	0.00505688	0.00384346	0.188271	0.520242	15
Leg fat mass (left) (UK Biobank)	Anthropometric	rs2899472	0.0120641	0.00919574	0.189547	0.592277	15
Comparative body size at age 10 (UK Biobank)	Anthropometric	rs2899472	0.0104456	0.00796233	0.189563	0.964114	15
Frequency of heavy DIY in last 4 weeks (UK Biobank)	Miscellaneous	rs2899472	-0.0283518	0.0216526	0.190401	0.875779	15
Red blood cell count (O'Connor et al)	Autoimmune/inflammatory	rs2899472	0.0127637	0.00982882	0.194081	0.00245226	15
Mouth/teeth dental problems: Loose teeth (UK Biobank)	Miscellaneous	rs2899472	-0.00293165	0.00227203	0.19694	0.0714117	15
Average weekly beer plus cider intake (UK Biobank)	Behavioural	rs2899472	-0.0122816	0.00957128	0.199433	0.636711	15
Types of transport used (excluding work): Car/motor vehicle (UK Biobank)	Miscellaneous	rs2899472	0.00593536	0.00465704	0.202489	0.810317	15
Reason for reducing amount of alcohol drunk: Health precaution (UK Biobank)	Miscellaneous	rs2899472	-0.0113318	0.00898597	0.207288	0.360982	15
Systemic lupus erythematosus (Bentham et al)	Autoimmune/inflammatory	rs2899472	0.160957	0.127985	0.208528	0.92879	14
Job involves mainly walking or standing (UK Biobank)	Miscellaneous	rs2899472	-0.0212578	0.0171019	0.213866	0.208533	15
Pulse rate, automated reading (UK Biobank)	Cardiovascular	rs2899472	-0.0148339	0.0119679	0.215169	0.0817671	15
Illnesses of father: Diabetes (UK Biobank)	Cardiovascular	rs2899472	-0.0044674	0.00361507	0.216543	0.213864	15
Nap during day (UK Biobank)	Miscellaneous	rs2899472	-0.00846683	0.00687886	0.218379	0.695689	15
Work/job satisfaction (UK Biobank)	Miscellaneous	rs2899472	0.0261537	0.0212728	0.218906	0.495959	15
Smoking status: Previous (UK Biobank)	Behavioural	rs2899472	0.00672539	0.00555302	0.225848	0.722587	15
Alzheimer's disease (Jansen et al)	Psychiatric/neurological	rs2899472	0.0122978	0.0101819	0.227121	0.647504	15
Treatment/medication code: amlodipine (UK Biobank)	Treatment/medication	rs2899472	-0.00273183	0.00229022	0.232939	0.195102	15
Time spent using computer (UK Biobank)	Behavioural	rs2899472	0.0120724	0.0102597	0.239324	0.531217	15
Shortness of breath walking on level ground (UK Biobank)	Miscellaneous	rs2899472	-0.00734803	0.00624617	0.239433	0.917971	15
Treatment/medication code: omeprazole (UK Biobank)	Treatment/medication	rs2899472	-0.00312316	0.00272147	0.251133	0.787592	15
Treatment/medication code: enalapril (UK Biobank)	Treatment/medication	rs2899472	0.001149	0.00102038	0.260147	0.224654	15
Risk taking (UK Biobank)	Behavioural	rs2899472	0.00567074	0.00505874	0.262297	0.242969	15
Pain type(s) experienced in last month: Knee pain (UK Biobank)	Miscellaneous	rs2899472	-0.00532322	0.00475176	0.262601	0.130981	15
Tinnitus: Yes, now most or all of the time (UK Biobank)	Miscellaneous	rs2899472	0.0056386	0.0050512	0.264298	0.191625	15
Non-cancer illness code, self-reported: gastro-oesophageal reflux (gord) / gastric reflux (UK Biobank)	Non-cancer illness	rs2899472	-0.00260764	0.00233972	0.265061	0.359033	15
Medication for pain relief, constipation, heartburn: Paracetamol (UK Biobank)	Treatment/medication	rs2899472	-0.00531288	0.00478785	0.267146	0.183759	15
Types of transport used (excluding work): Walk (UK Biobank)	Miscellaneous	rs2899472	-0.00644005	0.00580741	0.267457	0.926555	15
Leg fat mass (right) (UK Biobank)	Anthropometric	rs2899472	0.0100106	0.00924132	0.278699	0.705635	15
Systolic blood pressure, automated reading (UK Biobank)	Cardiovascular	rs2899472	-0.0126547	0.0117112	0.279893	0.215143	15
Number of treatments/medications taken (UK Biobank)	Treatment/medication	rs2899472	-0.00987233	0.00926461	0.286607	0.238914	15
Mother's age at death (UK Biobank)	Miscellaneous	rs2899472	-0.0158914	0.0149814	0.288807	0.351782	15
Non-cancer illness code, self-reported: depression (UK Biobank)	Non-cancer illness	rs2899472	-0.00283072	0.00268082	0.291008	0.190977	15
Body fat percentage (UK Biobank)	Anthropometric	rs2899472	0.00933423	0.00885578	0.291871	0.710028	15
Nervous feelings (UK Biobank)	Psychiatric/neurological	rs2899472	-0.00519165	0.00496593	0.295814	0.104262	15
Forced vital capacity (FVC), Best measure (UK Biobank)	Miscellaneous	rs2899472	-0.0107475	0.0102865	0.296108	0.279668	15
Smoking status (O'Connor et al)	Behavioural	rs2899472	-0.00713369	0.00689703	0.30099	0.115516	15
Worrier / anxious feelings (UK Biobank)	Psychiatric/neurological	rs2899472	-0.00590597	0.00572895	0.302588	0.208735	15
Treatment/medication code: gliclazide (UK Biobank)	Treatment/medication	rs2899472	-0.00108077	0.00105134	0.303952	0.281612	15
Chest pain or discomfort walking normally (UK Biobank)	Miscellaneous	rs2899472	0.0114419	0.0111437	0.304533	0.669135	15
Pain type(s) experienced in last month: Headache (UK Biobank)	Miscellaneous	rs2899472	0.00472533	0.00460565	0.304898	0.180737	15
Daytime dozing / sleeping (narcolepsy) (UK Biobank)	Miscellaneous	rs2899472	0.00584019	0.00570749	0.30619	0.801648	15
Why stopped smoking: Health precaution (UK Biobank)	Behavioural	rs2899472	-0.0116061	0.0113445	0.306284	0.598621	15
Treatment/medication code: xalatan 0.005% eye drops (UK Biobank)	Treatment/medication	rs2899472	0.000626703	0.000616241	0.309164	0.321383	15
Illnesses of father: High blood pressure (UK Biobank)	Cardiovascular	rs2899472	-0.00521316	0.00512983	0.309514	0.419616	15
Diagnoses - main ICD10: K80 Cholelithiasis (UK Biobank et al)	ICD10 codes	rs2899472	0.00166161	0.00164575	0.312669	0.902198	15
Medication for cholesterol, blood pressure, diabetes, or take exogenous hormones: Cholesterol lowering medication (UK Biobank)	Treatment/medication	rs2899472	0.00529109	0.00525108	0.313637	0.315721	15
Hair colour (O'Connor et al)	Miscellaneous	rs2899472	-0.00766937	0.00762697	0.314628	0.510134	15
Age at last live birth (UK Biobank)	Miscellaneous	rs2899472	0.0187458	0.0187584	0.317636	0.439653	15
Father's age at death (UK Biobank)	Miscellaneous	rs2899472	0.0129863	0.0133357	0.330158	0.933088	15
Transport type for commuting to job workplace: Cycle (UK Biobank)	Miscellaneous	rs2899472	0.00406033	0.00419374	0.332951	0.986897	15
Treatment/medication code: seretide 50 evohaler (UK Biobank)	Treatment/medication	rs2899472	0.00120537	0.00124603	0.333363	0.962147	15
Non-cancer illness code, self-reported: hiatus hernia (UK Biobank)	Non-cancer illness	rs2899472	-0.0016687	0.00174493	0.338915	0.824015	15
Alcohol drinker status: Never (UK Biobank)	Behavioural	rs2899472	0.00190434	0.00199731	0.34036	0.0481589	15
Falls in the last year (UK Biobank)	Miscellaneous	rs2899472	0.00229494	0.00241315	0.341597	0.651016	15
Thyroid disease (self-reported) (O'Connor et al)	Autoimmune/inflammatory	rs2899472	0.00229494	0.00241315	0.341597	0.651016	15
Illnesses of siblings: Severe depression (UK Biobank)	Psychiatric/neurological	rs2899472	0.00309286	0.0032845	0.346371	0.578364	15
Diagnoses - main ICD10: K57 Diverticular disease of intestine (UK Biobank et al)	ICD10 codes	rs2899472	-0.00153185	0.0016315	0.34777	0.268094	15
Mean corpuscular haemoglobin (O'Connor et al)	Autoimmune/inflammatory	rs2899472	-0.0087752	0.00947057	0.354147	0.609251	15
Time spent driving (UK Biobank)	Behavioural	rs2899472	0.0095741	0.0103606	0.355442	0.214949	15
Balding (pattern 4) (O'Connor et al)	Miscellaneous	rs2899472	-0.00534493	0.00578619	0.355622	0.359716	15
Treatment/medication code: doxazosin (UK Biobank)	Treatment/medication	rs2899472	-0.00112044	0.00121881	0.357941	0.523299	15
Treatment/medication code: diclofenac (UK Biobank)	Treatment/medication	rs2899472	-0.00152067	0.00166024	0.359704	0.931463	15
Diagnoses - main ICD10: K21 Gastro-oesophageal reflux disease (UK Biobank et al)	ICD10 codes	rs2899472	-0.00151319	0.00167819	0.367227	0.831866	15
Hearing aid user (UK Biobank)	Miscellaneous	rs2899472	0.00290829	0.00324899	0.370715	0.296858	15
Frequency of depressed mood in last 2 weeks (UK Biobank)	Psychiatric/neurological	rs2899472	0.00634767	0.00709179	0.370748	0.960353	15
Types of physical activity in last 4 weeks: Light DIY (eg: pruning, watering the lawn) (UK Biobank)	Miscellaneous	rs2899472	0.00511421	0.00575653	0.374316	0.997752	15
Time spent watching television (TV) (UK Biobank)	Behavioural	rs2899472	-0.00786381	0.00885459	0.374484	0.0735111	15
Non-cancer illness code, self-reported: angina (UK Biobank)	Non-cancer illness	rs2899472	-0.00176223	0.00200815	0.380196	0.463046	15
Hair/balding pattern: Pattern 4 (UK Biobank)	Miscellaneous	rs2899472	-0.00575992	0.00658716	0.381892	0.468887	15
Reason for glasses/contact lenses: For long-sightedness, i.e. for distance and near, but particularly for near tasks like reading (called 'hypermetropia') (UK Biobank)	Miscellaneous	rs2899472	0.00200839	0.0023035	0.38327	0.00245755	15
Non-cancer illness code, self-reported: osteoarthritis (UK Biobank)	Non-cancer illness	rs2899472	-0.0027575	0.00319	0.387357	0.0923572	15
Number of days/week walked 10+ minutes (UK Biobank)	Miscellaneous	rs2899472	-0.019228	0.0224398	0.391516	0.801176	15
Types of physical activity in last 4 weeks: Heavy DIY (eg: weeding, lawn mowing, carpentry, digging) (UK Biobank)	Miscellaneous	rs2899472	0.00476788	0.00560294	0.394791	0.166908	15
Age started oral contraceptive pill (UK Biobank)	Miscellaneous	rs2899472	-0.0147958	0.0175241	0.398498	0.617736	15
Forced expiratory volume in 1-second (FEV1), Best measure (UK Biobank)	Miscellaneous	rs2899472	-0.00909551	0.0108142	0.400308	0.442864	15
Reason for glasses/contact lenses: For short-sightedness, i.e. only or mainly for distance viewing such as driving, cinema etc (called 'myopia') (UK Biobank)	Miscellaneous	rs2899472	-0.00263252	0.00313326	0.400805	0.287929	15
Number of days/week of vigorous physical activity 10+ minutes (UK Biobank)	Miscellaneous	rs2899472	0.0191716	0.0228203	0.400846	0.258236	15
Job involves heavy manual or physical work (UK Biobank)	Miscellaneous	rs2899472	-0.0109817	0.0133174	0.40959	0.435011	15
Mouth/teeth dental problems: Bleeding gums (UK Biobank)	Miscellaneous	rs2899472	0.00318374	0.00386609	0.410221	0.784541	15
Low Density Lipoprotein Cholesterol (Willer et al)	Cardiovascular	rs2899472	0.0209298	0.0256418	0.414365	0.45918	11
Diagnoses - main ICD10: N40 Hyperplasia of prostate (UK Biobank et al)	ICD10 codes	rs2899472	-0.000893402	0.00110098	0.417101	0.284967	15
Number of children born (O'Connor et al)	Non-cancer illness	rs2899472	-0.0095915	0.0119565	0.422439	0.657421	15
Mineral and other dietary supplements: Calcium (UK Biobank)	Treatment/medication	rs2899472	0.00222901	0.00282097	0.429436	0.181359	15
Diagnoses - main ICD10: M54 Dorsalgia (UK Biobank et al)	ICD10 codes	rs2899472	-0.00115416	0.0014797	0.435391	0.516041	15
Duration of walks (UK Biobank)	Miscellaneous	rs2899472	0.00933402	0.0123875	0.451146	0.175724	15
Diagnoses - main ICD10: I20 Angina pectoris (UK Biobank et al)	ICD10 codes	rs2899472	0.00101896	0.00136738	0.456155	0.952083	15
Pulse rate (UK Biobank)	Cardiovascular	rs2899472	-0.0148469	0.0200762	0.459587	0.554067	15
Sunburn occasions (O'Connor et al)	Miscellaneous	rs2899472	0.00427127	0.00582475	0.463377	0.69995	15
Duration of moderate activity (UK Biobank)	Miscellaneous	rs2899472	0.00806929	0.0111816	0.470506	0.421531	15
Vascular/heart problems diagnosed by doctor: Angina (UK Biobank)	Cardiovascular	rs2899472	-0.00143	0.00200554	0.475831	0.505192	15
Fractured/broken bones in last 5 years (UK Biobank)	Miscellaneous	rs2899472	-0.00236869	0.00339427	0.48527	0.0907823	15
Getting up in morning (UK Biobank)	Miscellaneous	rs2899472	-0.00613628	0.00880442	0.485831	0.440189	15
Number of children fathered (UK Biobank)	Miscellaneous	rs2899472	0.00960127	0.0138516	0.488214	0.805135	15
Cancer code, self-reported: breast cancer (UK Biobank)	Non-cancer illness	rs2899472	0.00116205	0.00167796	0.488598	0.602833	15
Non-cancer illness code, self-reported: hypothyroidism/myxoedema (UK Biobank)	Non-cancer illness	rs2899472	0.00166909	0.00244763	0.495289	0.62147	15
Age completed full time education (UK Biobank)	Miscellaneous	rs2899472	0.00777168	0.0114472	0.497192	0.600865	15
Celiac disease (Dubois et al)	Autoimmune/inflammatory	rs700518	-0.121824	0.182063	0.503414	0.105227	6
Sodium in urine (UK Biobank)	Miscellaneous	rs2899472	-0.00741173	0.0111552	0.506423	0.236562	15
Mean sphered cell volume (O'Connor et al)	Autoimmune/inflammatory	rs2899472	0.00649414	0.00981534	0.508208	0.550069	15
Chest pain or discomfort (UK Biobank)	Miscellaneous	rs2899472	-0.00274751	0.0041802	0.511008	0.178822	15
Alcohol drinker status: Previous (UK Biobank)	Behavioural	rs2899472	-0.00134975	0.00208892	0.518183	0.112914	15
Pain type(s) experienced in last month: Pain all over the body (UK Biobank)	Miscellaneous	rs2899472	-0.000903087	0.0014046	0.520255	0.900192	15
Friendships satisfaction (UK Biobank)	Miscellaneous	rs2899472	-0.00919433	0.0148056	0.534596	0.73372	15
Past tobacco smoking (UK Biobank)	Behavioural	rs2899472	-0.00927062	0.0149314	0.534679	0.552988	15
Illnesses of siblings: High blood pressure (UK Biobank)	Cardiovascular	rs2899472	-0.00321039	0.00521613	0.538242	0.816191	15
Ever unenthusiastic/disinterested for a whole week (UK Biobank)	Psychiatric/neurological	rs2899472	0.00598961	0.00978702	0.540541	0.25711	15
Age of first birth (O'Connor et al)	Miscellaneous	rs2899472	0.0438233	0.0735334	0.551199	0.373016	15
Ever had prostate specific antigen (PSA) test (UK Biobank)	Miscellaneous	rs2899472	0.00471334	0.00804072	0.557752	0.169749	15
Miserableness (UK Biobank)	Psychiatric/neurological	rs2899472	0.00332107	0.00567142	0.558158	0.966703	15
Diagnoses - main ICD10: N81 Female genital prolapse (UK Biobank et al)	ICD10 codes	rs2899472	0.000792832	0.00135716	0.559095	0.672624	15
Diagnoses - main ICD10: D12 Benign neoplasm of colon, rectum, anus and anal canal (UK Biobank et al)	ICD10 codes	rs2899472	-0.000791798	0.00135867	0.560044	0.160511	15
Multiple sclerosis (Beecham et al)	Autoimmune/inflammatory	rs2899472	0.0448962	0.0777706	0.563744	NA	NA
Ever had hysterectomy (womb removed) (UK Biobank)	Miscellaneous	rs2899472	0.00263496	0.00457064	0.564279	0.545784	15
Duration walking for pleasure (UK Biobank)	Miscellaneous	rs2899472	-0.0115328	0.0200377	0.564915	0.300225	15
Happiness (UK Biobank)	Miscellaneous	rs2899472	0.00806121	0.0140599	0.566409	0.797474	15
Duration of heavy DIY (UK Biobank)	Miscellaneous	rs2899472	-0.0169456	0.0296511	0.56766	0.313746	15
Types of transport used (excluding work): Cycle (UK Biobank)	Miscellaneous	rs2899472	0.00167752	0.00294426	0.56884	0.133824	15
Non-cancer illness code, self-reported: diverticular disease/diverticulitis (UK Biobank)	Non-cancer illness	rs2899472	-0.000692275	0.00121806	0.569803	0.171732	15
Non-cancer illness code, self-reported: asthma (UK Biobank)	Non-cancer illness	rs2899472	0.00206043	0.00367235	0.574752	0.524848	15
Financial situation satisfaction (UK Biobank)	Miscellaneous	rs2899472	0.010384	0.0189012	0.582744	0.808952	15
No-wear time bias adjusted acceleration standard deviation (UK Biobank)	Miscellaneous	rs2899472	-0.0133448	0.0244805	0.585671	0.669298	15
Diabetes diagnosed by doctor (UK Biobank)	Cardiovascular	rs2899472	-0.00133593	0.00245241	0.585931	0.0613846	15
Peak expiratory flow (PEF) (UK Biobank)	Miscellaneous	rs2899472	0.00549575	0.0101782	0.589228	0.223689	15
Illnesses of father: Heart disease (UK Biobank)	Cardiovascular	rs2899472	0.0030834	0.00571503	0.589524	0.0594564	15
Lymphocyte count (O'Connor et al)	Autoimmune/inflammatory	rs2899472	0.00528616	0.00989821	0.593305	0.00368015	15
Taking other prescription medications (UK Biobank)	Treatment/medication	rs2899472	-0.00305778	0.00573005	0.593591	0.585775	15
Blood clot, DVT, bronchitis, emphysema, asthma, rhinitis, eczema, allergy diagnosed by doctor: Asthma (UK Biobank)	Autoimmune/inflammatory	rs2899472	0.00194156	0.00366398	0.596178	0.601759	15
Sensitivity / hurt feelings (UK Biobank)	Psychiatric/neurological	rs2899472	0.00298154	0.00566841	0.598894	0.114136	15
Treatment/medication code: paracetamol (UK Biobank)	Treatment/medication	rs2899472	-0.00232043	0.00442118	0.599692	0.162984	15
Alcohol usually taken with meals (UK Biobank)	Behavioural	rs2899472	0.0038204	0.00730397	0.600934	0.614368	15
Diagnoses - main ICD10: R07 Pain in throat and chest (UK Biobank et al)	ICD10 codes	rs2899472	-0.0012721	0.00247648	0.607482	0.237596	15
Triglycerides (Willer et al)	Cardiovascular	rs2899472	0.0114909	0.0226387	0.611751	0.00496848	11
Types of physical activity in last 4 weeks: Strenuous sports (UK Biobank)	Miscellaneous	rs2899472	-0.00176291	0.00347691	0.612132	0.910043	15
Amyotrophic lateral sclerosis (van Rheenan et al)	Autoimmune/inflammatory	rs7176330	-0.0582524	0.115079	0.612719	0.181061	8
Hand grip strength (left) (UK Biobank)	Anthropometric	rs2899472	0.00415756	0.00824432	0.614055	0.000284181	15
Medication for pain relief, constipation, heartburn: Ibuprofen (e.g. Nurofen) (UK Biobank)	Treatment/medication	rs2899472	0.00205722	0.00408487	0.61453	0.409879	15
Number of full sisters (UK Biobank)	Miscellaneous	rs2899472	-0.0044246	0.00887753	0.618199	0.475148	15
Neuroticism (O'Connor et al)	Psychiatric/neurological	rs2899472	-0.0180936	0.0363573	0.618722	0.536397	15
Leg pain on walking (UK Biobank)	Miscellaneous	rs2899472	0.00411237	0.00830579	0.620515	0.0612521	15
Non-cancer illness code, self-reported: high cholesterol (UK Biobank)	Non-cancer illness	rs2899472	-0.00183352	0.00374675	0.624585	0.96704	15
Exposure to tobacco smoke outside home (UK Biobank)	Behavioural	rs2899472	-0.00341044	0.00696956	0.624605	0.69502	15
Treatment/medication code: simvastatin (UK Biobank)	Treatment/medication	rs2899472	-0.00177088	0.00362476	0.625159	0.377985	15
Rheumatoid arthritis (Okaka et al)	Autoimmune/inflammatory	rs2899472	0.0408349	0.0839819	0.6268	0.480629	14
Illnesses of mother: Heart disease (UK Biobank)	Cardiovascular	rs2899472	-0.00227175	0.0047088	0.629489	0.11623	15
Worry too long after embarrassment (UK Biobank)	Psychiatric/neurological	rs2899472	0.0027364	0.00578659	0.636295	0.0276232	15
Frequency of light DIY in last 4 weeks (UK Biobank)	Miscellaneous	rs2899472	-0.0100714	0.021514	0.63969	0.173556	15
Total cholesterol (Willer et al)	Cardiovascular	rs2899472	0.0114909	0.024685	0.641574	0.133683	11
Number of incorrect matches in round (UK Biobank)	Psychiatric/neurological	rs2899472	0.00518205	0.0111555	0.642269	0.904088	15
Diagnoses - main ICD10: K40 Inguinal hernia (UK Biobank et al)	ICD10 codes	rs2899472	0.000830149	0.00180611	0.64578	0.0794661	15
Frequency of stair climbing in last 4 weeks (UK Biobank)	Miscellaneous	rs2899472	0.00663318	0.0148874	0.655917	0.0263589	15
Pack years of smoking PREVIEW ONLY (UK Biobank)	Behavioural	rs2899472	-0.00915066	0.0205426	0.655996	0.44935	15
Number of live births (UK Biobank)	Miscellaneous	rs2899472	-0.00793378	0.0180454	0.660186	0.123416	15
Treatment/medication code: tramadol (UK Biobank)	Treatment/medication	rs2899472	0.000524402	0.00119805	0.661595	0.988647	15
Neuroticism score (UK Biobank)	Psychiatric/neurological	rs2899472	-0.0177226	0.0408964	0.664758	0.532895	15
Sleep duration (UK Biobank)	Behavioural	rs2899472	-0.00378219	0.00882358	0.668181	0.0179989	15
Asthma (O'Connor et al)	Autoimmune/inflammatory	rs2899472	0.00140443	0.00329515	0.669953	0.718325	15
Coronary artery disease (Nikpay et al)	Cardiovascular	rs2899472	-0.0200762	0.0477619	0.674238	0.0410054	15
Ever highly irritable/argumentative for 2 days (UK Biobank)	Psychiatric/neurological	rs2899472	0.00319435	0.0077005	0.678271	0.0736236	15
Number of days/week of moderate physical activity 10+ minutes (UK Biobank)	Miscellaneous	rs2899472	0.0110739	0.0273426	0.685473	0.885616	15
Frequency of tenseness / restlessness in last 2 weeks (UK Biobank)	Miscellaneous	rs2899472	0.00282046	0.00706776	0.68985	0.586769	15
Mean platelet volume (O'Connor et al)	Autoimmune/inflammatory	rs2899472	0.00351801	0.00886752	0.691566	0.0380824	15
Age at first live birth (UK Biobank)	Miscellaneous	rs2899472	0.00723395	0.018502	0.69581	0.566763	15
Red blood cell distribution width (O'Connor et al)	Autoimmune/inflammatory	rs2899472	-0.00374757	0.00978511	0.701729	0.537101	15
FEV1/FVC (O'Connor et al)	Miscellaneous	rs2899472	0.0040264	0.0105773	0.703451	0.00104006	15
Health satisfaction (UK Biobank)	Miscellaneous	rs2899472	-0.00640648	0.0173667	0.712207	0.242186	15
Headaches for 3+ months (UK Biobank)	Miscellaneous	rs2899472	-0.00470534	0.0127681	0.712484	0.294193	15
Qualifications: NVQ or HND or HNC or equivalent (UK Biobank)	Miscellaneous	rs2899472	0.00163812	0.00447084	0.714065	0.0990305	15
Number of cigarettes previously smoked daily (UK Biobank)	Behavioural	rs2899472	-0.00742609	0.0203783	0.71555	0.746794	15
Ease of skin tanning (O'Connor et al)	Miscellaneous	rs2899472	0.0017515	0.00481058	0.715788	0.0735419	15
Treatment/medication code: cetirizine (UK Biobank)	Treatment/medication	rs2899472	-0.000426249	0.00121233	0.725143	0.957668	15
Noisy workplace (UK Biobank)	Miscellaneous	rs2899472	0.00694983	0.0199913	0.728108	0.346575	15
Qualifications: O levels/GCSEs or equivalent (UK Biobank)	Miscellaneous	rs2899472	0.00198138	0.00572601	0.729318	0.08352	15
Relative age voice broke (UK Biobank)	Miscellaneous	rs2899472	-0.00190438	0.005557	0.731825	0.787333	15
Forced vital capacity (FVC) (UK Biobank)	Miscellaneous	rs2899472	-0.00314057	0.00926628	0.734666	0.380512	15
Number of full brothers (UK Biobank)	Miscellaneous	rs2899472	0.00292366	0.00894148	0.743685	0.441726	15
Types of physical activity in last 4 weeks: Walking for pleasure (not as a means of transport) (UK Biobank)	Miscellaneous	rs2899472	0.00166137	0.00513777	0.74642	0.441858	15
Diagnoses - main ICD10: C50 Malignant neoplasm of breast (UK Biobank et al)	ICD10 codes	rs2899472	-0.000464522	0.0014417	0.747298	0.488942	15
Family relationship satisfaction (UK Biobank)	Miscellaneous	rs2899472	0.00559679	0.0180288	0.75623	0.192935	15
Target heart rate achieved (UK Biobank)	Cardiovascular	rs2899472	-0.00274839	0.00907695	0.762052	0.54107	15
Ever had bowel cancer screening (UK Biobank)	Miscellaneous	rs2899472	0.00162873	0.00538857	0.762456	0.415042	15
Frequency of unenthusiasm / disinterest in last 2 weeks (UK Biobank)	Miscellaneous	rs2899472	0.00207128	0.0068668	0.762929	0.910426	15
Alcohol intake frequency. (UK Biobank)	Behavioural	rs2899472	-0.00499499	0.0166936	0.764775	0.133788	15
Pack years adult smoking as proportion of life span exposed to smoking PREVIEW ONLY (UK Biobank)	Behavioural	rs2899472	-0.00615705	0.0205862	0.764874	0.85924	15
Leg fat percentage (right) (UK Biobank)	Anthropometric	rs2899472	-0.0021595	0.00722826	0.765125	0.102383	15
Number of operations, self-reported (UK Biobank)	Miscellaneous	rs2899472	0.00265928	0.00894244	0.766178	0.65225	15
Morning/evening person (chronotype) (UK Biobank)	Behavioural	rs2899472	0.00327141	0.0112251	0.770717	0.701527	15
Illness, injury, bereavement, stress in last 2 years: Financial difficulties (UK Biobank)	Miscellaneous	rs2899472	-0.00102558	0.00360857	0.776251	0.614592	15
Had other major operations (UK Biobank)	Miscellaneous	rs2899472	0.00208333	0.0073655	0.777292	0.926168	15
Number of pregnancy terminations (UK Biobank)	Miscellaneous	rs2899472	-0.00518874	0.0187779	0.782301	0.731011	15
Average weekly red wine intake (UK Biobank)	Behavioural	rs2899472	-0.00311976	0.0113067	0.782609	0.24617	15
Pain type(s) experienced in last month: Neck or shoulder pain (UK Biobank)	Miscellaneous	rs2899472	-0.00129212	0.00479685	0.787646	0.329731	15
Diagnoses - main ICD10: G56 Mononeuropathies of upper limb (UK Biobank et al)	ICD10 codes	rs2899472	-0.000400817	0.00149777	0.789	0.764622	15
Usual walking pace (UK Biobank)	Miscellaneous	rs2899472	0.00186296	0.00697175	0.789304	0.137145	15
Potassium in urine (UK Biobank)	Autoimmune/inflammatory	rs2899472	-0.00305996	0.0114565	0.789398	0.616904	15
Vitamin and mineral supplements: Multivitamins +/- minerals (UK Biobank)	Miscellaneous	rs2899472	-0.00123766	0.00469048	0.791883	0.867167	15
Illnesses of siblings: Heart disease (UK Biobank)	Cardiovascular	rs2899472	-0.00100284	0.00382002	0.792919	0.413671	15
Treatment/medication code: aspirin (UK Biobank)	Treatment/medication	rs2899472	-0.000973994	0.00386075	0.800824	0.142638	15
Frequency of tiredness / lethargy in last 2 weeks (UK Biobank)	Miscellaneous	rs2899472	0.00234899	0.00954867	0.805681	0.610486	15
Job involves shift work (UK Biobank)	Miscellaneous	rs2899472	0.00307766	0.0125463	0.806221	0.150846	15
Non-cancer illness code, self-reported: deep venous thrombosis (dvt) (UK Biobank)	Non-cancer illness	rs2899472	-0.000384022	0.00160517	0.810918	0.552813	15
Transport type for commuting to job workplace: Public transport (UK Biobank)	Miscellaneous	rs2899472	0.00147611	0.00630598	0.814922	0.756241	15
Major depressive disorder (Wray et al)	Psychiatric/neurological	rs2899472	0.00860911	0.0373682	0.817792	0.372295	15
Medication for pain relief, constipation, heartburn: Laxatives (e.g. Dulcolax, Senokot) (UK Biobank)	Treatment/medication	rs2899472	0.000430665	0.00191318	0.821899	0.394836	15
Breast cancer (Michailidou et al)	Miscellaneous	rs2899472	0.0065662	0.0295647	0.824239	0.0166109	15
Guilty feelings (UK Biobank)	Psychiatric/neurological	rs2899472	-0.00112291	0.00516693	0.827954	0.991729	15
Forced expiratory volume in 1-second (FEV1), predicted (UK Biobank)	Miscellaneous	rs2899472	-0.00274133	0.0127934	0.830332	0.00262146	15
Maternal smoking around birth (UK Biobank)	Behavioural	rs2899472	0.00119209	0.00566259	0.833261	0.456778	15
Frequency of travelling from home to job workplace (UK Biobank)	Miscellaneous	rs2899472	-0.00272735	0.013023	0.834116	0.442966	15
Light smokers, at least 100 smokes in lifetime (UK Biobank)	Behavioural	rs2899472	0.00218802	0.0109363	0.841427	0.797393	15
Non-cancer illness code, self-reported: osteoporosis (UK Biobank)	Non-cancer illness	rs2899472	0.000282151	0.00141367	0.841804	0.804098	15
Mean time to correctly identify matches (UK Biobank)	Psychiatric/neurological	rs2899472	-0.00223046	0.0112701	0.843116	0.00769154	15
Current employment status: Unable to work because of sickness or disability (UK Biobank)	Miscellaneous	rs2899472	-0.000421833	0.00216885	0.845787	0.393804	15
Mouth/teeth dental problems: Painful gums (UK Biobank)	Miscellaneous	rs2899472	0.000355129	0.0018774	0.849967	0.655893	15
Number of unsuccessful stop-smoking attempts (UK Biobank)	Behavioural	rs2899472	0.00343649	0.0190823	0.857084	0.310327	15
Diagnoses - main ICD10: I83 Varicose veins of lower extremities (UK Biobank et al)	ICD10 codes	rs2899472	0.00029134	0.00162486	0.857701	0.744004	15
Loneliness, isolation (UK Biobank)	Psychiatric/neurological	rs2899472	0.000742826	0.00438259	0.865407	0.713227	15
Non-cancer illness code, self-reported: hayfever/allergic rhinitis (UK Biobank)	Non-cancer illness	rs2899472	0.000438992	0.00265865	0.868851	0.428338	15
Non-cancer illness code, self-reported: diabetes (UK Biobank)	Non-cancer illness	rs2899472	-0.000360716	0.00221688	0.870744	0.0969367	15
Transport type for commuting to job workplace: Car/motor vehicle (UK Biobank)	Miscellaneous	rs2899472	0.000999204	0.00621258	0.872223	0.253193	15
Types of physical activity in last 4 weeks: Other exercises (eg: swimming, cycling, keep fit, bowling) (UK Biobank)	Miscellaneous	rs2899472	0.000906772	0.00572911	0.87424	0.304707	15
Townsend deprivation index at recruitment (UK Biobank)	Miscellaneous	rs2899472	0.00173148	0.0110849	0.875875	0.168278	15
Illnesses of siblings: Diabetes (UK Biobank)	Cardiovascular	rs2899472	-0.00054717	0.0035169	0.876362	0.754398	15
Illnesses of mother: Diabetes (UK Biobank)	Cardiovascular	rs2899472	-0.000524077	0.0034152	0.87804	0.593332	15
Crohn's disease (de Lange et al)	Autoimmune/inflammatory	rs2899472	0.0110805	0.0751198	0.882734	0.953316	15
Impedance of arm (right) (UK Biobank)	Anthropometric	rs2899472	-0.00117948	0.00801991	0.883077	0.634475	15
Mineral and other dietary supplements: Zinc (UK Biobank)	Treatment/medication	rs2899472	-0.000299444	0.0022191	0.89266	0.619569	15
Ever smoked (UK Biobank)	Behavioural	rs2899472	0.000731771	0.00558103	0.895682	0.359443	15
Treatment/medication code: levothyroxine sodium (UK Biobank)	Treatment/medication	rs2899472	0.000276443	0.00224383	0.901947	0.721664	15
Diagnoses - main ICD10: I25 Chronic ischaemic heart disease (UK Biobank et al)	ICD10 codes	rs2899472	0.00021799	0.00180866	0.904066	0.66744	15
Illnesses of father: Lung cancer (UK Biobank)	Miscellaneous	rs2899472	-0.000398174	0.0034588	0.908351	0.456835	15
Hearing difficulty/problems with background noise (UK Biobank)	Miscellaneous	rs2899472	-0.00023497	0.00205871	0.909131	0.113081	15
Type 2 diabetes (O'Connor et al)	Cardiovascular	rs2899472	-0.00023497	0.00205871	0.909131	0.113081	15
Creatinine (enzymatic) in urine (UK Biobank)	Miscellaneous	rs2899472	0.00122666	0.0107971	0.909547	0.671337	15
Weight change compared with 1 year ago (UK Biobank)	Anthropometric	rs2899472	-0.000816249	0.00741953	0.912399	0.851682	15
Medication for pain relief, constipation, heartburn: Aspirin (UK Biobank)	Treatment/medication	rs2899472	-0.000417299	0.00396383	0.916156	0.207119	15
Blood clot, DVT, bronchitis, emphysema, asthma, rhinitis, eczema, allergy diagnosed by doctor: Blood clot in the leg (DVT) (UK Biobank)	Cardiovascular	rs2899472	0.000158856	0.00162201	0.921982	0.69035	15
Treatment/medication code: lisinopril (UK Biobank)	Treatment/medication	rs2899472	-0.000163341	0.0018806	0.930786	0.94513	15
Leg fat percentage (left) (UK Biobank)	Anthropometric	rs2899472	0.000587827	0.0071299	0.934292	0.216415	15
Irritability (UK Biobank)	Psychiatric/neurological	rs2899472	0.000416314	0.00523754	0.936646	0.645047	15
Reason for glasses/contact lenses: For 'astigmatism' (UK Biobank)	Miscellaneous	rs2899472	0.000140882	0.0018362	0.938842	0.811563	15
Types of transport used (excluding work): Public transport (UK Biobank)	Miscellaneous	rs2899472	-0.000396414	0.00522306	0.939501	0.262714	15
Medication for cholesterol, blood pressure, diabetes, or take exogenous hormones: Blood pressure medication (UK Biobank)	Treatment/medication	rs2899472	-0.000387005	0.00593959	0.948049	0.174141	15
Duration of vigorous activity (UK Biobank)	Miscellaneous	rs2899472	-0.000894559	0.0153596	0.953557	0.905588	15
High density lipoprotein cholesterol (Willer et al)	Cardiovascular	rs2899472	0.00123116	0.0233928	0.958027	0.583651	11
Frequency of other exercises in last 4 weeks (UK Biobank)	Miscellaneous	rs2899472	-0.000958838	0.0205076	0.962708	0.18621	15
Forced expiratory volume in 1-second (FEV1) (UK Biobank)	Miscellaneous	rs2899472	0.000430033	0.00976039	0.964857	0.361649	15
Alcohol intake versus 10 years previously (UK Biobank)	Behavioural	rs2899472	0.000321041	0.00865842	0.970422	0.967538	15
Impedance of arm (left) (UK Biobank)	Anthropometric	rs2899472	0.000238004	0.00805205	0.976419	0.992862	15
Vitamin and mineral supplements: Vitamin C (UK Biobank)	Miscellaneous	rs2899472	9.27985e-05	0.00319799	0.97685	0.170931	15
Fed-up feelings (UK Biobank)	Psychiatric/neurological	rs2899472	9.44602e-05	0.00566517	0.986697	0.206691	15
Average weekly spirits intake (UK Biobank)	Behavioural	rs2899472	-0.000194827	0.0119661	0.98701	0.106378	15
Illness, injury, bereavement, stress in last 2 years: Serious illness, injury or assault to yourself (UK Biobank)	Miscellaneous	rs2899472	4.44056e-05	0.00330882	0.989292	0.769614	15
Snoring (UK Biobank)	Behavioural	rs2899472	-3.22016e-05	0.00561661	0.995425	0.535532	15
Treatment/medication code: rhinocort 50micrograms nasal spray (UK Biobank)	Treatment/medication	rs2899472	-1.09298e-06	0.000237178	0.996323	0.765161	15
Treatment/medication code: ventolin 100micrograms inhaler (UK Biobank)	Treatment/medication	rs2899472	6.73377e-06	0.0019131	0.997192	0.956126	15
