# Supplementary material for: A transcriptome-wide Mendelian randomization study to uncover tissue-dependent regulatory mechanisms across the human phenome
Source: Nat Commun. 2020 Jan 10;11:185. doi: 10.1038/s41467-019-13921-9 (PMC6954187; doi:10.1038/s41467-019-13921-9)
Supplement: Supplementary file 8 — Dataset 8 [file 41467_2019_13921_MOESM8_ESM.xlsx]

## Sheet: Sheet1
Supplementary Data 8: A phenome-wide association analysis of ACHE expression derived from artery aorta tissue
Associations between ACHE expression derived from artery aorta tissue and all traits
Complex Trait	Subcategory	Lead eQTL	MR Beta	MR SE	MR P	HEIDI P	HEIDI nSNPs
Pulse rate, automated reading (UK Biobank)	Cardiovascular	rs12705090	0.0525193	0.00557598	4.56e-21	0.35	20
Pulse rate (UK Biobank)	Cardiovascular	rs12705090	0.0505455	0.00671063	4.99e-14	0.353	20
Height (Wood et al)	Anthropometric	rs314370	0.0133484	0.00202659	4.5e-11	0.00314	20
Height (O'Connor et al)	Anthropometric	rs12705090	0.0150356	0.00235688	1.78e-10	0.131	20
Diastolic blood pressure (adj. medication) (O'Connor et al)	Cardiovascular	rs12705090	0.0176145	0.0029644	2.82e-09	0.371	20
Diastolic blood pressure, automated reading (UK Biobank)	Cardiovascular	rs12705090	0.0196955	0.00335395	4.3e-09	0.254	20
Red blood cell distribution width (O'Connor et al)	Autoimmune/inflammatory	rs12705090	0.0134438	0.00268668	5.62e-07	2.52e-06	20
Mean platelet volume (O'Connor et al)	Autoimmune/inflammatory	rs12705090	-0.0111475	0.00236558	2.45e-06	0.0184	20
Standing height (UK Biobank)	Anthropometric	rs12705090	0.00959053	0.00217171	1e-05	0.239	20
Hand grip strength (right) (UK Biobank)	Anthropometric	rs12705090	0.00952505	0.00219997	1.49e-05	0.103	20
Forced vital capacity (FVC) (UK Biobank)	Miscellaneous	rs12705090	0.0103742	0.00245994	2.47e-05	0.628	20
Forced vital capacity (FVC), Best measure (UK Biobank)	Miscellaneous	rs12705090	0.010958	0.00268407	4.45e-05	0.618	20
Red blood cell count (O'Connor et al)	Autoimmune/inflammatory	rs12705090	0.0100081	0.00252094	7.19e-05	1.08e-13	20
Hand grip strength (left) (UK Biobank)	Anthropometric	rs12705090	0.00853059	0.00216252	7.99e-05	0.277	20
Total cholesterol (Willer et al)	Cardiovascular	rs314370	0.0170462	0.0043442	8.71e-05	0.0649	20
Cough on most days (UK Biobank)	Miscellaneous	rs12705090	-0.00757175	0.00205986	0.000237	0.126	20
Non-cancer illness code, self-reported: hypothyroidism/myxoedema (UK Biobank)	Non-cancer illness	rs12705090	-0.00229733	0.000633219	0.000286	0.195	20
Inflammatory bowel disease (de Lange et al)	Autoimmune/inflammatory	rs12705089	0.0537542	0.014979	0.000332	0.19	20
Thyroid disease (self-reported) (O'Connor et al)	Autoimmune/inflammatory	rs12705090	-0.00205387	0.000614455	0.00083	0.304	20
Drive faster than motorway speed limit (UK Biobank)	Miscellaneous	rs12705090	-0.00762611	0.00244359	0.0018	0.603	20
FVC (O'Connor et al)	Miscellaneous	rs12705090	0.00836317	0.00269018	0.00188	0.525	20
Hearing aid user (O'Connor et al)	Miscellaneous	rs12705090	-0.00265943	0.000856206	0.0019	0.176	20
High light scatter reticulocyte count (O'Connor et al)	Autoimmune/inflammatory	rs12705090	0.0077472	0.00253022	0.0022	0.245	20
Ever smoked (UK Biobank)	Behavioural	rs12705090	-0.00432211	0.00142528	0.00243	0.676	20
Past tobacco smoking (UK Biobank)	Behavioural	rs12705090	0.0115074	0.00379639	0.00244	0.491	20
Crohn's disease (de Lange et al)	Autoimmune/inflammatory	rs12705089	0.0574521	0.0190388	0.00255	0.0334	20
Mineral and other dietary supplements: Glucosamine (UK Biobank)	Treatment/medication	rs12705090	-0.00342644	0.00115525	0.00302	0.194	20
Hair/balding pattern: Pattern 3 (UK Biobank)	Miscellaneous	rs12705090	-0.00565489	0.0019089	0.00305	0.556	20
FEV1/FVC (O'Connor et al)	Miscellaneous	rs12705090	-0.00794356	0.00268674	0.00311	0.439	20
Type 2 diabetes (O'Connor et al)	Cardiovascular	rs12705090	-0.00152409	0.000523213	0.00358	0.497	20
Heel bone mineral density (BMD) T-score, automated (UK Biobank)	Miscellaneous	rs12705090	-0.0103352	0.00370716	0.00531	0.00494	20
Mean sphered cell volume (O'Connor et al)	Autoimmune/inflammatory	rs12705090	-0.00678912	0.00246114	0.00581	5.06e-07	20
Smoking status: Previous (UK Biobank)	Behavioural	rs12705090	-0.00381324	0.00138431	0.00588	0.53	20
Pain type(s) experienced in last month: Stomach or abdominal pain (UK Biobank)	Miscellaneous	rs12705090	-0.00220245	0.000802086	0.00603	0.997	20
Sitting height (UK Biobank)	Anthropometric	rs12705090	0.00603014	0.00223233	0.00691	0.0924	20
Types of physical activity in last 4 weeks: Other exercises (eg: swimming, cycling, keep fit, bowling) (UK Biobank)	Miscellaneous	rs12705090	-0.00390366	0.00145061	0.00712	0.61	20
Forced expiratory volume in 1-second (FEV1), Best measure (UK Biobank)	Miscellaneous	rs12705090	0.00727251	0.00271401	0.00737	0.824	20
Forced expiratory volume in 1-second (FEV1), predicted percentage (UK Biobank)	Miscellaneous	rs12705090	0.0135217	0.00504575	0.00737	0.879	20
Treatment/medication code: metformin (UK Biobank)	Treatment/medication	rs12705090	-0.00117934	0.000449872	0.00875	0.233	20
Forced expiratory volume in 1-second (FEV1) (UK Biobank)	Miscellaneous	rs12705090	0.00646919	0.0024675	0.00875	0.925	20
Long-standing illness, disability or infirmity (UK Biobank)	Miscellaneous	rs12705090	-0.00355842	0.00136713	0.00925	0.628	20
Treatment/medication code: atorvastatin (UK Biobank)	Treatment/medication	rs12705090	0.00128047	0.000493341	0.00945	0.93	20
Monocyte count (O'Connor et al)	Autoimmune/inflammatory	rs12705090	-0.00631397	0.00246413	0.0104	0.403	20
Treatment/medication code: levothyroxine sodium (UK Biobank)	Treatment/medication	rs12705090	-0.00144667	0.000566377	0.0106	0.234	20
Diabetes diagnosed by doctor (UK Biobank)	Cardiovascular	rs12705090	-0.00156039	0.000616745	0.0114	0.326	20
Impedance of leg (left) (UK Biobank)	Anthropometric	rs12705090	0.00652409	0.00262059	0.0128	0.0644	20
Age at first live birth (UK Biobank)	Miscellaneous	rs12705090	-0.0114926	0.00463904	0.0132	0.0361	20
Daytime dozing / sleeping (narcolepsy) (UK Biobank)	Miscellaneous	rs12705090	-0.00350451	0.0014205	0.0136	0.422	20
Arm predicted mass (right) (UK Biobank)	Anthropometric	rs12705090	0.00440126	0.00178371	0.0136	0.477	20
Impedance basal metabolic rate (O'Connor et al)	Anthropometric	rs12705090	0.00374915	0.00152514	0.014	0.139	20
Low Density Lipoprotein Cholesterol (Willer et al)	Cardiovascular	rs314370	0.010372	0.00425454	0.0148	0.329	20
Ulcerative colitis (de Lange et al)	Autoimmune/inflammatory	rs12705089	0.0448253	0.0184046	0.0149	0.78	20
Father's age at death (UK Biobank)	Miscellaneous	rs12705090	-0.00803465	0.00332015	0.0155	0.013	20
White blood cell count (O'Connor et al)	Autoimmune/inflammatory	rs12705090	-0.00584566	0.00246814	0.0179	0.445	20
Medication for pain relief, constipation, heartburn: Laxatives (e.g. Dulcolax, Senokot) (UK Biobank)	Treatment/medication	rs12705090	0.00112048	0.000480363	0.0197	0.902	20
Mean time to correctly identify matches (UK Biobank)	Psychiatric/neurological	rs12705090	0.0065819	0.00282992	0.02	0.673	20
Fluid intelligence score (UK Biobank)	Psychiatric/neurological	rs12705090	0.0238662	0.0106071	0.0244	0.98	20
Non-cancer illness code, self-reported: diabetes (UK Biobank)	Non-cancer illness	rs12705090	-0.00124813	0.000555916	0.0248	0.193	20
Suffer from 'nerves' (UK Biobank)	Psychiatric/neurological	rs12705090	0.00266559	0.00119617	0.0259	0.825	20
Other serious medical condition/disability diagnosed by doctor (UK Biobank)	Miscellaneous	rs12705090	-0.00257985	0.0011681	0.0272	0.548	20
Mineral and other dietary supplements: Fish oil (including cod liver oil) (UK Biobank)	Treatment/medication	rs12705090	-0.00293161	0.00133506	0.0281	0.138	20
Trunk fat mass (UK Biobank)	Anthropometric	rs12705090	0.00627257	0.00287578	0.0292	0.87	20
Comparative height size at age 10 (UK Biobank)	Anthropometric	rs12705090	0.00418912	0.00194821	0.0315	0.68	20
Systolic blood pressure (adj. medication) (O'Connor et al)	Cardiovascular	rs12705090	-0.00546888	0.00255099	0.032	0.00808	20
Non-cancer illness code, self-reported: deep venous thrombosis (dvt) (UK Biobank)	Non-cancer illness	rs12705090	-0.000857927	0.000401554	0.0326	0.579	20
Arm predicted mass (left) (UK Biobank)	Anthropometric	rs12705090	0.00384232	0.00180734	0.0335	0.418	20
Medication for pain relief, constipation, heartburn: Omeprazole (e.g. Zanprol) (UK Biobank)	Treatment/medication	rs12705090	-0.00145248	0.000683701	0.0336	0.993	20
Whole body fat mass (UK Biobank)	Anthropometric	rs12705090	0.00586371	0.00278316	0.0351	0.8	20
Impedance of leg (right) (UK Biobank)	Anthropometric	rs12705090	0.00541061	0.00258036	0.036	0.0988	20
Diagnoses - main ICD10: N81 Female genital prolapse (UK Biobank et al)	ICD10 codes	rs12705090	-0.000703379	0.000338058	0.0375	0.971	20
Illnesses of father: Diabetes (UK Biobank)	Cardiovascular	rs12705090	-0.00184128	0.000888325	0.0382	0.812	20
Age of first birth (O'Connor et al)	Miscellaneous	rs12705090	-0.0376379	0.0181931	0.0386	0.0227	20
Illnesses of siblings: Heart disease (UK Biobank)	Cardiovascular	rs12705090	0.00196675	0.000954072	0.0393	0.966	20
Townsend deprivation index at recruitment (UK Biobank)	Miscellaneous	rs12705090	0.00570157	0.00277027	0.0396	0.0192	20
Mineral and other dietary supplements: Zinc (UK Biobank)	Treatment/medication	rs12705090	-0.00113691	0.000554532	0.0403	0.917	20
Arm fat-free mass (right) (UK Biobank)	Anthropometric	rs12705090	0.00363626	0.00177549	0.0406	0.563	20
Basal metabolic rate (UK Biobank)	Anthropometric	rs12705090	0.00384756	0.00188898	0.0417	0.431	20
Arm fat-free mass (left) (UK Biobank)	Anthropometric	rs12705090	0.00366803	0.00181088	0.0428	0.457	20
Diagnoses - main ICD10: G56 Mononeuropathies of upper limb (UK Biobank et al)	ICD10 codes	rs12705090	-0.000749208	0.000373756	0.045	0.509	20
Blood clot, DVT, bronchitis, emphysema, asthma, rhinitis, eczema, allergy diagnosed by doctor: Blood clot in the leg (DVT) (UK Biobank)	Cardiovascular	rs12705090	-0.000811573	0.000405026	0.0451	0.626	20
Non-cancer illness code, self-reported: hiatus hernia (UK Biobank)	Non-cancer illness	rs12705090	-0.000856496	0.000431038	0.0469	0.208	20
Average weekly red wine intake (UK Biobank)	Behavioural	rs12705090	-0.00552977	0.00281936	0.0498	0.538	20
Impedance of whole body (UK Biobank)	Anthropometric	rs12705090	0.00423092	0.00216915	0.0511	0.072	20
Medication for pain relief, constipation, heartburn: Aspirin (UK Biobank)	Treatment/medication	rs12705090	-0.00192839	0.000988723	0.0511	0.685	20
Treatment/medication code: omeprazole (UK Biobank)	Treatment/medication	rs12705090	-0.00127591	0.00066821	0.0562	0.972	20
Weight (UK Biobank)	Anthropometric	rs12705090	0.00472532	0.00248354	0.0571	0.796	20
Trunk fat percentage (UK Biobank)	Anthropometric	rs12705090	0.0049636	0.00261243	0.0574	0.677	20
Sensitivity / hurt feelings (UK Biobank)	Psychiatric/neurological	rs12705090	-0.00264656	0.0014088	0.0603	0.708	20
Treatment/medication code: seretide 50 evohaler (UK Biobank)	Treatment/medication	rs12705090	0.000574754	0.000307137	0.0613	0.309	20
Bipolar disorder (Ruderfer et al)	Psychiatric/neurological	rs12705090	0.0322899	0.0173858	0.0633	0.0437	20
Whole body fat-free mass (UK Biobank)	Anthropometric	rs12705090	0.00332207	0.00179597	0.0644	0.242	20
Leg fat mass (right) (UK Biobank)	Anthropometric	rs12705090	0.00418901	0.00227044	0.065	0.554	20
Vascular/heart problems diagnosed by doctor: Heart attack (UK Biobank)	Cardiovascular	rs12705090	-0.000781118	0.000426068	0.0668	0.766	20
Medication for cholesterol, blood pressure, diabetes, or take exogenous hormones: Cholesterol lowering medication (UK Biobank)	Treatment/medication	rs12705090	0.00235386	0.00129098	0.0683	0.842	20
Whole body water mass (UK Biobank)	Anthropometric	rs12705090	0.00325247	0.00179749	0.0704	0.265	20
Leg fat mass (left) (UK Biobank)	Anthropometric	rs12705090	0.00405065	0.00224315	0.071	0.692	20
High density lipoprotein cholesterol (Willer et al)	Cardiovascular	rs314370	0.00703495	0.00393058	0.0735	0.223	20
Job involves heavy manual or physical work (UK Biobank)	Miscellaneous	rs12705090	0.00588193	0.00329506	0.0742	0.441	20
Trunk fat-free mass (UK Biobank)	Anthropometric	rs12705090	0.0031853	0.00178706	0.0747	0.191	20
Treatment/medication code: aspirin (UK Biobank)	Treatment/medication	rs12705090	-0.00168333	0.000959644	0.0794	0.563	20
Job involves mainly walking or standing (UK Biobank)	Miscellaneous	rs12705090	0.00722223	0.00418488	0.0844	0.416	20
Trunk predicted mass (UK Biobank)	Anthropometric	rs12705090	0.00305056	0.00177941	0.0865	0.182	20
Systemic lupus erythematosus (Bentham et al)	Autoimmune/inflammatory	rs12705090	-0.0558065	0.0326081	0.087	0.433	20
Platelet distribution width (O'Connor et al)	Autoimmune/inflammatory	rs12705090	-0.00404661	0.0023756	0.0885	2.07e-08	20
Why stopped smoking: Health precaution (UK Biobank)	Behavioural	rs12705090	-0.00472596	0.00279548	0.0909	0.811	20
Number of cigarettes previously smoked daily (UK Biobank)	Behavioural	rs12705090	-0.00856457	0.00507698	0.0916	0.47	20
Comparative body size at age 10 (UK Biobank)	Anthropometric	rs12705090	-0.00326588	0.00193885	0.0921	0.894	20
Loneliness, isolation (UK Biobank)	Psychiatric/neurological	rs12705090	0.00183132	0.00108892	0.0926	0.0212	20
Non-cancer illness code, self-reported: heart attack/myocardial infarction (UK Biobank)	Non-cancer illness	rs12705090	-0.000705667	0.000423012	0.0953	0.661	20
Leg fat-free mass (left) (UK Biobank)	Anthropometric	rs12705090	0.00310843	0.00186502	0.0956	0.326	20
Pulse wave Arterial Stiffness index (UK Biobank)	Cardiovascular	rs12705090	0.00797498	0.00485738	0.101	0.0344	20
Body fat percentage (UK Biobank)	Anthropometric	rs12705090	0.00354788	0.00217072	0.102	0.713	20
Treatment/medication code: gliclazide (UK Biobank)	Treatment/medication	rs12705090	-0.000417979	0.000257821	0.105	0.537	20
Balding (pattern 1) (O'Connor et al)	Miscellaneous	rs12705090	0.00269109	0.00168656	0.111	0.153	20
Leg predicted mass (left) (UK Biobank)	Anthropometric	rs12705090	0.00294797	0.00185047	0.111	0.333	20
Birth weight (UK Biobank)	Anthropometric	rs12705090	0.0058752	0.00368174	0.111	0.599	20
Snoring (UK Biobank)	Behavioural	rs12705090	0.00220722	0.00139376	0.113	0.0918	20
Mood swings (UK Biobank)	Psychiatric/neurological	rs12705090	-0.00226357	0.00142751	0.113	0.662	20
Sodium in urine (UK Biobank)	Miscellaneous	rs12705090	0.0043618	0.00275349	0.113	0.746	20
Leg fat-free mass (right) (UK Biobank)	Anthropometric	rs12705090	0.00284915	0.00186089	0.126	0.489	20
Mouth/teeth dental problems: Painful gums (UK Biobank)	Miscellaneous	rs12705090	-0.000707432	0.000465359	0.128	0.283	20
Pulse wave reflection index (UK Biobank)	Cardiovascular	rs12705090	-0.00720787	0.00473348	0.128	0.362	20
Creatinine (enzymatic) in urine (UK Biobank)	Miscellaneous	rs12705090	0.00402951	0.00267539	0.132	0.344	20
Leg predicted mass (right) (UK Biobank)	Anthropometric	rs12705090	0.00276455	0.00184794	0.135	0.517	20
Non-cancer illness code, self-reported: gastro-oesophageal reflux (gord) / gastric reflux (UK Biobank)	Non-cancer illness	rs12705090	-0.000845052	0.000571451	0.139	0.656	20
Types of physical activity in last 4 weeks: Walking for pleasure (not as a means of transport) (UK Biobank)	Miscellaneous	rs12705090	-0.00187194	0.00127166	0.141	0.798	20
Educational attainment (Lee et al)	Psychiatric/neurological	rs12705090	-0.00286809	0.00197444	0.146	0.147	20
Breast cancer (Michailidou et al)	Miscellaneous	rs12705090	0.0102818	0.00718615	0.152	0.0988	20
Pack years adult smoking as proportion of life span exposed to smoking PREVIEW ONLY (UK Biobank)	Behavioural	rs12705090	-0.00727416	0.0051067	0.154	0.0151	20
Smoking status (O'Connor et al)	Behavioural	rs12705090	-0.00237682	0.00168235	0.158	0.548	20
Medication for cholesterol, blood pressure or diabetes: Cholesterol lowering medication (UK Biobank)	Treatment/medication	rs12705090	-0.00248653	0.00176646	0.159	0.0703	20
Had other major operations (UK Biobank)	Miscellaneous	rs12705090	-0.00255879	0.00182029	0.16	0.797	20
Number of children fathered (UK Biobank)	Miscellaneous	rs12705090	-0.00476927	0.00341373	0.162	0.771	20
Pulse wave peak to peak time (UK Biobank)	Cardiovascular	rs12705090	-0.00683097	0.00493099	0.166	0.0303	20
Illnesses of mother: Diabetes (UK Biobank)	Cardiovascular	rs12705090	-0.00116725	0.000845293	0.167	0.579	20
Types of physical activity in last 4 weeks: Strenuous sports (UK Biobank)	Miscellaneous	rs12705090	0.00118236	0.000858095	0.168	0.613	20
Frequency of stair climbing in last 4 weeks (UK Biobank)	Miscellaneous	rs12705090	-0.00501004	0.00367602	0.173	0.628	20
Health satisfaction (UK Biobank)	Miscellaneous	rs12705090	-0.0058199	0.00428652	0.175	0.977	20
Pain type(s) experienced in last month: Knee pain (UK Biobank)	Miscellaneous	rs12705090	-0.00156818	0.0011586	0.176	0.275	20
Ever had stillbirth, spontaneous miscarriage or termination (UK Biobank)	Miscellaneous	rs12705090	-0.00244011	0.00180429	0.176	0.586	20
Usual walking pace (UK Biobank)	Miscellaneous	rs12705090	0.0023258	0.00172337	0.177	0.738	20
Pack years of smoking PREVIEW ONLY (UK Biobank)	Behavioural	rs12705090	-0.00681207	0.00508449	0.18	0.0248	20
Waist-hip ratio (adj. BMI) (O'Connor et al)	Anthropometric	rs12705090	-0.00327603	0.0024475	0.181	0.106	20
Treatment/medication code: enalapril (UK Biobank)	Treatment/medication	rs12705090	-0.000332263	0.00024872	0.182	0.265	20
Treatment/medication code: simvastatin (UK Biobank)	Treatment/medication	rs12705090	-0.00119	0.000894229	0.183	0.21	20
Tense / 'highly strung' (UK Biobank)	Psychiatric/neurological	rs12705090	0.00141126	0.00107987	0.191	0.0325	20
Worry too long after embarrassment (UK Biobank)	Psychiatric/neurological	rs12705090	0.00186624	0.00142643	0.191	0.889	20
Number of live births (UK Biobank)	Miscellaneous	rs12705090	0.00574791	0.00444802	0.196	0.0438	20
Frequency of tenseness / restlessness in last 2 weeks (UK Biobank)	Miscellaneous	rs12705090	0.00225047	0.00174412	0.197	0.253	20
Number of operations, self-reported (UK Biobank)	Miscellaneous	rs12705090	-0.00285236	0.00220899	0.197	0.653	20
Treatment/medication code: diclofenac (UK Biobank)	Treatment/medication	rs12705090	0.000524618	0.000406543	0.197	0.851	20
Treatment/medication code: lisinopril (UK Biobank)	Treatment/medication	rs12705090	-0.000599353	0.000464973	0.197	0.872	20
Guilty feelings (UK Biobank)	Psychiatric/neurological	rs12705090	0.00163782	0.00127674	0.2	0.417	20
Worrier / anxious feelings (UK Biobank)	Psychiatric/neurological	rs12705090	0.0017886	0.00139901	0.201	0.926	20
Diagnoses - main ICD10: C50 Malignant neoplasm of breast (UK Biobank et al)	ICD10 codes	rs12705090	-0.000454642	0.000356019	0.202	0.502	20
Leg pain on walking (UK Biobank)	Miscellaneous	rs12705090	-0.00259991	0.00204461	0.204	0.986	20
Frequency of unenthusiasm / disinterest in last 2 weeks (UK Biobank)	Miscellaneous	rs12705090	0.00212384	0.00169539	0.21	0.354	20
Duration of walks (UK Biobank)	Miscellaneous	rs12705090	-0.00380946	0.00304243	0.211	0.163	20
Pain type(s) experienced in last month: Neck or shoulder pain (UK Biobank)	Miscellaneous	rs12705090	-0.00145176	0.00118426	0.22	0.388	20
Ever highly irritable/argumentative for 2 days (UK Biobank)	Psychiatric/neurological	rs12705090	-0.00231774	0.00189776	0.222	0.663	20
Illnesses of siblings: Severe depression (UK Biobank)	Psychiatric/neurological	rs12705090	0.000976289	0.000803075	0.224	0.311	20
Target heart rate achieved (UK Biobank)	Cardiovascular	rs12705090	-0.00269385	0.00224323	0.23	0.644	20
Reason for glasses/contact lenses: For long-sightedness, i.e. for distance and near, but particularly for near tasks like reading (called 'hypermetropia') (UK Biobank)	Miscellaneous	rs12705090	-0.000674713	0.000564002	0.232	0.535	20
Leg fat percentage (left) (UK Biobank)	Anthropometric	rs12705090	0.00206387	0.00176064	0.241	0.517	20
Medication for pain relief, constipation, heartburn: Ibuprofen (e.g. Nurofen) (UK Biobank)	Treatment/medication	rs12705090	-0.00117145	0.00100563	0.244	0.236	20
Arm fat mass (left) (UK Biobank)	Anthropometric	rs12705090	0.00319587	0.00275916	0.247	0.967	20
Arm fat mass (right) (UK Biobank)	Anthropometric	rs12705090	0.00318248	0.00275828	0.249	0.935	20
Diagnoses - main ICD10: M54 Dorsalgia (UK Biobank et al)	ICD10 codes	rs12705090	0.000417182	0.000362797	0.25	0.664	20
Types of physical activity in last 4 weeks: Light DIY (eg: pruning, watering the lawn) (UK Biobank)	Miscellaneous	rs12705090	-0.00161635	0.00140847	0.251	0.304	20
Leg fat percentage (right) (UK Biobank)	Anthropometric	rs12705090	0.00203154	0.00178267	0.254	0.447	20
Alcohol drinker status: Previous (UK Biobank)	Behavioural	rs12705090	0.000584987	0.000513242	0.254	0.837	20
Systolic blood pressure, automated reading (UK Biobank)	Cardiovascular	rs12705090	-0.00320696	0.00285013	0.261	0.16	20
Frequency of depressed mood in last 2 weeks (UK Biobank)	Psychiatric/neurological	rs12705090	0.00193929	0.00173469	0.264	0.0422	20
Peak expiratory flow (PEF) (UK Biobank)	Miscellaneous	rs12705090	0.00279914	0.00250364	0.264	0.861	20
Non-cancer illness code, self-reported: asthma (UK Biobank)	Non-cancer illness	rs12705090	0.00100227	0.000903132	0.267	0.0549	20
Relative age voice broke (UK Biobank)	Miscellaneous	rs12705090	0.00151655	0.00137132	0.269	0.27	20
Treatment/medication code: rhinocort 50micrograms nasal spray (UK Biobank)	Treatment/medication	rs12705090	6.47e-05	5.85e-05	0.269	1	20
Friendships satisfaction (UK Biobank)	Miscellaneous	rs12705090	0.00400581	0.00363494	0.27	0.184	20
Wears glasses or contact lenses (UK Biobank)	Miscellaneous	rs12705090	0.000951991	0.000869765	0.274	0.73	20
Blood clot, DVT, bronchitis, emphysema, asthma, rhinitis, eczema, allergy diagnosed by doctor: Hayfever, allergic rhinitis or eczema (UK Biobank)	Autoimmune/inflammatory	rs12705090	0.00129658	0.00118915	0.276	0.0203	20
Mother's age at death (UK Biobank)	Miscellaneous	rs12705090	-0.00395753	0.00365161	0.278	0.869	20
College completion (O'Connor et al)	Psychiatric/neurological	rs12705090	-0.00121447	0.00112449	0.28	0.248	20
Treatment/medication code: doxazosin (UK Biobank)	Treatment/medication	rs12705090	-0.000320795	0.000297798	0.281	0.831	20
Blood clot, DVT, bronchitis, emphysema, asthma, rhinitis, eczema, allergy diagnosed by doctor: Asthma (UK Biobank)	Autoimmune/inflammatory	rs12705090	0.00096901	0.000901119	0.282	0.0879	20
Eosinophil count (O'Connor et al)	Autoimmune/inflammatory	rs12705090	0.00260492	0.00244726	0.287	0.304	20
Hair/balding pattern: Pattern 2 (UK Biobank)	Miscellaneous	rs12705090	0.00186054	0.00175282	0.288	0.22	20
Mouth/teeth dental problems: Bleeding gums (UK Biobank)	Miscellaneous	rs12705090	-0.000997989	0.000946416	0.292	0.884	20
Current employment status: In paid employment or self-employed (UK Biobank)	Miscellaneous	rs12705090	0.00145879	0.00139693	0.296	0.457	20
Multiple sclerosis (Beecham et al)	Autoimmune/inflammatory	rs314375	-0.0328679	0.0314222	0.296	0.986	4
Average weekly spirits intake (UK Biobank)	Behavioural	rs12705090	-0.00304085	0.00295119	0.303	0.198	20
Ease of skin tanning (O'Connor et al)	Miscellaneous	rs12705090	0.00121113	0.00118636	0.307	0.0225	20
Average weekly beer plus cider intake (UK Biobank)	Behavioural	rs12705090	0.00236198	0.00231526	0.308	0.999	20
Number of full sisters (UK Biobank)	Miscellaneous	rs12705090	0.00219085	0.00218345	0.316	0.162	20
Treatment/medication code: ibuprofen (UK Biobank)	Treatment/medication	rs12705090	-0.00092708	0.000928628	0.318	0.0695	20
Diagnoses - main ICD10: I20 Angina pectoris (UK Biobank et al)	ICD10 codes	rs12705090	0.000334001	0.000335009	0.319	0.406	20
Illnesses of mother: Chronic bronchitis/emphysema (UK Biobank)	Miscellaneous	rs12705090	0.000670403	0.000675742	0.321	0.534	20
Tobacco smoking: Ex-smoker (UK Biobank)	Behavioural	rs12705090	-0.00269529	0.00272376	0.322	0.903	20
Qualifications: College or University degree (UK Biobank)	Miscellaneous	rs12705090	-0.00130139	0.00131812	0.323	0.141	20
Morning/evening person (chronotype) (UK Biobank)	Behavioural	rs12705090	-0.00271948	0.00276297	0.325	0.149	20
Cognitive performance (Lee et al)	Psychiatric/neurological	rs12705090	0.00323788	0.00330512	0.327	0.367	20
Sleeplessness / insomnia (UK Biobank)	Behavioural	rs12705090	-0.00196881	0.00201493	0.329	0.914	20
Age started oral contraceptive pill (UK Biobank)	Miscellaneous	rs12705090	0.00416879	0.00427985	0.33	0.714	20
Cardiovascular disease (O'Connor et al)	Cardiovascular	rs12705090	0.00107699	0.00111855	0.336	0.256	20
Types of transport used (excluding work): Public transport (UK Biobank)	Miscellaneous	rs12705090	-0.00122576	0.00128731	0.341	0.172	20
Number of days/week walked 10+ minutes (UK Biobank)	Miscellaneous	rs12705090	-0.00522451	0.00548469	0.341	0.429	20
Education years (O'Connor et al)	Psychiatric/neurological	rs12705090	-0.0115817	0.0122755	0.345	0.708	20
Diagnoses - main ICD10: K80 Cholelithiasis (UK Biobank et al)	ICD10 codes	rs12705090	-0.000376838	0.000400834	0.347	0.484	20
Non-cancer illness code, self-reported: osteoarthritis (UK Biobank)	Non-cancer illness	rs12705090	-0.000732005	0.000779424	0.348	0.439	20
Fractured/broken bones in last 5 years (UK Biobank)	Miscellaneous	rs12705090	0.000777967	0.000831759	0.35	0.503	20
Impedance of arm (left) (UK Biobank)	Anthropometric	rs12705090	0.00183441	0.00198422	0.355	0.153	20
Taking other prescription medications (UK Biobank)	Treatment/medication	rs12705090	-0.00127004	0.00140699	0.367	0.0921	20
Wheeze or whistling in the chest in last year (UK Biobank)	Miscellaneous	rs12705090	0.00102486	0.00115021	0.373	0.88	20
Diagnoses - main ICD10: K40 Inguinal hernia (UK Biobank et al)	ICD10 codes	rs12705090	0.000390446	0.000443866	0.379	0.242	20
Amyotrophic lateral sclerosis (van Rheenan et al)	Autoimmune/inflammatory	rs314368	0.0236971	0.027022	0.381	0.638	18
Forced expiratory volume in 1-second (FEV1), predicted (UK Biobank)	Miscellaneous	rs12705090	0.00273482	0.00314348	0.384	0.0251	20
Eczema (O'Connor et al)	Autoimmune/inflammatory	rs12705090	0.000913082	0.00105307	0.386	0.509	20
Non-cancer illness code, self-reported: high cholesterol (UK Biobank)	Non-cancer illness	rs12705090	0.000794938	0.000920368	0.388	0.784	20
Illnesses of siblings: Diabetes (UK Biobank)	Cardiovascular	rs12705090	-0.000743929	0.000865912	0.39	0.236	20
Duration of heavy DIY (UK Biobank)	Miscellaneous	rs12705090	-0.00626465	0.00728194	0.39	0.249	20
Shortness of breath walking on level ground (UK Biobank)	Miscellaneous	rs12705090	-0.0013009	0.00151287	0.39	0.377	20
Sunburn occasions (O'Connor et al)	Miscellaneous	rs12705090	-0.00120965	0.00142369	0.396	0.638	20
Hip circumference (UK Biobank)	Anthropometric	rs12705090	0.00236207	0.0027807	0.396	0.714	20
Neuroticism (O'Connor et al)	Psychiatric/neurological	rs12705090	0.00752544	0.00890282	0.398	0.59	20
Number of days/week of vigorous physical activity 10+ minutes (UK Biobank)	Miscellaneous	rs12705090	-0.00469881	0.00557632	0.399	0.394	20
Diagnoses - main ICD10: K21 Gastro-oesophageal reflux disease (UK Biobank et al)	ICD10 codes	rs12705090	-0.000344271	0.000409429	0.4	0.995	20
Diagnoses - main ICD10: N40 Hyperplasia of prostate (UK Biobank et al)	ICD10 codes	rs12705090	-0.000225789	0.000269091	0.401	0.845	20
Treatment/medication code: amlodipine (UK Biobank)	Treatment/medication	rs12705090	0.000465224	0.000554712	0.402	0.102	20
Diagnoses - main ICD10: R07 Pain in throat and chest (UK Biobank et al)	ICD10 codes	rs12705090	-0.000505425	0.000608034	0.406	0.84	20
Frequency of other exercises in last 4 weeks (UK Biobank)	Miscellaneous	rs12705090	-0.00415157	0.0050618	0.412	0.377	20
Job involves shift work (UK Biobank)	Miscellaneous	rs12705090	-0.00252127	0.00309408	0.415	0.739	20
Impedance of arm (right) (UK Biobank)	Anthropometric	rs12705090	0.00160053	0.00197419	0.418	0.463	20
Mineral and other dietary supplements: Calcium (UK Biobank)	Treatment/medication	rs12705090	-0.000549461	0.000689545	0.426	0.843	20
Vitamin and mineral supplements: Vitamin C (UK Biobank)	Miscellaneous	rs12705090	-0.000618527	0.000787382	0.432	0.289	20
High cholesterol (self-reported) (O'Connor et al)	Cardiovascular	rs12705090	0.000634222	0.000812012	0.435	0.921	20
Hearing difficulty/problems with background noise (UK Biobank)	Miscellaneous	rs12705090	0.0010668	0.00136916	0.436	0.938	20
Prospective memory result (UK Biobank)	Psychiatric/neurological	rs12705090	0.00192916	0.00249877	0.44	0.42	20
Transport type for commuting to job workplace: Public transport (UK Biobank)	Miscellaneous	rs12705090	-0.00117683	0.00155329	0.449	0.675	20
Heel bone mineral density (BMD) T-score, automated (right) (UK Biobank)	Miscellaneous	rs12705090	-0.00359223	0.00478371	0.453	0.964	20
Number of unsuccessful stop-smoking attempts (UK Biobank)	Behavioural	rs12705090	-0.00352921	0.00471922	0.455	0.273	20
Illnesses of siblings: High blood pressure (UK Biobank)	Cardiovascular	rs12705090	-0.000951766	0.00127804	0.456	0.16	20
Diagnoses - main ICD10: R10 Abdominal and pelvic pain (UK Biobank et al)	ICD10 codes	rs12705090	-0.000420097	0.000564585	0.457	0.679	20
Coronary artery disease (Nikpay et al)	Cardiovascular	rs12705090	0.00849154	0.0115563	0.462	0.000909	20
Ever depressed for a whole week (UK Biobank)	Psychiatric/neurological	rs12705090	-0.00179349	0.00244681	0.464	0.856	20
Ever unenthusiastic/disinterested for a whole week (UK Biobank)	Psychiatric/neurological	rs12705090	0.00175229	0.002398	0.465	0.638	20
Illness, injury, bereavement, stress in last 2 years: Serious illness, injury or assault to yourself (UK Biobank)	Miscellaneous	rs12705090	0.00059351	0.000814448	0.466	0.447	20
Heel bone mineral density (BMD) T-score, automated (left) (UK Biobank)	Miscellaneous	rs12705090	-0.00350243	0.00481382	0.467	0.726	20
Qualifications: O levels/GCSEs or equivalent (UK Biobank)	Miscellaneous	rs12705090	0.00102342	0.00140773	0.467	0.95	20
Diagnoses - main ICD10: K57 Diverticular disease of intestine (UK Biobank et al)	ICD10 codes	rs12705090	-0.000285416	0.000397401	0.473	0.702	20
Transport type for commuting to job workplace: Cycle (UK Biobank)	Miscellaneous	rs12705090	0.000725882	0.00102213	0.478	0.703	20
Illnesses of father: Prostate cancer (UK Biobank)	Miscellaneous	rs12705090	0.000563019	0.000796596	0.48	0.84	20
Vascular/heart problems diagnosed by doctor: High blood pressure (UK Biobank)	Cardiovascular	rs12705090	0.000877369	0.00124766	0.482	0.243	20
Ever had bowel cancer screening (UK Biobank)	Miscellaneous	rs12705090	0.000924906	0.00132515	0.485	0.781	20
Qualifications: Other professional qualifications eg: nursing, teaching (UK Biobank)	Miscellaneous	rs12705090	0.000889288	0.00128502	0.489	0.275	20
Medication for cholesterol, blood pressure, diabetes, or take exogenous hormones: Blood pressure medication (UK Biobank)	Treatment/medication	rs12705090	-0.00100698	0.00146004	0.49	0.417	20
Weight change compared with 1 year ago (UK Biobank)	Anthropometric	rs12705090	-0.0012531	0.00182492	0.492	0.0738	20
Diagnoses - main ICD10: D12 Benign neoplasm of colon, rectum, anus and anal canal (UK Biobank et al)	ICD10 codes	rs12705090	0.000226672	0.000332977	0.496	0.891	20
Frequency of travelling from home to job workplace (UK Biobank)	Miscellaneous	rs12705090	0.00217203	0.00320963	0.499	0.422	20
Illnesses of father: Lung cancer (UK Biobank)	Miscellaneous	rs12705090	0.000572217	0.000851276	0.501	0.247	20
Alcohol intake frequency. (UK Biobank)	Behavioural	rs12705090	-0.00274196	0.00410263	0.504	0.959	20
Number of treatments/medications taken (UK Biobank)	Treatment/medication	rs12705090	-0.0014996	0.00224923	0.505	0.0293	20
Birth weight of first child (UK Biobank)	Anthropometric	rs12705090	0.00341917	0.00512459	0.505	0.774	20
Non-cancer illness code, self-reported: migraine (UK Biobank)	Non-cancer illness	rs12705090	0.000314766	0.000475828	0.508	0.415	20
Time spent using computer (UK Biobank)	Behavioural	rs12705090	-0.00162014	0.00247999	0.514	0.426	20
Lymphocyte count (O'Connor et al)	Autoimmune/inflammatory	rs12705090	0.00157224	0.00241624	0.515	0.00623	20
Treatment/medication code: tramadol (UK Biobank)	Treatment/medication	rs12705090	-0.000189196	0.000294054	0.52	0.0576	20
Time spent watching television (TV) (UK Biobank)	Behavioural	rs12705090	0.00137838	0.00215825	0.523	0.826	20
Types of transport used (excluding work): Cycle (UK Biobank)	Miscellaneous	rs12705090	-0.000444849	0.00072141	0.537	0.911	20
Treatment/medication code: atenolol (UK Biobank)	Treatment/medication	rs12705090	-0.000334968	0.000544733	0.539	0.959	20
Non-cancer illness code, self-reported: hayfever/allergic rhinitis (UK Biobank)	Non-cancer illness	rs12705090	-0.000399438	0.000653681	0.541	0.0902	20
Balding (pattern 4) (O'Connor et al)	Miscellaneous	rs12705090	0.00083985	0.00140383	0.55	0.0977	20
Non-cancer illness code, self-reported: hypertension (UK Biobank)	Non-cancer illness	rs12705090	0.000733733	0.00123001	0.551	0.324	20
Duration of light DIY (UK Biobank)	Miscellaneous	rs12705090	0.00352358	0.00595919	0.554	0.403	20
Maternal smoking around birth (UK Biobank)	Behavioural	rs12705090	-0.000818802	0.00139083	0.556	0.557	20
Arm fat percentage (left) (UK Biobank)	Anthropometric	rs12705090	0.00124926	0.00212222	0.556	0.919	20
Types of physical activity in last 4 weeks: Heavy DIY (eg: weeding, lawn mowing, carpentry, digging) (UK Biobank)	Miscellaneous	rs12705090	-0.00080332	0.00136642	0.557	0.81	20
Mouth/teeth dental problems: Dentures (UK Biobank)	Miscellaneous	rs12705090	0.000618066	0.00105381	0.558	0.894	20
Current employment status: Unable to work because of sickness or disability (UK Biobank)	Miscellaneous	rs12705090	0.000307838	0.000533131	0.564	0.96	20
Frequency of light DIY in last 4 weeks (UK Biobank)	Miscellaneous	rs12705090	0.0030405	0.0052882	0.565	0.774	20
Platelet count (O'Connor et al)	Autoimmune/inflammatory	rs12705090	0.00131549	0.00229183	0.566	0.000271	20
Alcohol intake versus 10 years previously (UK Biobank)	Behavioural	rs12705090	-0.00120755	0.00212974	0.571	0.365	20
Number of full brothers (UK Biobank)	Miscellaneous	rs12705090	-0.0012063	0.00219632	0.583	0.626	20
Cancer code, self-reported: breast cancer (UK Biobank)	Non-cancer illness	rs12705090	0.000224281	0.000410273	0.585	0.818	20
Frequency of walking for pleasure in last 4 weeks (UK Biobank)	Miscellaneous	rs12705090	0.00267938	0.00495984	0.589	0.1	20
Breastfed as a baby (UK Biobank)	Miscellaneous	rs12705090	-0.000783201	0.00145725	0.591	0.255	20
Primary biliary cholangitis (Cordell et al)	Autoimmune/inflammatory	rs314370	-0.0181291	0.0337241	0.591	0.95	19
Alcohol usually taken with meals (UK Biobank)	Behavioural	rs12705090	-0.000938625	0.00178934	0.6	0.511	20
Duration of moderate activity (UK Biobank)	Miscellaneous	rs12705090	0.00143391	0.00273419	0.6	0.937	20
Noisy workplace (UK Biobank)	Miscellaneous	rs12705090	-0.00256169	0.00490332	0.601	0.897	20
Tinnitus: Yes, now most or all of the time (UK Biobank)	Miscellaneous	rs12705090	-0.000638421	0.00122249	0.602	0.373	20
Diagnoses - main ICD10: I25 Chronic ischaemic heart disease (UK Biobank et al)	ICD10 codes	rs12705090	-0.000229519	0.000444567	0.606	0.83	20
Doctor diagnosed hayfever or allergic rhinitis (UK Biobank)	Miscellaneous	rs12705090	0.00120283	0.00236868	0.612	0.0146	20
Diagnoses - main ICD10: M16 Coxarthrosis [arthrosis of hip] (UK Biobank et al)	ICD10 codes	rs12705090	0.000170533	0.00033762	0.613	0.457	20
Illnesses of father: High blood pressure (UK Biobank)	Cardiovascular	rs12705090	-0.000616241	0.00124654	0.621	0.707	20
Rheumatoid arthritis (Okaka et al)	Autoimmune/inflammatory	rs12705090	-0.00906456	0.0184249	0.623	0.175	20
Treatment/medication code: bendroflumethiazide (UK Biobank)	Treatment/medication	rs12705090	-0.000316007	0.000649675	0.627	0.926	20
Celiac disease (Dubois et al)	Autoimmune/inflammatory	rs314370	0.0152037	0.0318272	0.633	0.122	7
Relative age of first facial hair (UK Biobank)	Miscellaneous	rs12705090	-0.000872578	0.00183187	0.634	0.32	20
Falls in the last year (UK Biobank)	Miscellaneous	rs12705090	-0.000752909	0.00159072	0.636	0.54	20
Arm fat percentage (right) (UK Biobank)	Anthropometric	rs12705090	0.000999784	0.00213094	0.639	0.92	20
Vitamin and mineral supplements: Multivitamins +/- minerals (UK Biobank)	Miscellaneous	rs12705090	-0.00052977	0.001152	0.646	0.909	20
Illnesses of father: Heart disease (UK Biobank)	Cardiovascular	rs12705090	0.000641908	0.00140066	0.647	0.592	20
Medication for cholesterol, blood pressure or diabetes: Blood pressure medication (UK Biobank)	Treatment/medication	rs12705090	-0.000821048	0.00179776	0.648	0.292	20
Happiness (UK Biobank)	Miscellaneous	rs12705090	-0.00155914	0.00343926	0.65	0.747	20
Hair/balding pattern: Pattern 4 (UK Biobank)	Miscellaneous	rs12705090	0.000715024	0.00160628	0.656	0.0593	20
Diagnoses - main ICD10: I83 Varicose veins of lower extremities (UK Biobank et al)	ICD10 codes	rs12705090	0.00017495	0.000399186	0.661	0.589	20
Qualifications: CSEs or equivalent (UK Biobank)	Miscellaneous	rs12705090	0.00041752	0.000957965	0.663	0.939	20
Headaches for 3+ months (UK Biobank)	Miscellaneous	rs12705090	0.00135238	0.00314413	0.667	0.105	20
Treatment/medication code: xalatan 0.005% eye drops (UK Biobank)	Treatment/medication	rs12705090	6.4e-05	0.000149627	0.669	0.347	20
Duration of vigorous activity (UK Biobank)	Miscellaneous	rs12705090	0.00155109	0.00378918	0.682	0.626	20
Mouth/teeth dental problems: Loose teeth (UK Biobank)	Miscellaneous	rs12705090	0.000220069	0.000547559	0.688	0.561	20
Treatment/medication code: lansoprazole (UK Biobank)	Treatment/medication	rs12705090	-0.000208875	0.000522199	0.689	0.513	20
Ever used hormone-replacement therapy (HRT) (UK Biobank)	Miscellaneous	rs12705090	-0.000746928	0.00187505	0.69	0.374	20
Alzheimer's disease (Jansen et al)	Psychiatric/neurological	rs12705090	-0.000973054	0.00244788	0.691	0.271	20
Illnesses of mother: Heart disease (UK Biobank)	Cardiovascular	rs12705090	-0.0004576	0.00115422	0.692	0.17	20
Neuroticism score (UK Biobank)	Psychiatric/neurological	rs12705090	0.00397271	0.0100262	0.692	0.575	20
Reason for glasses/contact lenses: For 'astigmatism' (UK Biobank)	Miscellaneous	rs12705090	-0.000178938	0.000451155	0.692	0.867	20
Illnesses of mother: High blood pressure (UK Biobank)	Cardiovascular	rs12705090	-0.000522332	0.00133808	0.696	0.0605	20
Irritability (UK Biobank)	Psychiatric/neurological	rs12705090	-0.000498315	0.00128689	0.699	0.221	20
Triglycerides (Willer et al)	Cardiovascular	rs314370	-0.00144307	0.00379032	0.703	0.596	20
Body mass index (BMI) (O'Connor et al)	Anthropometric	rs12705090	-0.00086523	0.00234666	0.712	0.422	20
Overall health rating (UK Biobank)	Miscellaneous	rs12705090	0.000752005	0.00203421	0.712	0.894	20
Ever had hysterectomy (womb removed) (UK Biobank)	Miscellaneous	rs12705090	-0.000390419	0.00111801	0.727	0.53	20
Seen doctor (GP) for nerves, anxiety, tension or depression (UK Biobank)	Psychiatric/neurological	rs12705090	0.000459336	0.00132168	0.728	0.0792	20
Pain type(s) experienced in last month: Headache (UK Biobank)	Miscellaneous	rs12705090	-0.000388933	0.00111768	0.728	0.442	20
Exposure to tobacco smoke outside home (UK Biobank)	Behavioural	rs12705090	-0.000567167	0.00170821	0.74	0.274	20
Non-cancer illness code, self-reported: osteoporosis (UK Biobank)	Non-cancer illness	rs12705090	0.000115026	0.00034715	0.74	0.851	20
Hearing aid user (UK Biobank)	Miscellaneous	rs12705090	0.000262338	0.000791321	0.74	0.899	20
Types of transport used (excluding work): Walk (UK Biobank)	Miscellaneous	rs12705090	0.000465337	0.00140634	0.741	0.217	20
Nervous feelings (UK Biobank)	Psychiatric/neurological	rs12705090	0.000396418	0.00120514	0.742	0.362	20
Treatment/medication code: ramipril (UK Biobank)	Treatment/medication	rs12705090	-0.000185409	0.000591519	0.754	0.942	20
Vascular/heart problems diagnosed by doctor: Angina (UK Biobank)	Cardiovascular	rs12705090	-0.000153133	0.000489772	0.755	0.66	20
Average weekly champagne plus white wine intake (UK Biobank)	Behavioural	rs12705090	-0.000878957	0.00281592	0.755	0.821	20
No-wear time bias adjusted acceleration standard deviation (UK Biobank)	Miscellaneous	rs12705090	-0.00188251	0.00602509	0.755	0.939	20
Family relationship satisfaction (UK Biobank)	Miscellaneous	rs12705090	0.00134845	0.00442063	0.76	0.286	20
Non-cancer illness code, self-reported: angina (UK Biobank)	Non-cancer illness	rs12705090	-0.000149249	0.000488927	0.76	0.776	20
Number of pregnancy terminations (UK Biobank)	Miscellaneous	rs12705090	-0.00139014	0.00461226	0.763	0.392	20
Frequency of heavy DIY in last 4 weeks (UK Biobank)	Miscellaneous	rs12705090	0.00155987	0.00521553	0.765	0.0304	20
Treatment/medication code: ventolin 100micrograms inhaler (UK Biobank)	Treatment/medication	rs12705090	-0.000135855	0.000469956	0.773	0.546	20
Qualifications: NVQ or HND or HNC or equivalent (UK Biobank)	Miscellaneous	rs12705090	-0.000307268	0.00109692	0.779	0.796	20
Transport type for commuting to job workplace: Car/motor vehicle (UK Biobank)	Miscellaneous	rs12705090	-0.000425492	0.00152765	0.781	0.533	20
Financial situation satisfaction (UK Biobank)	Miscellaneous	rs12705090	0.00125634	0.00462103	0.786	0.487	20
Pain type(s) experienced in last month: Hip pain (UK Biobank)	Miscellaneous	rs12705090	-0.000237159	0.00088538	0.789	0.0894	20
Hair colour (O'Connor et al)	Miscellaneous	rs117333292	-0.000659542	0.00250876	0.793	NA	NA
Number of self-reported non-cancer illnesses (UK Biobank)	Non-cancer illness	rs12705090	-0.000602736	0.00231307	0.794	0.837	20
Getting up in morning (UK Biobank)	Miscellaneous	rs12705090	-0.000558916	0.00215069	0.795	0.977	20
Illness, injury, bereavement, stress in last 2 years: Financial difficulties (UK Biobank)	Miscellaneous	rs12705090	0.000215429	0.000885672	0.808	0.381	20
Mean corpuscular haemoglobin (O'Connor et al)	Autoimmune/inflammatory	rs117333292	0.00105875	0.00449568	0.814	NA	NA
Number of days/week of moderate physical activity 10+ minutes (UK Biobank)	Miscellaneous	rs12705090	0.00145206	0.00670511	0.829	0.485	20
Pain type(s) experienced in last month: Pain all over the body (UK Biobank)	Miscellaneous	rs12705090	7.4e-05	0.000343321	0.829	0.975	20
Qualifications: A levels/AS levels or equivalent (UK Biobank)	Miscellaneous	rs12705090	-0.000265444	0.00125864	0.833	0.15	20
Alcohol drinker status: Never (UK Biobank)	Behavioural	rs12705090	-0.000101389	0.00048538	0.835	0.566	20
Potassium in urine (UK Biobank)	Autoimmune/inflammatory	rs12705090	-0.000585089	0.00281072	0.835	0.773	20
Treatment/medication code: paracetamol (UK Biobank)	Treatment/medication	rs12705090	-0.000214339	0.00108242	0.843	0.0361	20
Pain type(s) experienced in last month: Back pain (UK Biobank)	Miscellaneous	rs12705090	-0.000235085	0.00122225	0.847	0.978	20
Light smokers, at least 100 smokes in lifetime (UK Biobank)	Behavioural	rs12705090	-0.000515809	0.00269033	0.848	0.747	20
Sleep duration (UK Biobank)	Behavioural	rs12705090	-0.000411719	0.00216264	0.849	0.0575	20
Age at last live birth (UK Biobank)	Miscellaneous	rs12705090	-0.000866817	0.00453871	0.849	0.504	20
Risk taking (UK Biobank)	Behavioural	rs12705090	-0.000233099	0.00122412	0.849	0.711	20
Frequency of tiredness / lethargy in last 2 weeks (UK Biobank)	Miscellaneous	rs12705090	0.000441004	0.00234385	0.851	0.595	20
Reason for reducing amount of alcohol drunk: Health precaution (UK Biobank)	Miscellaneous	rs12705090	0.000394081	0.00216563	0.856	0.861	20
Treatment/medication code: cetirizine (UK Biobank)	Treatment/medication	rs12705090	5.37e-05	0.000297324	0.857	0.0626	20
Morning person (O'Connor et al)	Miscellaneous	rs12705090	0.000229869	0.00127579	0.857	0.397	20
Age at menarche (O'Connor et al)	Miscellaneous	rs12705090	0.000948988	0.00536992	0.86	0.302	20
Age at menopause (O'Connor et al)	Miscellaneous	rs12705090	-0.0038033	0.0222956	0.865	0.881	20
Mouth/teeth dental problems: Mouth ulcers (UK Biobank)	Miscellaneous	rs12705090	0.000135592	0.000852143	0.874	0.524	20
Body mass index (BMI) (UK Biobank)	Anthropometric	rs12705090	-0.000439154	0.00276943	0.874	0.782	20
Smoking status: Current (UK Biobank)	Behavioural	rs12705090	0.000131499	0.000845686	0.876	0.941	20
Chest pain or discomfort walking normally (UK Biobank)	Miscellaneous	rs12705090	-0.000411941	0.00270208	0.879	0.072	20
Hearing difficulty/problems: Yes (UK Biobank)	Miscellaneous	rs12705090	-0.000185276	0.0012522	0.882	0.462	20
Number of incorrect matches in round (UK Biobank)	Psychiatric/neurological	rs12705090	-0.000394763	0.00273291	0.885	0.815	20
Treatment/medication code: co-codamol (UK Biobank)	Treatment/medication	rs12705090	5.89e-05	0.000423716	0.889	0.841	20
Major depressive disorder (Wray et al)	Psychiatric/neurological	rs12705090	0.0012618	0.00911008	0.89	0.366	20
Nap during day (UK Biobank)	Miscellaneous	rs12705090	-0.000224675	0.00165965	0.892	0.85	20
Age completed full time education (UK Biobank)	Miscellaneous	rs12705090	-0.00034808	0.0027891	0.901	0.361	20
Non-cancer illness code, self-reported: depression (UK Biobank)	Non-cancer illness	rs12705090	-7.62e-05	0.000649841	0.907	0.0375	20
Miserableness (UK Biobank)	Psychiatric/neurological	rs12705090	-0.00015857	0.00138724	0.909	0.368	20
Number of children born (O'Connor et al)	Non-cancer illness	rs12705090	-0.000329115	0.00290947	0.91	0.0237	20
Time spent driving (UK Biobank)	Behavioural	rs12705090	-0.000286112	0.00251962	0.91	0.618	20
Reason for glasses/contact lenses: For short-sightedness, i.e. only or mainly for distance viewing such as driving, cinema etc (called 'myopia') (UK Biobank)	Miscellaneous	rs12705090	-7.56e-05	0.000763136	0.921	0.735	20
Doctor diagnosed asthma (UK Biobank)	Miscellaneous	rs34183995	-0.000813	0.0083305	0.922	0.612	3
Ever had prostate specific antigen (PSA) test (UK Biobank)	Miscellaneous	rs12705090	0.000193459	0.00196921	0.922	0.92	20
Asthma (O'Connor et al)	Autoimmune/inflammatory	rs12705090	7.8e-05	0.000806137	0.923	0.734	20
Height (Locke et al)	Anthropometric	rs314370	-0.000180383	0.0018941	0.924	0.00349	20
Medication for pain relief, constipation, heartburn: Paracetamol (UK Biobank)	Treatment/medication	rs12705090	0.000108067	0.00115874	0.926	0.121	20
Current tobacco smoking (UK Biobank)	Behavioural	rs12705090	0.000126753	0.001523	0.934	0.977	20
Duration walking for pleasure (UK Biobank)	Miscellaneous	rs12705090	-0.000379812	0.0049041	0.938	0.447	20
Chest pain or discomfort (UK Biobank)	Miscellaneous	rs12705090	7.8e-05	0.00102147	0.939	0.621	20
Waist circumference (UK Biobank)	Anthropometric	rs12705090	-0.000156786	0.00247942	0.95	0.925	20
Age when periods started (menarche) (UK Biobank)	Miscellaneous	rs12705090	0.000174065	0.00285026	0.951	0.3	20
Diagnoses - main ICD10: M17 Gonarthrosis [arthrosis of knee] (UK Biobank et al)	ICD10 codes	rs12705090	2.1e-05	0.000387894	0.957	0.955	20
Non-cancer illness code, self-reported: diverticular disease/diverticulitis (UK Biobank)	Non-cancer illness	rs12705090	-1.59e-05	0.000298003	0.958	0.948	20
Types of transport used (excluding work): Car/motor vehicle (UK Biobank)	Miscellaneous	rs12705090	-4.78e-05	0.00112196	0.966	0.673	20
Work/job satisfaction (UK Biobank)	Miscellaneous	rs12705090	0.000111973	0.00515196	0.983	0.878	20
Fed-up feelings (UK Biobank)	Psychiatric/neurological	rs12705090	2.57e-05	0.00139064	0.985	0.471	20
