# Supplementary material for: A transcriptome-wide Mendelian randomization study to uncover tissue-dependent regulatory mechanisms across the human phenome
Source: Nat Commun. 2020 Jan 10;11:185. doi: 10.1038/s41467-019-13921-9 (PMC6954187; doi:10.1038/s41467-019-13921-9)
Supplement: Supplementary file 9 — Dataset 9 [file 41467_2019_13921_MOESM9_ESM.xlsx]

## Sheet: Sheet1
Supplementary Data 9: A cross-tissue comparison of the association between rs7500448 and diastolic blood pressure
Cross-tissue association between genes whose expression is influenced by variant rs7500448 and diastolic blood pressure (adjusted for medication) in the UK Biobank
Tissue	Gene	MR Beta	MR SE	MR P	HEIDI P	HEIDI nSNPs
Artery - Aorta	CDH13	-0.0439663	0.00791524	2.78194e-08	0.306677	20
Brain - Cerebellar Hemisphere	CDH13	-0.0270683	0.00896738	0.00254004	0.46105	13
Brain - Cerebellum	CDH13	-0.0282178	0.0101471	0.00542108	0.714665	15
Brain - Substantia nigra	CDH13	0.0163069	0.0059288	0.00595133	0.0766503	11
Minor Salivary Gland	RP11-483P21.2	-0.012215	0.00525075	0.0200007	0.0999126	12
Heart - Left Ventricle	CDH13	-0.0147606	0.00668687	0.027286	0.00393236	20
Heart - Atrial Appendage	CDH13	-0.0133586	0.00609248	0.0283334	0.00108986	20
Prostate	RP11-483P21.3	0.0106204	0.0050505	0.0354789	0.587732	5
Brain - Cortex	RP11-483P21.3	-0.0118207	0.00567841	0.0373705	NA	NA
Cells - EBV-transformed lymphocytes	RP11-483P21.2	-0.0116896	0.00563436	0.0380152	NA	NA
Brain - Spinal cord (cervical c-1)	CDH13	0.0162813	0.00792749	0.0399972	0.228585	6
Brain - Substantia nigra	RP11-483P21.3	-0.00778652	0.0038995	0.0458469	0.907634	5
Whole Blood (eQTLGen)	CDH13	0.0249357	0.0133963	0.0626894	0.891113	20
Vagina	CDH13	0.00955629	0.00520288	0.0662495	NA	NA
Adipose - Subcutaneous	CDH13	-0.0285046	0.0155261	0.0663709	NA	NA
Esophagus - Mucosa	RP11-483P21.2	0.00887908	0.00485842	0.0676149	0.151205	20
Heart - Left Ventricle	RP11-483P21.3	-0.0137686	0.00803187	0.0864831	NA	NA
Spleen	RP11-483P21.3	0.00850397	0.00498593	0.0880835	0.848217	5
Cells - Transformed fibroblasts	RP11-483P21.3	-0.0150058	0.00897038	0.0943626	NA	NA
Lung	CDH13	-0.0221142	0.0135093	0.101639	0.334657	8
Artery - Aorta	RP11-483P21.3	-0.0105419	0.00648535	0.104059	0.249466	20
Brain - Hippocampus	RP11-483P21.3	-0.00830946	0.00521456	0.111046	NA	NA
Skin - Sun Exposed (Lower leg)	CDH13	-0.0253786	0.0162239	0.117753	0.746747	13
Colon - Sigmoid	RP11-483P21.3	-0.0112958	0.00725501	0.11948	0.0796779	3
Muscle - Skeletal	CDH13	0.0379506	0.0244648	0.120846	0.460252	5
Lung	RP11-483P21.3	-0.0177199	0.0115219	0.124064	0.545725	4
Breast - Mammary Tissue	CDH13	-0.0147621	0.00968166	0.127321	0.242064	4
Artery - Tibial	RP11-483P21.3	-0.0109471	0.00745226	0.141842	0.0701295	10
Artery - Tibial	CDH13	-0.00917846	0.00628326	0.144076	0.089012	20
Whole Blood	RP11-483P21.2	0.0173141	0.0124423	0.16406	0.957407	10
Testis	RP11-483P21.3	0.00677302	0.00487008	0.164304	0.47302	14
Prostate	RP11-483P21.2	-0.00826894	0.00599151	0.167553	NA	NA
Esophagus - Mucosa	CDH13	-0.0173499	0.0126703	0.170894	0.575429	6
Esophagus - Muscularis	CDH13	-0.0158776	0.0118153	0.179007	NA	NA
Skin - Sun Exposed (Lower leg)	RP11-483P21.2	-0.0102078	0.00827801	0.217529	0.603371	17
Colon - Sigmoid	CDH13	0.0107454	0.00902645	0.233874	0.07175	3
Heart - Left Ventricle	RP11-483P21.2	-0.00756429	0.00656783	0.249437	0.765654	17
Testis	RP11-483P21.2	0.00900681	0.00787253	0.25259	0.0457471	4
Brain - Putamen (basal ganglia)	CDH13	0.00767515	0.00704416	0.2759	0.348779	5
Skin - Not Sun Exposed (Suprapubic)	CDH13	-0.0149869	0.01435	0.296309	0.348345	11
Cells - Transformed fibroblasts	CDH13	0.014676	0.0142866	0.304301	0.624299	3
Brain - Caudate (basal ganglia)	CDH13	-0.00915237	0.00892483	0.305129	0.358801	6
Brain - Cortex	CDH13	-0.012208	0.0120939	0.312766	NA	NA
Esophagus - Gastroesophageal Junction	RP11-483P21.2	0.00752723	0.0074662	0.313371	NA	NA
Brain - Hypothalamus	RP11-483P21.2	-0.00582895	0.00598184	0.329838	0.276835	7
Colon - Transverse	RP11-483P21.2	-0.00463832	0.00514622	0.367425	NA	NA
Artery - Aorta	RP11-483P21.2	-0.00393046	0.00448191	0.380507	0.933468	20
Artery - Tibial	RP11-483P21.2	-0.00525039	0.00601293	0.382563	0.799161	20
Lung	RP11-483P21.2	-0.00482648	0.00554979	0.384481	0.410573	20
Whole Blood (eQTLGen)	RP11-483P21.2	-0.00696424	0.0082899	0.40086	0.520531	18
Skin - Not Sun Exposed (Suprapubic)	RP11-483P21.3	-0.00731844	0.00879198	0.405183	0.957263	3
Brain - Caudate (basal ganglia)	RP11-483P21.2	-0.00520167	0.00625188	0.4054	0.356376	5
Cells - Transformed fibroblasts	RP11-483P21.2	-0.00627767	0.00758083	0.407615	0.773922	18
Adrenal Gland	RP11-483P21.2	0.00444648	0.00570177	0.435484	0.595636	4
Breast - Mammary Tissue	RP11-483P21.2	-0.00525239	0.00674207	0.435952	0.82757	12
Brain - Frontal Cortex (BA9)	RP11-483P21.3	0.00343682	0.00491073	0.484015	0.293481	7
Spleen	CDH13	-0.00452916	0.00705391	0.520822	NA	NA
Brain - Spinal cord (cervical c-1)	RP11-483P21.3	0.00382913	0.00621238	0.53765	NA	NA
Brain - Anterior cingulate cortex (BA24)	CDH13	0.00356029	0.00713708	0.61789	0.62856	4
Brain - Frontal Cortex (BA9)	CDH13	0.00390533	0.00834821	0.639924	0.289	5
Skin - Sun Exposed (Lower leg)	RP11-483P21.3	0.00450896	0.00981747	0.646034	0.230094	6
Prostate	CDH13	-0.00233332	0.00512538	0.64893	0.248841	13
Thyroid	CDH13	-0.00589918	0.0132928	0.657195	NA	NA
Brain - Anterior cingulate cortex (BA24)	RP11-483P21.2	0.0020171	0.0046974	0.667626	0.346974	15
Brain - Amygdala	CDH13	0.00193077	0.00518354	0.709535	NA	NA
Nerve - Tibial	RP11-483P21.2	-0.0028603	0.00777815	0.713071	0.267182	5
Brain - Hypothalamus	CDH13	-0.00161055	0.00617121	0.79411	0.683116	7
Cells - EBV-transformed lymphocytes	CDH13	-0.00126079	0.00500758	0.801214	NA	NA
Spleen	RP11-483P21.2	0.00181164	0.0074126	0.806921	0.900746	11
Ovary	CDH13	0.00112644	0.00477874	0.81365	0.0536836	9
Heart - Atrial Appendage	RP11-483P21.2	-0.00134295	0.00619124	0.828277	0.506955	12
Colon - Sigmoid	RP11-483P21.2	-0.0014838	0.00708458	0.834104	0.137984	5
Adipose - Visceral (Omentum)	RP11-483P21.2	-0.00133766	0.00707621	0.850065	0.067543	6
Adrenal Gland	CDH13	0.000584266	0.00713817	0.934765	0.591317	6
Uterus	CDH13	0.000419873	0.0114925	0.970856	NA	NA
Uterus	RP11-483P21.3	0.00012109	0.00698875	0.986176	0.997565	4
Artery - Coronary	RP11-483P21.3	-1.09887e-05	0.00727255	0.998794	NA	NA
