# Supplementary material for: A transcriptome-wide Mendelian randomization study to uncover tissue-dependent regulatory mechanisms across the human phenome
Source: Nat Commun. 2020 Jan 10;11:185. doi: 10.1038/s41467-019-13921-9 (PMC6954187; doi:10.1038/s41467-019-13921-9)
Supplement: Supplementary file 10 — Dataset 10 [file 41467_2019_13921_MOESM10_ESM.xlsx]

## Sheet: Sheet1
Supplementary Data 10: A cross-tissue comparison of the association between rs1706003 and diastolic blood pressure
Cross-tissue association between genes whose expression is influenced by variant rs1706003 and diastolic blood pressure (adjusted for medication) in the UK
Tissue	Gene	MR Beta	MR SE	MR P	HEIDI P	HEIDI nSNPs
Heart - Left Ventricle	ATP13A3	-0.0387549	0.00828633	2.91152e-06	0.0430498	20
Heart - Atrial Appendage	ATP13A3	-0.0608082	0.0144978	2.73711e-05	0.12884	20
Heart - Left Ventricle	LINC00884	-0.0335769	0.00906155	0.000211042	0.581277	20
Heart - Atrial Appendage	LINC00884	-0.044461	0.0120844	0.000233975	0.772509	12
Whole Blood (eQTLGen)	ATP13A3	0.0957902	0.026304	0.000270893	0.0552228	20
Whole Blood	ATP13A3	0.0311992	0.0086891	0.000329894	0.258962	20
Testis	TMEM44-AS1	0.0201695	0.00573792	0.000439543	0.075279	13
Stomach	TMEM44-AS1	0.0283709	0.00834705	0.000676534	0.00363118	7
Whole Blood	LINC00884	0.0345666	0.0101918	0.000694797	0.0853672	18
Pancreas	TMEM44-AS1	0.0184385	0.00546549	0.000741855	0.0528939	7
Whole Blood (eQTLGen)	LINC00884	-0.147282	0.0445221	0.000939429	0.00653852	20
Liver	TMEM44-AS1	0.0203039	0.00626615	0.00119423	0.0868396	4
Adrenal Gland	TMEM44-AS1	0.020173	0.00628375	0.00132574	0.00264381	3
Whole Blood (eQTLGen)	TMEM44-AS1	-0.0238473	0.00760976	0.0017257	0.531523	20
Whole Blood (eQTLGen)	TMEM44-AS1	-0.0238473	0.00760976	0.0017257	0.531523	20
Nerve - Tibial	ATP13A3	-0.0799158	0.0257789	0.0019349	0.048692	9
Spleen	FAM43A	-0.0280101	0.00905548	0.00198034	0.497877	16
Nerve - Tibial	LINC00884	-0.0414541	0.0136422	0.00237636	0.540287	5
Nerve - Tibial	TMEM44-AS1	-0.0136957	0.00450985	0.00239067	0.285134	20
Thyroid	TMEM44-AS1	-0.0151688	0.00500929	0.00246061	0.39013	20
Artery - Tibial	TMEM44-AS1	-0.0165672	0.00547946	0.0024986	0.11893	20
Artery - Aorta	TMEM44-AS1	-0.0121414	0.00405717	0.00276619	0.432634	20
Esophagus - Muscularis	TMEM44-AS1	-0.0161606	0.00540798	0.00280551	0.471325	19
Muscle - Skeletal	TMEM44-AS1	-0.0223932	0.00751497	0.00288419	0.516613	11
Nerve - Tibial	TMEM44	-0.0322083	0.0108752	0.00306025	0.185981	20
Whole Blood	TMEM44-AS1	-0.0202819	0.00686236	0.00312134	0.527431	18
Skin - Sun Exposed (Lower leg)	TMEM44-AS1	-0.016858	0.00571194	0.00316382	0.433472	16
Heart - Left Ventricle	TMEM44-AS1	-0.0148611	0.00504914	0.00324733	0.326253	20
Skin - Not Sun Exposed (Suprapubic)	TMEM44-AS1	-0.0165751	0.00563402	0.00326125	0.584504	16
Adipose - Subcutaneous	TMEM44-AS1	-0.0193122	0.00661124	0.00348778	0.631067	11
Brain - Cerebellar Hemisphere	TMEM44-AS1	-0.010778	0.00371135	0.00368367	0.493538	14
Lung	TMEM44-AS1	-0.0274537	0.00946656	0.00373081	0.259509	9
Ovary	TMEM44-AS1	-0.0123537	0.00427777	0.00387843	0.96761	12
Colon - Sigmoid	TMEM44-AS1	-0.015539	0.00538747	0.00392298	0.610337	14
Brain - Nucleus accumbens (basal ganglia)	TMEM44-AS1	-0.0113217	0.00393443	0.00400704	0.100004	17
Whole Blood	TMEM44	-0.0218656	0.00766993	0.0043607	0.13438	20
Cells - Transformed fibroblasts	TMEM44-AS1	-0.0190686	0.0067032	0.00444533	0.26618	14
Brain - Cortex	TMEM44-AS1	-0.0134881	0.00475494	0.00455884	0.490259	14
Artery - Coronary	TMEM44-AS1	-0.0144158	0.00510784	0.00476811	0.57144	15
Brain - Caudate (basal ganglia)	TMEM44-AS1	-0.013486	0.00480458	0.00500215	0.427907	6
Esophagus - Gastroesophageal Junction	TMEM44-AS1	-0.0181988	0.00650266	0.00513145	0.886145	10
Adipose - Visceral (Omentum)	TMEM44-AS1	-0.0274183	0.00985938	0.00542018	0.872336	8
Skin - Sun Exposed (Lower leg)	TMEM44	-0.0478847	0.0173303	0.0057263	0.409688	5
Artery - Tibial	TMEM44	-0.0487758	0.018252	0.00753211	0.236097	7
Small Intestine - Terminal Ileum	TMEM44-AS1	-0.0188557	0.00710087	0.00792119	0.93676	5
Pituitary	TMEM44-AS1	-0.0128643	0.00489922	0.00864502	0.356719	16
Uterus	TMEM44-AS1	-0.0133831	0.00510838	0.00879751	0.69649	5
Vagina	TMEM44-AS1	-0.0150421	0.00575658	0.00897418	0.930229	5
Brain - Putamen (basal ganglia)	TMEM44-AS1	-0.0152309	0.00592654	0.0101714	0.708909	6
Heart - Atrial Appendage	TMEM44-AS1	-0.0128767	0.00509502	0.0114939	0.519385	14
Brain - Hippocampus	TMEM44	-0.0115976	0.00459299	0.0115678	0.163088	20
Colon - Transverse	TMEM44-AS1	-0.0170115	0.0067427	0.0116376	0.0718626	14
Artery - Coronary	ATP13A3	-0.0271	0.0107661	0.0118303	0.853568	6
Breast - Mammary Tissue	TMEM44-AS1	-0.0158374	0.00633293	0.0123915	0.35228	15
Brain - Anterior cingulate cortex (BA24)	TMEM44-AS1	-0.0137309	0.00557102	0.013713	0.976862	4
Brain - Hippocampus	TMEM44-AS1	-0.0114642	0.00467672	0.014233	0.446021	9
Thyroid	ATP13A3	0.0199921	0.00820124	0.0147814	0.0278751	20
Esophagus - Mucosa	TMEM44-AS1	-0.0162625	0.006824	0.017166	0.236908	20
Brain - Spinal cord (cervical c-1)	TMEM44-AS1	-0.0134506	0.00571562	0.018607	0.88955	3
Whole Blood (eQTLGen)	FAM43A	-0.010087	0.00429207	0.0187665	0.042421	20
Artery - Aorta	ATP13A3	-0.0236361	0.0102282	0.0208403	0.0736663	20
Prostate	TMEM44-AS1	-0.0135806	0.00591712	0.0217253	0.157486	9
Brain - Cerebellum	TMEM44-AS1	-0.00904386	0.00395123	0.0220869	0.546487	11
Small Intestine - Terminal Ileum	LINC00884	-0.0119761	0.00524915	0.0225171	0.733129	10
Adrenal Gland	ATP13A3	-0.00778157	0.00344807	0.0240213	0.00586563	20
Adrenal Gland	LINC00884	-0.00559451	0.00249187	0.0247614	0.0106235	20
Pituitary	TMEM44	-0.0194747	0.00871889	0.0255077	0.082581	9
Whole Blood	FAM43A	-0.0192358	0.00865682	0.0262804	0.134825	20
Brain - Hypothalamus	TMEM44-AS1	-0.0137138	0.00620042	0.0269839	0.150184	6
Minor Salivary Gland	ATP13A3	-0.0211355	0.00972599	0.0297732	0.215791	11
Spleen	TMEM44-AS1	-0.0162477	0.00755713	0.0315565	0.890526	4
Adipose - Visceral (Omentum)	LINC00884	0.0208227	0.00974336	0.0325887	NA	NA
Thyroid	LINC00884	0.0241867	0.0113333	0.0328329	0.319921	18
Cells - Transformed fibroblasts	LINC00884	-0.014272	0.00705378	0.0430404	0.571603	8
Brain - Cortex	TMEM44	-0.01312	0.00652715	0.044424	0.286339	8
Small Intestine - Terminal Ileum	TMEM44	-0.0177021	0.00911385	0.0520966	0.685635	6
Lung	TMEM44	0.0366706	0.0190742	0.0545405	0.0125305	4
Artery - Aorta	TMEM44	-0.0193164	0.0102383	0.0592039	0.0440169	20
Whole Blood (eQTLGen)	TMEM44	0.0160608	0.0088059	0.0681714	0.132664	20
Minor Salivary Gland	LINC00884	-0.0118533	0.00651377	0.0687993	0.204545	5
Cells - Transformed fibroblasts	TMEM44	-0.0245388	0.0136282	0.0717681	0.203177	20
Spleen	LINC00884	0.0106672	0.00594029	0.0725361	0.0626861	5
Brain - Substantia nigra	LSG1	-0.00930167	0.00528239	0.078258	0.236166	3
Colon - Sigmoid	FAM43A	-0.0146005	0.00832282	0.0793845	0.134532	10
Ovary	TMEM44	-0.00799077	0.00456566	0.0800854	0.622317	20
Artery - Aorta	FAM43A	-0.0207605	0.0118971	0.0809851	0.403245	8
Esophagus - Mucosa	TMEM44	0.0186317	0.0108292	0.0853409	0.323069	17
Skin - Not Sun Exposed (Suprapubic)	LRRC15	0.0204489	0.0121495	0.0923535	0.604689	6
Stomach	TMEM44	0.0251218	0.0151704	0.0977272	0.40264	3
Brain - Amygdala	ATP13A3	0.0127881	0.00780891	0.1015	0.864377	7
Vagina	FAM43A	-0.0196687	0.0124063	0.112879	0.0798942	5
Colon - Sigmoid	TMEM44	-0.0115718	0.00745908	0.120814	0.191844	20
Colon - Transverse	FAM43A	-0.0216085	0.0148464	0.145537	0.161284	6
Brain - Anterior cingulate cortex (BA24)	FAM43A	0.0101763	0.00715208	0.15478	NA	NA
Lung	FAM43A	0.0214435	0.0155784	0.168671	0.215209	6
Breast - Mammary Tissue	ATP13A3	-0.0291897	0.0216882	0.178341	NA	NA
Vagina	ATP13A3	0.0157765	0.0117428	0.179111	NA	NA
Cells - Transformed fibroblasts	FAM43A	-0.0125457	0.00991139	0.20559	0.105745	20
Breast - Mammary Tissue	FAM43A	0.0156951	0.0124818	0.208594	0.333811	3
Muscle - Skeletal	LSG1	-0.0166852	0.0145492	0.25146	0.011482	13
Vagina	LINC00884	-0.00556353	0.00502428	0.268152	NA	NA
Stomach	LINC00884	-0.0170991	0.0154841	0.269462	NA	NA
Brain - Substantia nigra	TMEM44-AS1	-0.00421357	0.0038675	0.275942	NA	NA
Brain - Amygdala	FAM43A	0.00630433	0.00580793	0.277714	NA	NA
Spleen	ATP13A3	-0.00915112	0.0087057	0.293184	NA	NA
Adipose - Visceral (Omentum)	LRRC15	0.00999651	0.0097874	0.307082	NA	NA
Spleen	TMEM44	-0.00973964	0.0098185	0.321213	NA	NA
Cells - Transformed fibroblasts	ATP13A3	-0.0101749	0.0102954	0.323008	0.0124776	20
Testis	TMEM44	-0.00625752	0.00657529	0.341263	0.134658	20
Pituitary	LSG1	-0.00251825	0.00271391	0.353456	0.0644864	14
Brain - Hippocampus	LSG1	-0.00240391	0.00259968	0.355124	0.181013	12
Brain - Cortex	LSG1	-0.00256892	0.00279055	0.35727	0.0204555	14
Brain - Frontal Cortex (BA9)	LSG1	-0.00332557	0.00362291	0.358658	0.202799	11
Thyroid	LSG1	-0.00201186	0.00226883	0.375218	0.0196428	20
Nerve - Tibial	LSG1	-0.00283966	0.0032042	0.375493	0.0273521	20
Adipose - Subcutaneous	LSG1	-0.00317435	0.0035825	0.37558	0.0347519	20
Lung	LSG1	-0.00348064	0.00392822	0.375585	0.0424457	20
Esophagus - Mucosa	LSG1	-0.00319141	0.00360183	0.375589	0.0356358	20
Artery - Tibial	LSG1	-0.00392456	0.00442943	0.375606	0.0422776	20
Pancreas	LSG1	-0.00195614	0.00220801	0.375656	0.0429291	20
Colon - Transverse	LSG1	-0.00286357	0.00323255	0.375695	0.0251895	20
Whole Blood	LSG1	-0.0040991	0.00462732	0.3757	0.049433	20
Breast - Mammary Tissue	LSG1	-0.00247228	0.00279117	0.375752	0.00928428	20
Stomach	LSG1	-0.00240891	0.00272012	0.375838	0.0167066	17
Testis	LSG1	-0.00276561	0.0031235	0.375931	0.0773252	18
Spleen	LSG1	-0.00199682	0.00225565	0.376019	0.0640502	17
Adipose - Visceral (Omentum)	LSG1	-0.00428824	0.00484435	0.376046	0.0144596	20
Heart - Left Ventricle	LSG1	-0.00350482	0.0039597	0.376091	0.0610621	20
Colon - Sigmoid	LSG1	-0.00355854	0.00402152	0.376225	0.0560954	20
Esophagus - Gastroesophageal Junction	LSG1	-0.00306889	0.00346907	0.376349	0.0661984	15
Brain - Cerebellar Hemisphere	LSG1	-0.00209381	0.00236702	0.376383	0.151169	17
Small Intestine - Terminal Ileum	LSG1	-0.00225	0.00254434	0.376524	0.0834169	11
Liver	LSG1	-0.00337069	0.0038142	0.376846	0.0915547	12
Vagina	LSG1	-0.00273109	0.00309067	0.376882	0.379539	12
Ovary	LSG1	-0.00256614	0.0029041	0.376897	0.177883	10
Adrenal Gland	LSG1	-0.00289777	0.00327952	0.376913	0.091702	11
Brain - Nucleus accumbens (basal ganglia)	LSG1	-0.00285833	0.00323507	0.376941	0.148651	13
Brain - Caudate (basal ganglia)	LSG1	-0.0024775	0.00280453	0.377023	0.0460256	18
Prostate	LSG1	-0.00261552	0.0029617	0.377174	0.256771	8
Cells - Transformed fibroblasts	LSG1	-0.00874548	0.00990438	0.377241	0.124396	16
Artery - Coronary	LSG1	-0.00323891	0.00367146	0.377676	0.0711998	10
Brain - Putamen (basal ganglia)	LSG1	-0.00282122	0.0032033	0.378468	0.381819	10
Brain - Anterior cingulate cortex (BA24)	LSG1	-0.00338661	0.00384999	0.379054	0.376013	3
Minor Salivary Gland	LSG1	-0.00243448	0.00277287	0.379964	0.653034	3
Brain - Amygdala	LSG1	-0.00367781	0.00420409	0.381674	0.699235	7
Artery - Coronary	FAM43A	0.00576545	0.00694357	0.406352	0.167449	11
Cells - EBV-transformed lymphocytes	LSG1	-0.0030131	0.00385309	0.434218	0.111408	15
Brain - Hypothalamus	LSG1	-0.00296639	0.0038169	0.437058	0.614624	7
Heart - Atrial Appendage	FAM43A	-0.00535492	0.00697918	0.442921	0.874782	20
Whole Blood (eQTLGen)	LSG1	-0.00243216	0.00323162	0.451682	0.0194099	20
Esophagus - Muscularis	LSG1	-0.00282705	0.00376034	0.452167	0.0311867	20
Artery - Aorta	LSG1	-0.00310402	0.00413065	0.452375	0.0725395	20
Brain - Cerebellum	LSG1	-0.00162088	0.00215734	0.452452	0.0442145	20
Skin - Not Sun Exposed (Suprapubic)	LSG1	-0.00308546	0.00410714	0.452506	0.0275182	20
Heart - Atrial Appendage	LSG1	-0.00265843	0.00353888	0.452529	0.0096018	16
Skin - Sun Exposed (Lower leg)	LSG1	-0.00418257	0.00556866	0.452598	0.0346106	20
Uterus	LSG1	-0.00237361	0.00316779	0.453679	0.427111	8
Brain - Spinal cord (cervical c-1)	LSG1	-0.00199945	0.00267537	0.45485	0.0530296	9
Colon - Transverse	ATP13A3	0.010056	0.0139087	0.469682	0.306935	7
Esophagus - Muscularis	ATP13A3	-0.0116708	0.0161554	0.470045	0.0237772	13
Muscle - Skeletal	ATP13A3	0.0167693	0.0234722	0.47496	NA	NA
Brain - Anterior cingulate cortex (BA24)	TMEM44	0.00205179	0.00291318	0.481238	0.540829	3
Stomach	LRRC15	0.00257043	0.00387735	0.507373	0.715072	11
Heart - Atrial Appendage	LRRC15	0.00332404	0.00502266	0.508094	0.598757	7
Brain - Nucleus accumbens (basal ganglia)	TMEM44	0.00514283	0.00784037	0.511862	0.817392	4
Esophagus - Gastroesophageal Junction	LRRC15	0.00182202	0.00278617	0.513144	0.839511	14
Esophagus - Gastroesophageal Junction	ATP13A3	-0.00638768	0.00985786	0.516999	NA	NA
Esophagus - Muscularis	LRRC15	0.0015818	0.00248612	0.524612	0.90775	18
Colon - Transverse	LRRC15	0.00171306	0.00269368	0.524805	0.782652	14
Skin - Sun Exposed (Lower leg)	LRRC15	0.00929212	0.0147195	0.527857	0.452275	5
Small Intestine - Terminal Ileum	LRRC15	0.00194062	0.00308328	0.529088	0.591078	9
Adrenal Gland	FAM43A	0.00543969	0.00866668	0.530229	NA	NA
Artery - Tibial	LRRC15	0.00528676	0.00845309	0.531693	0.558774	8
Prostate	LRRC15	0.00226892	0.00362825	0.531742	0.78824	13
Breast - Mammary Tissue	LRRC15	0.00485067	0.00777706	0.532815	0.400594	5
Vagina	LRRC15	0.00335429	0.00556696	0.546818	0.916993	5
Minor Salivary Gland	LRRC15	0.00371442	0.00617104	0.547234	0.441922	6
Colon - Sigmoid	LRRC15	0.00163546	0.00271744	0.547284	0.786324	15
Spleen	LRRC15	0.00155911	0.00259265	0.547601	0.569926	9
Nerve - Tibial	LRRC15	0.00340993	0.00567573	0.547978	0.789958	13
Brain - Putamen (basal ganglia)	FAM43A	0.0030774	0.00514928	0.550082	NA	NA
Artery - Coronary	LRRC15	0.00372307	0.00623658	0.550525	0.350513	4
Cells - EBV-transformed lymphocytes	ATP13A3	0.00600817	0.0101209	0.552753	0.139138	4
Artery - Tibial	ATP13A3	0.0151556	0.0262901	0.564295	0.454098	3
Cells - EBV-transformed lymphocytes	TMEM44	0.00226847	0.00399656	0.570303	0.372443	6
Brain - Frontal Cortex (BA9)	LINC00884	0.0056699	0.0108441	0.601076	0.196767	3
Skin - Not Sun Exposed (Suprapubic)	ATP13A3	-0.00393242	0.00799033	0.622615	NA	NA
Artery - Aorta	LRRC15	0.00283162	0.00603768	0.639077	0.820453	10
Brain - Hypothalamus	TMEM44	0.00253556	0.00553673	0.646986	0.594098	4
Esophagus - Mucosa	LRRC15	0.00203286	0.0049043	0.678503	0.8596	14
Brain - Cerebellar Hemisphere	TMEM44	0.00265703	0.00680774	0.696318	NA	NA
Adrenal Gland	TMEM44	-0.0035145	0.0096274	0.715073	0.144711	8
Muscle - Skeletal	TMEM44	-0.00422395	0.0129583	0.744452	0.00815974	11
Esophagus - Mucosa	ATP13A3	0.00736651	0.0228752	0.74743	0.058066	3
Adipose - Subcutaneous	LRRC15	0.00232337	0.00737217	0.752645	0.589673	6
Thyroid	LRRC15	0.00201628	0.00724229	0.780702	0.837139	11
Adipose - Subcutaneous	FAM43A	-0.00216857	0.00837918	0.795786	0.516892	5
Minor Salivary Gland	TMEM44	0.00069096	0.00298973	0.817229	NA	NA
Heart - Left Ventricle	TMEM44	0.00291076	0.0153879	0.849968	0.818635	7
Small Intestine - Terminal Ileum	ATP13A3	0.00137742	0.00790092	0.8616	NA	NA
Muscle - Skeletal	FAM43A	-0.00216015	0.0151125	0.886339	0.0840344	6
Colon - Transverse	TMEM44	0.00150353	0.0112755	0.893921	NA	NA
Brain - Anterior cingulate cortex (BA24)	LINC00884	-0.00101158	0.0107412	0.924968	NA	NA
Brain - Substantia nigra	FAM43A	-0.000278274	0.00510779	0.956553	0.708467	6
Cells - Transformed fibroblasts	LRRC15	-0.000118183	0.00412579	0.977148	0.88913	20
Adrenal Gland	LRRC15	-1.66288e-05	0.00276836	0.995207	0.669551	10
Lung	LRRC15	-1.89352e-05	0.00315234	0.995207	0.80798	20
