# Supplementary material for: A transcriptome-wide Mendelian randomization study to uncover tissue-dependent regulatory mechanisms across the human phenome
Source: Nat Commun. 2020 Jan 10;11:185. doi: 10.1038/s41467-019-13921-9 (PMC6954187; doi:10.1038/s41467-019-13921-9)
Supplement: Supplementary file 11 — Dataset 11 [file 41467_2019_13921_MOESM11_ESM.xlsx]

## Sheet: Sheet1
Supplementary Data 11: A comparison of multi-SNP and single-SNP MR analyses for thyroid disease
Number of genes instrumented is based on having at least 2 expression quantiative trait loci with P < 5 x 10-08. nSNPs - number of SNPs, CHR - Chromosome, BP - Base position, IVW - inverse variance weighted method, SMR - summary mendelian randomization
					Multi-SNP MR			Single-SNP MR
Gene	nSNPs	Lead SNP	CHR	BP	IVW Beta	IVW SE	IVW P	SMR Beta	SMR SE	SMR P	P HEIDI	nSNPs HEIDI
PSORS1C1	2	rs3130982	6	31095198	-0.00641888	0.000471589	3.43699e-42	-0.00644944	0.000685004	4.72266e-21	3.17981e-17	20
HLA-DRB5	2	rs34195497	6	32491592	-0.00614824	0.000452195	4.20341e-42	-0.00631533	0.000572541	2.72754e-28	6.08189e-14	20
CCHCR1	2	rs1265079	6	31118115	0.0105496	0.00101745	3.44212e-25	0.0106459	0.00140876	4.12714e-14	1.74941e-06	20
MICB	2	rs2516474	6	31470779	0.00957104	0.00107706	6.31887e-19	0.00904003	0.00171809	1.42748e-07	7.26574e-06	20
FLOT1	2	rs1264372	6	30702998	0.00901328	0.00110002	2.5329e-16	0.00830222	0.0016313	3.59304e-07	0.000611077	20
CYP21A1P	2	rs3117581	6	31974821	-0.0115221	0.00151962	3.3967e-14	-0.0101912	0.00134839	4.09019e-14	2.18133e-07	20
ZDHHC1	2	rs9922085	16	67439349	0.0146364	0.00215454	1.09618e-11	0.0149194	0.00332395	7.17425e-06	0.0122171	20
AF131215.2	2	rs4840550	8	10966267	-0.00597564	0.000922982	9.52691e-11	-0.00523196	0.00132793	8.15033e-05	0.0837461	20
HLA-DQB1-AS1	2	rs1049055	6	32628319	-0.022301	0.00348321	1.52916e-10	-0.0206053	0.0022343	2.91005e-20	0.0403974	20
HLA-DQB1	2	rs17612788	6	32631702	-0.0100682	0.00171633	4.46143e-09	-0.00962812	0.000714961	2.45801e-41	1.84338e-06	20
LRRC37A4P	3	rs7502888	17	43603193	-0.00142648	0.000339494	2.64821e-05	-0.00139425	0.000473795	0.00325331	NA	NA
AC159540.1	2	rs10191071	2	98090095	0.00211489	0.000528716	6.33297e-05	0.00216265	0.000588076	0.000235525	0.092282	20
KANSL1-AS1	2	rs169201	17	44272515	0.00144878	0.000378129	0.000127395	0.00129137	0.000540757	0.0169369	NA	NA
